# Supplementary material for: The difference in expression of long noncoding RNAs in rat semen induced by high-fat diet was associated with metabolic pathways
Source: PeerJ. 2017 Jul 25;5:e3518. doi: 10.7717/peerj.3518 (PMC5530988; doi:10.7717/peerj.3518)
Supplement: Data S4 [file peerj-05-3518-s004.xls]

ID	Description	GeneRatio	BgRatio	pvalue	p.adjust	qvalue	geneID	Count	TYPE	enrich_factor
GO:2000242	negative regulation of reproductive process	16 / 2032	42 / 19509	2.14078067919112e-06	0.0154157616708552	5.61131142276559e-05	Timp1/Npr2/Sulf1/Ada/Apc/Il1a/Wt1/Bmp4/Ptgds/Eaf2/Tpst2/Ptgdr2/Zfpm2/Arhgdib/Spink13/Zp2	16	biological_process	3.65748031496063
GO:0005044	scavenger receptor activity	15 / 1917	48 / 19509	3.44608920777974e-05	0.0464532825208709	0.00098304228979822	Ackr2/Tmprss5/Scarf2/Prg4/Loxl2/Scara5/Fcrl2/Cd163/Tmprss4/Cxcl16/Enpp3/LOC680907/Enpp2/Ackr3/Prss12	15	molecular_function	3.18026212832551
GO:0019838	growth factor binding	33 / 1917	127 / 19509	1.35168759444456e-07	0.000182207487731127	7.97801324330114e-06	Dusp1/Bmpr2/Il2rg/Egfr/Pdgfrb/Ptn/Ghr/Acvrl1/Igfbp5/Ghrhr/Pcsk6/Kdr/Igfbp6/Igfbp2/Tgfb3/Il2rb/Ltbp4/Col1a1/Col6a1/Axl/Igfbp4/Cxcl13/Ltbp2/Ltbp1/Wisp1/Htra1/Vasn/Fgfr1/Nov/Ntf3/Tgfbr2/Ltbp3/Col5a1	33	molecular_function	2.64437543898562
GO:0001936	regulation of endothelial cell proliferation	25 / 2032	92 / 19509	5.09616053964255e-06	0.036697452045966	0.000114650038307151	Ecm1/Aldh1a2/Bmpr2/Sulf1/Cdh13/Gja1/Cxcl12/Acvrl1/Bmp4/Cav1/Kdr/Apoe/Arg1/Ang/Sema5a/Cav2/Lrg1/Xdh/Vash2/Ccl26/Cyba/Nr4a1/Lect1/Vegfb/Pgf	25	biological_process	2.60893636597056
GO:0050921	positive regulation of chemotaxis	32 / 2032	120 / 19509	4.09850746238367e-07	0.00295133522366248	1.35564040688743e-05	Vegfc/Il16/Bmpr2/Xcl1/Cdh13/Hspb1/Met/Cxcl10/Pdgfrb/Cxcl12/Kdr/F7/Ccl7/Sell/Fgf18/Adam10/C1qbp/Rarres2/Ccl21/Sema5a/Nckap1l/Slit2/C5/Ccl27/Ccl19/Edn3/Tmem102/Cxcl13/Gas6/Csf1/Ntf3/Vegfb	32	biological_process	2.56023622047244
GO:0008201	heparin binding	33 / 1917	133 / 19509	4.32195820814952e-07	0.000582599966458555	2.14416599434054e-05	Gpnmb/Cfh/Fgf12/Lpl/Cxcl10/Ptn/Bmp4/Mmp7/Pcsk6/Apoe/Ccl7/Grem2/Smoc2/Pcolce/Colq/Ang/Rspo1/Slit2/Abi3bp/Tnxb/Reg4/Cxcl13/App/Ltbp2/Ccdc80/Wisp1/Liph/Fgfr1/Fstl1/Nov/Prelp/Col5a1/Vegfb	33	molecular_function	2.5250803063998
GO:0002687	positive regulation of leukocyte migration	30 / 2032	115 / 19509	1.54167063231167e-06	0.0111015702232764	4.24100013964217e-05	Vegfc/Xcl1/Il1a/Cxcl10/Cxcl12/Ptger3/Icam1/F7/Ccl7/Sell/Aoc3/Adam10/C1qbp/Rarres2/Ccl21/Tlr2/Nckap1l/Ccl27/Ccl19/Edn3/Tnfrsf14/Tmem102/Cxcl13/Adam8/Plvap/Gas6/Kitlg/Pawr/Csf1/Vegfb	30	biological_process	2.50457891133174
GO:0002685	regulation of leukocyte migration	39 / 2032	151 / 19509	5.95008478996618e-08	0.000428465605725464	2.35045715036935e-06	Vegfc/Ecm1/Xcl1/Ada/Il1a/Cxcl10/Cxcl12/Ptger3/Icam1/F7/Ccl7/Sell/Aoc3/Adam10/C1qbp/Rarres2/Ccl21/Stap1/Tlr2/Nckap1l/Slit2/Il33/C5/Ccl27/Ccl19/Edn3/Tnfrsf14/Tmem102/Cxcl13/Adam8/Hoxa7/Nbl1/Plvap/Gas6/Kitlg/Pawr/Csf1/Nov/Vegfb	39	biological_process	2.47969898837149
GO:0044420	extracellular matrix component	34 / 2159	124 / 19509	3.68428627846902e-07	0.000307269475624316	8.91985098997763e-06	Tgfbi/Timp1/Spn/Tf/Ptn/Lamb2/Col12a1/Itgb4/Fras1/Loxl2/Smoc2/Col1a1/Col11a2/Slc1a3/Timp2/Cask/Colq/Col15a1/Col7a1/Lamb3/Ang/Frem3/Megf9/Mfap2/Loxl1/Egfl6/Col4a3/Tnxb/Ltbp1/Ccdc80/Entpd2/Tgfb2/Col5a2/Col5a1	34	cellular_component	2.47764795529591
GO:0005539	glycosaminoglycan binding	42 / 1917	173 / 19509	2.40739030391767e-08	3.24516212968101e-05	1.96211360108778e-06	Gpnmb/Cfh/Fgf12/Lpl/Cxcl10/Ptn/Bgn/Bmp4/Mmp7/Pcsk6/Apoe/Ccl7/Grem2/Smoc2/Lyve1/Pcolce/C1qbp/Colq/Ang/Sema5a/Tlr2/Rspo1/Slit2/Hapln4/Spock2/Abi3bp/Tnxb/Reg4/Cxcl13/App/Ltbp2/Ccdc80/Wisp1/Liph/Fgfr1/Fstl1/Nov/Tgfbr2/Pglyrp1/Prelp/Col5a1/Vegfb	42	molecular_function	2.47067763032918
GO:0061041	regulation of wound healing	30 / 2032	117 / 19509	2.27255903747773e-06	0.0163646976288772	5.87360546332679e-05	Wfdc1/Reg3a/Fgb/Fgg/Gja1/Ptger3/Klkb1/Stx2/Syk/Gp5/Asic2/Cav1/Hmgcr/Apoe/F7/Prkce/Serping1/Cask/Fam46a/C1qtnf1/Scara5/Kank1/Myod1/Pdpn/Abat/Tgfbr2/Thbd/Tec/Vegfb/S100a9	30	biological_process	2.46176559660812
GO:0005604	basement membrane	26 / 2159	96 / 19509	1.07138562571571e-05	0.008935356118469	0.000221242790201974	Tgfbi/Timp1/Spn/Tf/Ptn/Lamb2/Itgb4/Fras1/Loxl2/Smoc2/Timp2/Cask/Colq/Col15a1/Col7a1/Lamb3/Ang/Frem3/Megf9/Loxl1/Egfl6/Col4a3/Ccdc80/Entpd2/Tgfb2/Col5a1	26	cellular_component	2.44728462251042
GO:0060326	cell chemotaxis	53 / 2032	216 / 19509	1.96263559424506e-09	1.41329389141587e-05	1.07980753538506e-07	Vegfc/S100a8/Fcgr2a/Il16/Arhgef5/Lef1/Xcl1/Agtr1a/Hspb1/Met/Abcc1/Cxcl10/Pde4b/Pdgfrb/Cxcl12/Syk/Vcam1/F7/Ccl7/Retnlg/Sell/Fgf18/Vav3/Adam10/C1qbp/Rarres2/Ccl21/Stap1/Sema5a/Plekhg5/Nckap1l/Slit2/C5/Ccl27/Ccl19/Edn3/Epha2/Tmem102/Cxcl16/Cxcl13/Adam8/Nbl1/Ptpro/Gas6/Defb14/Ccl26/Csf1/Nr4a1/Nov/Tgfb2/Enpp2/Vegfb/S100a9	53	biological_process	2.3557729111986
GO:0030595	leukocyte chemotaxis	39 / 2032	159 / 19509	2.59972933774506e-07	0.00187206509611022	8.80605289613136e-06	Vegfc/S100a8/Fcgr2a/Il16/Arhgef5/Xcl1/Cxcl10/Pde4b/Cxcl12/Syk/F7/Ccl7/Retnlg/Sell/Vav3/Adam10/C1qbp/Rarres2/Ccl21/Stap1/Nckap1l/Slit2/C5/Ccl27/Ccl19/Edn3/Tmem102/Cxcl16/Cxcl13/Adam8/Nbl1/Ptpro/Gas6/Ccl26/Csf1/Nov/Tgfb2/Vegfb/S100a9	39	biological_process	2.35493425939682
GO:0097529	myeloid leukocyte migration	35 / 2032	143 / 19509	1.10715591060209e-06	0.00797262971224564	3.23804767427614e-05	Vegfc/S100a8/Fcgr2a/Arhgef5/Xcl1/Il1a/Cxcl10/Pde4b/Cxcl12/Ptger3/Syk/Ccl7/Retnlg/Sell/Vav3/C1qbp/Rarres2/Ccl21/Stap1/Nckap1l/Slit2/C5/Ccl19/Edn3/Adam8/Jagn1/Nbl1/Ptpro/Pawr/Ccl26/Csf1/Nov/Tgfb2/Vegfb/S100a9	35	biological_process	2.34986716039866
GO:0031012	extracellular matrix	97 / 2159	375 / 19509	5.17668461549402e-16	4.31735496932201e-13	2.59612679589061e-14	Fcgbp/Wnt2b/Tgfbi/Timp1/Ecm1/Wnt11/Gpc2/Lpl/Spn/Tf/Clu/Lox/Ptn/Bgn/Gpc3/Bmp4/Mgp/Mmp7/Tnfrsf11b/Sod3/Lamb2/Pcsk6/Cma1/Col12a1/Tgfb3/Itgb4/Apoe/Phospho1/Adamts2/Mmp17/Dpt/Fras1/Loxl2/Ogn/Ucma/Smoc2/Ltbp4/Col1a1/Col11a2/Col6a1/Slc1a3/Timp2/Pcolce/Cask/Olfml2a/Rarres2/Colq/Col15a1/Mmp1b/Adamts15/Col7a1/Lamb3/Aebp1/Efemp1/Ang/Frem3/Megf9/Mfap2/Col14a1/Loxl1/Col6a6/Gpc4/Egfl6/Hapln4/Ccbe1/Col6a2/Spock…	97	cellular_component	2.33734506716072
GO:0014031	mesenchymal cell development	37 / 2032	152 / 19509	6.38684318611828e-07	0.00459916577832377	1.9938583784458e-05	Pax3/Aldh1a2/Wnt11/Hey1/Lef1/Folr1/Phldb1/Ret/Tgfb3/Fam101b/Loxl2/Hpn/Jag1/Sox10/Flna/Col1a1/Hes1/Ovol2/Sema3c/Sema3a/Gcnt2/Sema3f/Crb2/Edn3/Tmem100/Dact3/Coro1c/Kitlg/Hand2/Vasn/Zfp703/Msx1/Tgfb2/Bambi/Hmga2/Sox11/Olfm1	37	biological_process	2.33705773414836
GO:1901681	sulfur compound binding	51 / 1917	224 / 19509	8.26081624533109e-09	1.11355802987063e-05	8.56911465065924e-07	Gpnmb/Ltc4s/Cfh/Fgf12/Mgst1/Gpc2/Fst/Gstm1/Gstp1/Lpl/Cxcl10/Ptn/Dbi/Pc/Gpc3/Bmp4/Mmp7/Pcsk6/Apoe/Ccl7/Acbd6/Grem2/Acbd3/Smoc2/Slc6a6/Pcolce/Colq/Ang/Sema5a/Rspo1/Gpc4/Slit2/Abi3bp/Tnxb/Reg4/Cxcl13/App/Ltbp2/Dbil5/Gstm5/Ccdc80/Wisp1/Liph/Ryr2/Fgfr1/Fstl1/Nov/Prelp/Hacl1/Col5a1/Vegfb	51	molecular_function	2.31704812206573
GO:0048762	mesenchymal cell differentiation	40 / 2032	166 / 19509	3.04290921701394e-07	0.00219119892717174	1.01251293770038e-05	Pax3/Aldh1a2/Wnt11/Hey1/Lef1/Folr1/Phldb1/Ret/Bmp4/Tgfb3/Fam101b/Loxl2/Hpn/Jag1/Sox10/Flna/Col1a1/Hes1/Ovol2/Sema3c/Sema3a/Gcnt2/Sema3f/Crb2/Edn3/Six2/Tmem100/Dact3/Coro1c/Kitlg/Hand2/Vasn/Zfp703/Fgfr1/Msx1/Tgfb2/Bambi/Hmga2/Sox11/Olfm1	40	biological_process	2.31346646428233
GO:0005578	proteinaceous extracellular matrix	76 / 2159	298 / 19509	1.67710531988703e-12	1.39870583678579e-09	6.1973919576989e-11	Fcgbp/Wnt2b/Tgfbi/Timp1/Ecm1/Wnt11/Gpc2/Spn/Tf/Lox/Ptn/Bgn/Gpc3/Bmp4/Mmp7/Tnfrsf11b/Lamb2/Col12a1/Tgfb3/Itgb4/Phospho1/Adamts2/Fras1/Loxl2/Ucma/Smoc2/Ltbp4/Col1a1/Col11a2/Col6a1/Slc1a3/Timp2/Cask/Olfml2a/Colq/Col15a1/Adamts15/Col7a1/Lamb3/Efemp1/Ang/Frem3/Megf9/Mfap2/Col14a1/Loxl1/Col6a6/Gpc4/Egfl6/Hapln4/Ccbe1/Col6a2/Spock2/Adamtsl1/Col4a3/Abi3bp/Tnxb/Lgals1/Ltbp1/Ccdc80/Spon1/Entpd2/Fmod/Wisp1/…	76	cellular_component	2.30451582419154
GO:0048565	digestive tract development	36 / 2032	152 / 19509	1.80510128622403e-06	0.0129985343620993	4.84573083649971e-05	Cdkn1a/Pcsk5/Nat2/Aldh1a2/Wnt11/Ada/Aldh1a1/Egfr/Hmgcs2/Reg1a/Stx2/Bmp4/Hrh2/Cckbr/Tgfb3/Itgb4/Il18/Gata6/Sox10/Hes1/Ovol2/Rarres2/Gli2/Ccdc39/Pkdcc/Hlx/Six2/Cps1/Gata5/C1galt1/Tgfb2/Tgfbr2/Thra/Cdh1/Sox11/Klf5	36	biological_process	2.27389401160381
GO:0048520	positive regulation of behavior	35 / 2032	148 / 19509	2.5902137988848e-06	0.0186521295657694	6.5128547960528e-05	Vegfc/Il16/Bmpr2/Xcl1/Cdh13/Gja1/Hspb1/Met/Cxcl10/Pdgfrb/Cxcl12/Ptger3/Adora2a/Kdr/F7/Ccl7/Sell/Fgf18/Adam10/C1qbp/Rarres2/Ccl21/Sema5a/Nckap1l/Slit2/C5/Ccl27/Ccl19/Edn3/Tmem102/Cxcl13/Gas6/Csf1/Ntf3/Vegfb	35	biological_process	2.27047975633113
GO:0048515	spermatid differentiation	35 / 2032	149 / 19509	3.05081844769743e-06	0.0219689436418692	7.53462951363496e-05	Slc26a3/Pcsk4/Kif6/Prm1/Tnp1/Zmynd15/Tssk6/Capza3/Odf2/Nphp1/Btg1/Ybx2/Klhl10/Rimbp3/Tssk2/Osbp2/Rnf17/Pvrl2/Mkks/Mast2/Tbc1d20/Dmc1/Agfg1/Zpbp2/Piwil1/Zpbp/H1fnt/Spag16/Tmsb10/Ppp2r2b/Fabp9/Gapdhs/Spem1/Chn2/Strbp	35	biological_process	2.25524163716113
GO:0048864	stem cell development	37 / 2032	158 / 19509	1.74480389418648e-06	0.0125643328420368	4.72956085104515e-05	Pax3/Aldh1a2/Wnt11/Hey1/Lef1/Folr1/Phldb1/Ret/Tgfb3/Fam101b/Loxl2/Hpn/Jag1/Sox10/Flna/Col1a1/Hes1/Ovol2/Sema3c/Sema3a/Gcnt2/Sema3f/Crb2/Edn3/Tmem100/Dact3/Coro1c/Kitlg/Hand2/Vasn/Zfp703/Msx1/Tgfb2/Bambi/Hmga2/Sox11/Olfm1	37	biological_process	2.24830870626931
GO:0050920	regulation of chemotaxis	37 / 2032	161 / 19509	2.80941035608943e-06	0.0202305639742	7.00065011555162e-05	Vegfc/Il16/Bmpr2/Xcl1/Cdh13/Hspb1/Met/Cxcl10/Pdgfrb/Cxcl12/Kdr/F7/Ccl7/Sell/Fgf18/Adam10/C1qbp/Rarres2/Sema3a/Ccl21/Stap1/Sema5a/Nckap1l/Sema3f/Slit2/C5/Ccl27/Ccl19/Edn3/Tmem102/Cxcl13/Nbl1/Gas6/Csf1/Nov/Ntf3/Vegfb	37	biological_process	2.20641475522081
GO:0050900	leukocyte migration	58 / 2032	253 / 19509	5.33259404102841e-09	3.84000096894456e-05	2.69385300886019e-07	Vegfc/S100a8/Fcgr2a/Ecm1/Il16/Arhgef5/Xcl1/Ada/Il1a/Cxcl10/Pde4b/Cxcl12/Ptger3/Syk/Vcam1/Icam1/Itgb7/F7/Ccl7/Retnlg/Nlrp12/Sell/Aoc3/Vav3/Adam10/C1qbp/Rarres2/Ccl21/Stap1/Chst4/Tlr2/Nckap1l/Slit2/Il33/C5/Ccl27/Ccl19/Edn3/Tnfrsf14/Tmem102/Cxcl16/Cxcl13/Adam8/Hoxa7/Jagn1/Nbl1/Ptpro/Plvap/Gas6/Kitlg/Gcnt1/Pawr/Ccl26/Csf1/Nov/Tgfb2/Vegfb/S100a9	58	biological_process	2.20099358874607
GO:0050866	negative regulation of cell activation	36 / 2032	158 / 19509	4.69274742980146e-06	0.0337924742420003	0.000108202724096623	Flt3/Cygb/Il13ra2/Xcl1/Cebpb/Adgrf5/Spn/Ptger3/Il4r/Gp5/Bmp4/Adora2a/Casp3/Apoe/Fcgr2b/Vtcn1/Lag3/C1qtnf1/Bcl6/Mnda/Hmgb3/Axl/Cd276/Hlx/Bank1/Tnfrsf14/Socs5/Il20rb/Milr1/Pawr/Ido1/LOC679811/MGC112715/Abat/Sox11/Pglyrp1	36	biological_process	2.18754360609987
GO:0007162	negative regulation of cell adhesion	50 / 2032	221 / 19509	9.23804993303653e-08	0.00066523197567796	3.4452607274108e-06	Klf4/Lef1/Xcl1/Cdh13/Cebpb/Muc1/Cxcl12/Spn/Ptger3/Il4r/Acvrl1/Bmp4/Adora2a/Casp3/Spint2/Col1a1/Vtcn1/Cask/Adam10/Lag3/Ccl21/C1qtnf1/Bcl6/Sema4d/Gcnt2/Kank1/Sema5a/Acer2/Myo1f/Dscaml1/Rdx/Cd276/Hlx/Tnfrsf14/Myadm/Hoxa7/Socs5/Il20rb/Coro1c/Lgals1/Pawr/Ido1/LOC679811/Zfp703/MGC112715/Myoc/Abat/Mmp2/Cdh1/Enpp2	50	biological_process	2.17214611465422
GO:0042742	defense response to bacterium	50 / 2032	221 / 19509	9.23804993303653e-08	0.00066523197567796	3.4452607274108e-06	Gbp2/Defb22/Cebpb/Fgb/Npy/Scd1/Spn/Syk/Anxa3/Mmp7/Rpl39/Tnfrsf1a/Lpo/Ang/Hist1h2bh/Tnfaip8/Tlr2/Myo1f/Nlrp1a/Plac8/Tnfrsf14/Wfdc12/Cxcl13/Nod1/App/Defa11/Defb29/Defb23/Defb5/Defb14/Defb11/Defb2/Defb19/Defb21/Defb25/Defb15/Defb39/Defb33/Defb43/Defb18/Defb42/Defb38/Bcl3/LOC685067/Wfdc6a/Eppin/Cyba/Defb1/Slpi/Pglyrp1	50	biological_process	2.17214611465422
GO:0007599	hemostasis	40 / 2032	177 / 19509	1.77560002277566e-06	0.0127860957640075	4.78967425663397e-05	C3/Fgb/Fgg/Hbb/Hspb1/Ptger3/Klkb1/Kng2/Stx2/Syk/Gp5/P2ry1/Asic2/Cav1/Apoe/F7/Fzd6/Pdia6/Flna/Serping1/Fam46a/C1galt1c1/C1qtnf1/Scara5/Anxa8/Axl/Hps5/Slc7a11/Bloc1s6/Procr/Pdpn/Gas6/Dtnbp1/Entpd2/P2ry12/Zfp385a/Abat/Thbd/Tec/S100a9	40	biological_process	2.16969171226478
GO:0060485	mesenchyme development	49 / 2032	217 / 19509	1.31836789461038e-07	0.000949356720908933	4.75711832921954e-06	Pax3/Aldh1a2/Wnt11/Hey1/Lef1/Folr1/Phldb1/Pdgfrb/Ret/Wt1/Bmp4/Tgfb3/Fam101b/Loxl2/Hpn/Jag1/Sox10/Flna/Col1a1/Hes1/Ovol2/Tcf15/Sema3c/Sema3a/Bnc2/Ptk7/Gcnt2/Sema3f/Zic2/Meox1/Crb2/Edn3/Six2/Tmem100/Dact3/Coro1c/Kitlg/Hand2/Vasn/Scx/Zfp703/Dand5/Fgfr1/Msx1/Tgfb2/Bambi/Hmga2/Sox11/Olfm1	49	biological_process	2.16794196088392
GO:0007596	blood coagulation	39 / 2032	175 / 19509	3.41349856942087e-06	0.0245806031983997	8.21137340987594e-05	C3/Fgb/Fgg/Hbb/Hspb1/Ptger3/Klkb1/Kng2/Stx2/Syk/Gp5/P2ry1/Asic2/Cav1/Apoe/F7/Fzd6/Pdia6/Flna/Serping1/Fam46a/C1galt1c1/C1qtnf1/Scara5/Anxa8/Axl/Hps5/Slc7a11/Bloc1s6/Procr/Pdpn/Gas6/Dtnbp1/Entpd2/P2ry12/Abat/Thbd/Tec/S100a9	39	biological_process	2.13962598425197
GO:0051604	protein maturation	67 / 2032	303 / 19509	1.75952766820644e-09	1.26703587387546e-05	1.00798117856341e-07	Tmem59/S100a8/Pcsk5/Ggt1/Rhbdl1/Cfh/Casp12/Pcsk4/Gzmc/Gzmb/C3/Fgb/Fgg/Ret/Klkb1/Cycs/Faslg/Casp3/Cd59/Ctsc/Pcsk6/Cma1/Cpe/Plat/Scg5/Rhbdl3/Adamts2/Disp1/Aga/Isca1/Hpn/Capn2/Mcpt8/Spcs2/Serping1/Birc7/Adam10/C1qbp/Bok/Lrrk2/Sorl1/Atp6ap2/Cyfip2/Acer2/Bbc3/Nlrp1a/Tbc1d10a/Ccbe1/Prss37/Col4a3/Snx12/Xdh/Nod1/Isca2/Mcpt10/Pdcd2/Hspd1/Cd55/Pawr/Bcl2l11/Spcs3/LOC691670/Birc3/Rnpep/Aifm1/Prss12/S100a9	67	biological_process	2.12296815311452
GO:0051216	cartilage development	40 / 2032	181 / 19509	3.20637183526565e-06	0.023089083585748	7.84903172657889e-05	Prrx2/Wnt2b/Tgfbi/Timp1/Bmpr2/Sulf1/Hoxc4/Ghr/Bmp4/Mgp/Prrx1/Fam101b/Loxl2/Fgf18/Col1a1/Col11a2/Mycn/Gli2/Efemp1/Csgalnact1/Mkks/Sulf2/Pkdcc/Snx19/Six2/Runx2/Cer1/Hand2/Scx/Fgfr1/Lect1/Nov/Msx1/Stc1/Tgfb2/Tgfbr2/Thra/Bmp1/Ltbp3/Hmga2	40	biological_process	2.12174272414843
GO:0072330	monocarboxylic acid biosynthetic process	40 / 2032	181 / 19509	3.20637183526565e-06	0.023089083585748	7.84903172657889e-05	Pecr/Acsl3/Ltc4s/Sc5d/Asah2/Ggt1/Aldh1a2/Msmo1/Aldh1a1/Lpl/Scd1/Pklr/Pla2g4a/Rgn/Avpr1a/Syk/Apoc1/Anxa1/Cyp7b1/Ptgds/Ptgis/Aldh1a3/Aloxe3/Hoga1/Slc1a3/Pex2/Crabp2/Ldhc/Baat/Acss2/Hacd4/Brca1/Fasn/Prkab2/Ido1/Abat/Alox15/Mif/Rnpep/Scd2	40	biological_process	2.12174272414843
GO:0030414	peptidase inhibitor activity	42 / 1917	203 / 19509	2.47892539700881e-06	0.00334159143516787	0.000104762383249807	Wap/Timp1/Lef1/Wfdc18/Wfdc1/C3/Serpina3n/Kng2/Gpc3/Spink1/Serpinb8/Serpinb1a/Spint2/Timp2/Serping1/Cstl1/Wfdc3/Birc7/Tnfaip8/Spint1/Serpina1f/Serpina11/Crb2/Bst2/C4b/Stfa2l1/Wfdc6b/Wfdc12/Wfdc15b/Spink14/Spink7/App/Gas6/Prdx3/Wfdc6a/Eppin/Wfdc10/Spink13/Birc3/Renbp/Fetub/Slpi	42	molecular_function	2.10555285737413
GO:0050839	cell adhesion molecule binding	37 / 1917	179 / 19509	9.81634016539139e-06	0.0132324265429476	0.000329440022888058	Gpnmb/Tgfbi/Nrxn2/Cdh13/Egfr/Fgb/Fgg/Gfap/Cd1d1/Syk/Vcam1/Icam1/Lamb2/Kdr/Cpe/Itgb7/Itgb4/Shtn1/Sell/Timp2/Dsg2/Pvrl2/Itgb6/Ptprd/Icam5/Egfl6/Emp2/Ctnna3/Col4a3/Col16a1/Adam8/Prom1/Wisp1/Fgfr1/Itga7/Nov/Cdh1	37	molecular_function	2.1035923798533
GO:0016485	protein processing	61 / 2032	281 / 19509	1.92598786896822e-08	0.000138690386444401	8.42709486969186e-07	Tmem59/S100a8/Pcsk5/Ggt1/Rhbdl1/Cfh/Casp12/Pcsk4/Gzmc/Gzmb/C3/Fgb/Fgg/Ret/Klkb1/Cycs/Faslg/Casp3/Cd59/Ctsc/Pcsk6/Cma1/Cpe/Plat/Scg5/Rhbdl3/Adamts2/Hpn/Capn2/Mcpt8/Spcs2/Serping1/Birc7/Adam10/C1qbp/Bok/Lrrk2/Atp6ap2/Cyfip2/Acer2/Bbc3/Nlrp1a/Tbc1d10a/Ccbe1/Col4a3/Snx12/Xdh/Nod1/Mcpt10/Pdcd2/Hspd1/Cd55/Pawr/Bcl2l11/Spcs3/LOC691670/Birc3/Rnpep/Aifm1/Prss12/S100a9	61	biological_process	2.0841780620394
GO:0097223	sperm part	36 / 2159	157 / 19509	1.56151512466634e-05	0.0130230361397173	0.000304541107646916	Slc26a3/Pcsk4/Spata6/Tex101/Ak1/Drd2/Met/Hk1/Bsg/Cav1/Slc2a3/Spaca3/Zp3r/Spata18/Catsperg1/Tsks/Capza3/Hexb/Rsb66/Tssk2/Ak8/Loxl1/Pate4/Prss39/Cav2/Zpbp2/Ift81/Capn11/Zpbp/Fscb/Fabp9/Gapdhs/Dnajb3/Eppin/Cabyr/Oaz3	36	cellular_component	2.07197835751985
GO:0001818	negative regulation of cytokine production	41 / 2032	190 / 19509	4.57043498074002e-06	0.0329117022963089	0.00010626437464579	Gpnmb/Klf4/Cdh3/Wnt11/Lef1/Xcl1/Tspo/Gstp1/Met/Inhbb/Anxa1/Tnfrsf1a/Tgfb3/Prg4/Fcgr2b/Nlrp12/Gata6/Chid1/Ffar4/C1qbp/Lag3/Bcl6/Klf2/Axl/Tlr2/Otud7b/Irak3/Nckap1l/Cd276/Il33/Bank1/Bst2/Tnfrsf9/Il20rb/Gas6/Ido1/Bcl3/MGC112715/Tgfb2/Pglyrp1/Hdac7	41	biological_process	2.07177009946125
GO:0042060	wound healing	84 / 2032	391 / 19509	7.36416109815252e-11	5.30293240677963e-07	5.05203462471048e-09	Tm4sf4/Timp1/S100a8/Map3k1/Cdh3/Dcbld2/Wfdc1/Reg3a/C3/Egfr/Fgb/Fgg/Gja1/Hbb/Hspb1/Il1a/Ina/Pdgfrb/Reg1a/Sdc4/Tgfa/Lox/Ptger3/Klkb1/Kng2/Stx2/Syk/Acvrl1/Gp5/P2ry1/Bmp4/Asic2/Anxa1/Casp3/Cav1/Sdc2/Hmgcr/Plat/Tgfb3/Apoe/F7/Fzd6/Pdia6/Mustn1/Prkce/Flna/Col1a1/Serping1/Cask/Grhl3/Fam46a/Ptk7/C1galt1c1/C1qtnf1/Scara5/Anxa8/Axl/Hps5/Kank1/Slc7a11/Bloc1s6/Myod1/Procr/Bnc1/Pdpn/Gas6/Cpq/Klf6/Dtnbp1/Entpd2…	84	biological_process	2.06259439756731
GO:0060541	respiratory system development	57 / 2032	267 / 19509	1.02097821708439e-07	0.00073520641412247	3.75722830811328e-06	Wnt2b/Aldh1a2/Eif4e/Wnt11/Gli1/Bmpr2/Lef1/Ada/Cp/Egfr/Hmgcs2/Kras/Gng8/Wt1/Lox/Ptn/Hsd11b1/Gpc3/Igfbp5/Bmp4/Mgp/Kdr/Rbp4/Tgfb3/Aldh1a3/Adamts2/Disp1/Il18/Hydin/Arg1/Gata6/Fgf18/Spry1/Hes1/Kcnab1/Mycn/Grhl2/Ptk7/Gli2/Klf2/Tshz3/Ccdc39/Pkdcc/Zfpm2/Hs6st1/Tns3/Speg/Foxp2/Pdpn/Fgfr1/Dbn1/Tgfb2/Tgfbr2/Thra/Ltbp3/Sox11/Asah1	57	biological_process	2.04962731133327
GO:0032103	positive regulation of response to external stimulus	56 / 2032	263 / 19509	1.44419456889127e-07	0.0010399645090586	5.14433409526115e-06	Ddx60/Vegfc/S100a8/Fcgr2a/Il16/Bmpr2/Xcl1/Cdh13/C3/Egfr/Hspb1/Met/Cxcl10/Npy/Pdgfrb/Pla2g4a/Cxcl12/Ptger3/Hk1/Kdr/Tnfrsf1a/F7/Ccl7/Sell/Fgf18/Aoc3/Adam10/C1qbp/Rarres2/Ccl21/Wdfy3/Sema5a/Tlr2/Traf6/Nckap1l/Slit2/Il33/C5/Ccl27/Ccl19/Tlr3/Edn3/Ly96/Tmem102/Cxcl13/Adam8/Tgm2/Gas6/Hspd1/Ido1/Csf1/Cyba/Mif/Ntf3/Vegfb/S100a9	56	biological_process	2.0442950809856
GO:0030323	respiratory tube development	50 / 2032	237 / 19509	8.81770692948787e-07	0.00634963075992422	2.6629676705244e-05	Wnt2b/Pcsk5/Aldh1a2/Eif4e/Wnt11/Gli1/Bmpr2/Ada/Cp/Egfr/Hmgcs2/Kras/Lox/Ptn/Hsd11b1/Gpc3/Igfbp5/Bmp4/Mgp/Kdr/Rbp4/Tgfb3/Adamts2/Il18/Arg1/Gata6/Fgf18/Spry1/Hes1/Mycn/Grhl2/Ptk7/Gli2/Klf2/Tshz3/Ccdc39/Pkdcc/Zfpm2/Hs6st1/Tns3/Foxp2/Pdpn/Fgfr1/Dbn1/Tgfb2/Tgfbr2/Thra/Ltbp3/Sox11/Asah1	50	biological_process	2.02550333898136
GO:0031099	regeneration	49 / 2032	233 / 19509	1.24472978823727e-06	0.00896329920509656	3.54705994715494e-05	Klf4/Cdkn1a/Tm4sf4/Flt3/Lef1/Folr1/Adh1/Aldoc/Tspo/Cebpb/Egfr/Gfap/Gja1/Gstp1/Ina/Prps2/Reg1a/Cxcl12/Cckar/Klkb1/Rgn/Anxa3/Anxa1/Cav1/Lamb2/Apoe/F7/Prrx1/Gfer/Mustn1/Jag1/Prps1/Baat/Axl/Rgma/Lpin1/Epha4/Myod1/Nrep/Upf2/Gas6/Cpq/Slco1a5/Mif/Mmp2/Tgfbr2/Vim/Tec/Pgf	49	biological_process	2.01907040992194
GO:0030324	lung development	49 / 2032	234 / 19509	1.41783431618655e-06	0.0102098249108593	3.95913639521226e-05	Wnt2b/Aldh1a2/Eif4e/Wnt11/Gli1/Bmpr2/Ada/Cp/Egfr/Hmgcs2/Kras/Lox/Ptn/Hsd11b1/Gpc3/Igfbp5/Bmp4/Mgp/Kdr/Rbp4/Tgfb3/Adamts2/Il18/Arg1/Gata6/Fgf18/Spry1/Hes1/Mycn/Grhl2/Ptk7/Gli2/Klf2/Tshz3/Ccdc39/Pkdcc/Zfpm2/Hs6st1/Tns3/Foxp2/Pdpn/Fgfr1/Dbn1/Tgfb2/Tgfbr2/Thra/Ltbp3/Sox11/Asah1	49	biological_process	2.01044190389663
GO:0050795	regulation of behavior	49 / 2032	236 / 19509	1.83346678949799e-06	0.013202794351175	4.85156450213527e-05	Vegfc/Il16/Bmpr2/Xcl1/Cdh13/Ada/Drd2/Gja1/Hspb1/Met/Cxcl10/Pdgfrb/Cxcl12/Tacr3/Ptger3/Adora2a/Kcna2/Ptgds/Kdr/F7/Ccl7/Il18/Sell/Fgf18/Adam10/C1qbp/Rarres2/Sema3a/Ccl21/Stap1/Sema5a/Nckap1l/Sema3f/Slit2/C5/Ccl27/Ccl19/Edn3/Tmem102/Cxcl13/Nbl1/Gas6/Shank3/Csf1/Nov/Dbn1/Ntf3/Pglyrp1/Vegfb	49	biological_process	1.99340426064327
GO:0045785	positive regulation of cell adhesion	69 / 2032	334 / 19509	1.94612138666419e-08	0.000140140201053688	8.44866348700679e-07	Vegfc/Il2rg/Lef1/Xcl1/Cdh13/Ada/Apc/Fgb/Fgg/Npy/Ret/Sdc4/Cxcl12/Spn/Ptn/Il4r/Cd1d1/Syk/Dpp4/Vcam1/Cav1/Cd59/Kdr/Igfbp2/Adgrg1/Vnn1/Il18/Smoc2/Prkce/Flna/Vtcn1/Vav3/Hes1/C1qbp/Ccl21/Dusp26/Gcnt2/Traf6/Ift74/Nckap1l/Cd276/Tbx18/Egfl6/Sash3/Emp2/Bag4/Spock2/Abi3bp/Hlx/Col16a1/Myadm/Tmem102/Cxcl13/Adam8/Socs5/Tgm2/Lgals1/Hspd1/Cd55/Ccdc80/Pawr/Rsu1/Csf1/Myoc/Alox15/Dbn1/Tgfb2/Tgfbr2/Enpp2	69	biological_process	1.98341653307558
GO:0061134	peptidase regulator activity	45 / 1917	231 / 19509	5.97312977755952e-06	0.00805177894015023	0.000217700780267414	Wap/Timp1/Lef1/Wfdc18/Wfdc1/C3/Serpina3n/Kng2/Gpc3/Cav1/Ctsc/Spink1/Serpinb8/Serpinb1a/Spint2/Timp2/Pcolce/Serping1/Cstl1/Wfdc3/Birc7/Tnfaip8/Spint1/Serpina1f/Serpina11/Crb2/Bst2/C4b/Stfa2l1/Wfdc6b/Wfdc12/Wfdc15b/Spink14/Spink7/App/Gas6/Prdx3/Wfdc6a/Eppin/Wfdc10/Spink13/Birc3/Renbp/Fetub/Slpi	45	molecular_function	1.98250106700811
GO:1903034	regulation of response to wounding	76 / 2032	369 / 19509	4.31334703499296e-09	3.10604119989843e-05	2.2193137424686e-07	Klf4/Zyx/S100a8/Ggt1/Fcgr2a/Cfh/Wfdc1/Reg3a/Xcl1/Ada/C3/Egfr/Fgb/Fgg/Gja1/Pla2g4a/Spn/Ptger3/Klkb1/Stx2/Syk/Gp5/Asic2/Adora2a/Cav1/Cd59/Ptgis/Tnfrsf1a/Hmgcr/Apoe/F7/Fcgr2b/Setd6/Nlrp12/Prkce/Chid1/Ffar4/Aoc3/Serping1/Cask/C1qbp/Fam46a/C1qtnf1/Bcl6/Scara5/Mcph1/Rgma/Kank1/Tlr2/Otud7b/Cd276/Epha4/Myod1/Slit2/Il33/Tlr3/Adam8/Il20rb/Pdpn/Stk39/Tgm2/Nt5e/Hspd1/Cd55/Ido1/Zfp36/Nov/Abat/Mif/Tgfbr2/Thbd/…	76	biological_process	1.97741821906408
GO:0007283	spermatogenesis	95 / 2032	464 / 19509	7.07608545607421e-11	5.09548913691904e-07	4.91508620034418e-09	Slc26a3/Ggt1/Gli1/Pcsk4/Kif6/Spata6/Hist1h1t/Il1a/Odf1/Prm1/Shbg/Tnp1/Tnp2/Clu/Wt1/Pgam2/Rgn/Inhbb/Uba1y/Pcdhga11/Rbp4/Zmynd15/Adamts2/Spata18/Diaph3/Tssk6/Tex15/Spata24/Aqp7/Capza3/Kifc1/Odf2/Timp2/Nphp1/Btg1/Tssk3/Ccin/Rpl10l/Theg/Herpud2/Acsbg2/Ybx2/Klhl10/Rimbp3/Etv5/Bcl6/Tssk2/Osbp2/Rnf17/Piwil2/Pvrl2/Axl/Ovol1/Tcp11/Mkks/Tcfl5/Mast2/Crisp2/Spata20/Plekha1/Tbc1d20/Rad18/Dmc1/Pgm3/Agfg1/Zpbp2…	95	biological_process	1.96569860677437
GO:0050878	regulation of body fluid levels	71 / 2032	347 / 19509	1.83869909661446e-08	0.000132404721947207	8.17388844718124e-07	Ada/C3/Drd2/Fgb/Fgg/Gja1/Hbb/Hspb1/Met/Scd1/Abcb1b/Cckar/Ptger3/Dbi/Klkb1/Kng2/Avpr1a/Avpr2/Stx2/Syk/Gp5/P2ry1/Ghrhr/Asic2/Adora2a/Cav1/Apoe/F7/Fzd6/Tac4/Pdia6/Aloxe3/Gpat4/Aqp7/Aprt/Prkce/Flna/Serping1/Grhl3/Fam46a/C1galt1c1/C1qtnf1/Cldn4/Scara5/Anxa8/Axl/Hps5/Slc7a11/Kdf1/Bloc1s6/Emp2/Procr/Xdh/Cyp4a1/Ptpro/Pdpn/Stk39/Gas6/Slc29a1/Dtnbp1/Entpd2/Slc30a4/P2ry12/Zfp385a/Cyba/Abat/Cdh1/Thbd/Kcnma1/…	71	biological_process	1.96444637954117
GO:0048232	male gamete generation	95 / 2032	465 / 19509	8.00497754532118e-11	5.76438433038578e-07	5.42468247262522e-09	Slc26a3/Ggt1/Gli1/Pcsk4/Kif6/Spata6/Hist1h1t/Il1a/Odf1/Prm1/Shbg/Tnp1/Tnp2/Clu/Wt1/Pgam2/Rgn/Inhbb/Uba1y/Pcdhga11/Rbp4/Zmynd15/Adamts2/Spata18/Diaph3/Tssk6/Tex15/Spata24/Aqp7/Capza3/Kifc1/Odf2/Timp2/Nphp1/Btg1/Tssk3/Ccin/Rpl10l/Theg/Herpud2/Acsbg2/Ybx2/Klhl10/Rimbp3/Etv5/Bcl6/Tssk2/Osbp2/Rnf17/Piwil2/Pvrl2/Axl/Ovol1/Tcp11/Mkks/Tcfl5/Mast2/Crisp2/Spata20/Plekha1/Tbc1d20/Rad18/Dmc1/Pgm3/Agfg1/Zpbp2…	95	biological_process	1.9614712979426
GO:0001503	ossification	80 / 2032	395 / 19509	3.80050877623072e-09	2.73674636976374e-05	2.00572771687408e-07	Gpnmb/Egr2/Npr2/Ecm1/Wnt11/Gli1/Bmpr2/Hey1/Lef1/Apc/Cebpb/Gja1/Pla2g4a/Esr1/Ptn/Gpc3/Igfbp5/Bmp4/Mgp/Tgfb3/Fam101b/Phospho1/Ucma/Jag1/Ppargc1b/Ctsk/Il18/Fgf18/Col1a1/Col11a2/Col6a1/Atp6v0a4/Slc8a1/Gli2/Mnda/Csgalnact1/Sema4d/Iars/Pex7/Noct/Traf6/Atp6v1b1/Ufl1/Pkdcc/RGD1307704/Cd276/Bcor/Tp53inp2/Epha2/Six2/Runx2/Mn1/RGD1562378/Cer1/Rdh14/Fasn/Hand2/Nr1i3/Mmp16/Gfra4/Scx/Erh/Cacna1s/Csf1/Fgfr1/Hsd…	80	biological_process	1.94448320542211
GO:0004857	enzyme inhibitor activity	65 / 1917	342 / 19509	1.46827826756326e-07	0.000197923910467528	7.97801324330114e-06	Wap/Cdkn1a/Timp1/Lef1/Wfdc18/Wfdc1/C3/Hspb1/Pbp2/Prkar2b/Serpina3n/Kng2/Gpc3/Anxa3/Apoc1/Anxa1/Casp3/Scg5/Spink1/Camk2n1/Serpinb8/Serpinb1a/Spint2/Timp2/Serping1/Cstl1/Wfdc3/Birc7/Lrrk2/Tnfaip8/Phactr2/Spint1/Serpina1f/RGD1310507/Slit2/Serpina11/Pde6d/Crb2/Bst2/C4b/Stfa2l1/Wfdc6b/Wfdc12/Wfdc15b/Spink14/Spink7/LOC497940/Hexim1/Socs5/App/Gas6/Ppp1r1a/Camk2n2/Cd55/Prdx3/Wfdc6a/Eppin/Wfdc10/Spink13/O…	65	molecular_function	1.93419451079446
GO:0061448	connective tissue development	49 / 2032	244 / 19509	4.91086839555976e-06	0.0353631633164258	0.000112764133363027	Prrx2/Wnt2b/Tgfbi/Timp1/Bmpr2/Sulf1/Hmgcs2/Hoxc4/Fgl1/Pdgfrb/Wt1/Ghr/Bmp4/Mgp/Prrx1/Fam101b/Loxl2/Fgf18/Col1a1/Col11a2/Mycn/Gli2/Efemp1/Csgalnact1/Dyrk1b/Mkks/Sulf2/Pkdcc/Snx19/Six2/Runx2/Selm/Cer1/Hand2/Scx/Oxct1/Csf1/Fgfr1/Lect1/Nov/Msx1/Stc1/Tgfb2/Tgfbr2/Thra/Bmp1/Ltbp3/Hmga2/Col5a1	49	biological_process	1.92804674390086
GO:0009611	response to wounding	146 / 2032	728 / 19509	2.81193470981434e-15	2.02487418453731e-11	4.34041033131869e-13	Ltc4s/Klf4/Zyx/Tm4sf4/Timp1/S100a8/Ggt1/Fcgr2a/Map3k1/Cdh3/Cfh/Dcbld2/Kcnk2/Folr1/Wfdc1/Reg3a/Xcl1/Ada/Tspo/C3/Drd2/Egfr/Epo/Fgb/Fgg/Gfap/Gja1/Gstm1/Hbb/Hspb1/Il1a/Ina/Met/Pdgfrb/Pla2g4a/Reg1a/Sdc4/Spn/Tgfa/Clu/Lox/Ptger3/Klkb1/Kng2/Stx2/Syk/Acvrl1/Gp5/P2ry1/Bmp4/Asic2/Adora2a/Anxa1/Casp3/Cav1/Cd59/Lamb2/Ptgis/Sdc2/Tnfrsf1a/Hmgcr/Plat/Tgfb3/Itgb4/Apoe/F7/Fzd6/Pdia6/Fcgr2b/Mustn1/Setd6/Arg1/Nlrp12…	146	biological_process	1.92545237734706
GO:0016053	organic acid biosynthetic process	53 / 2032	265 / 19509	2.33377653651831e-06	0.0168055248394684	5.97623397345631e-05	Pecr/Acsl3/Ltc4s/Sc5d/Asah2/Ggt1/Aldh1a2/Msmo1/Aldh1a1/Gls/Glud1/Lpl/Scd1/Pklr/Pla2g4a/Glul/Cth/Rgn/Avpr1a/Syk/Apoc1/Anxa1/Cyp7b1/Ptgds/Ptgis/Aldh1a3/Shmt1/Aloxe3/Psat1/Hoga1/Slc1a3/Padi4/Pex2/Crabp2/Ldhc/Baat/Got1l1/Acss2/Hacd4/Brca1/Cps1/Cyp4a1/Fasn/Phgdh/Oat/Prkab2/Ido1/Mthfd2/Abat/Alox15/Mif/Rnpep/Scd2	53	biological_process	1.92017716535433
GO:0046394	carboxylic acid biosynthetic process	53 / 2032	265 / 19509	2.33377653651831e-06	0.0168055248394684	5.97623397345631e-05	Pecr/Acsl3/Ltc4s/Sc5d/Asah2/Ggt1/Aldh1a2/Msmo1/Aldh1a1/Gls/Glud1/Lpl/Scd1/Pklr/Pla2g4a/Glul/Cth/Rgn/Avpr1a/Syk/Apoc1/Anxa1/Cyp7b1/Ptgds/Ptgis/Aldh1a3/Shmt1/Aloxe3/Psat1/Hoga1/Slc1a3/Padi4/Pex2/Crabp2/Ldhc/Baat/Got1l1/Acss2/Hacd4/Brca1/Cps1/Cyp4a1/Fasn/Phgdh/Oat/Prkab2/Ido1/Mthfd2/Abat/Alox15/Mif/Rnpep/Scd2	53	biological_process	1.92017716535433
GO:0030335	positive regulation of cell migration	76 / 2032	383 / 19509	2.32271430551549e-08	0.00016725865714017	9.85263866517981e-07	Vegfc/Nsmf/Wnt11/Gli1/Bmpr2/Lef1/Xcl1/Cdh13/Apc/Egfr/Hspb1/Il1a/Met/Abcc1/Cxcl10/Pdgfrb/Ret/Cxcl12/Ptger3/Anxa3/Bmp4/Icam1/Kdr/Hspa5/F7/Ccl7/Il18/Shtn1/Sell/Prkce/Fgf18/Col1a1/Ptp4a1/Aoc3/Adam10/C1qbp/Rarres2/Slc8a1/Sema3a/Ccl21/Sema4d/Gcnt2/Sema5a/Tlr2/Rab25/Myo1f/Nckap1l/Rdx/Bag4/Ccbe1/Ccl27/Ccl19/Edn3/Tnfrsf14/Myadm/Tmem102/Cxcl16/Cxcl13/Adam8/Pdpn/Plvap/Gas6/Kitlg/Pawr/Zfp703/Ccl26/Csf1/Myoc/…	76	biological_process	1.90513661314529
GO:0040017	positive regulation of locomotion	82 / 2032	414 / 19509	7.1254165072721e-09	5.13101242688664e-05	3.47322933904796e-07	Vegfc/Il16/Nsmf/Wnt11/Gli1/Bmpr2/Lef1/Xcl1/Cdh13/Apc/Egfr/Hspb1/Il1a/Met/Abcc1/Cxcl10/Pdgfrb/Ret/Cxcl12/Tf/Ptger3/Anxa3/Bmp4/Icam1/Kdr/Hspa5/F7/Ccl7/Il18/Shtn1/Sell/Prkce/Fgf18/Col1a1/Ptp4a1/Aoc3/Adam10/C1qbp/Rarres2/Slc8a1/Sema3a/Ccl21/Sema4d/Gcnt2/Sema5a/Tlr2/Rab25/Myo1f/Nckap1l/Rdx/Slit2/Bag4/Ccbe1/C5/Ccl27/Ccl19/Edn3/Tnfrsf14/Myadm/Tmem102/Cxcl16/Cxcl13/Adam8/Pdpn/Lgals1/Plvap/Gas6/Kitlg/Pawr…	82	biological_process	1.9016247289741
GO:2000147	positive regulation of cell motility	78 / 2032	394 / 19509	1.69208757608849e-08	0.000121847226354132	7.64444186065139e-07	Vegfc/Nsmf/Wnt11/Gli1/Bmpr2/Lef1/Xcl1/Cdh13/Apc/Egfr/Hspb1/Il1a/Met/Abcc1/Cxcl10/Pdgfrb/Ret/Cxcl12/Tf/Ptger3/Anxa3/Bmp4/Icam1/Kdr/Hspa5/F7/Ccl7/Il18/Shtn1/Sell/Prkce/Fgf18/Col1a1/Ptp4a1/Aoc3/Adam10/C1qbp/Rarres2/Slc8a1/Sema3a/Ccl21/Sema4d/Gcnt2/Sema5a/Tlr2/Rab25/Myo1f/Nckap1l/Rdx/Bag4/Ccbe1/Ccl27/Ccl19/Edn3/Tnfrsf14/Myadm/Tmem102/Cxcl16/Cxcl13/Adam8/Pdpn/Plvap/Gas6/Kitlg/Pawr/Zfp703/Ccl26/Csf1/My…	78	biological_process	1.90068298093449
GO:0022412	cellular process involved in reproduction in multicellular organism	57 / 2032	288 / 19509	1.39770883672129e-06	0.01006490133323	3.94256208872653e-05	Slc26a3/Npr2/Pcsk4/Cdc25b/Kif6/Il1a/Rhox5/Prm1/Cxcl12/Shbg/Tnp1/Wt1/Inhbb/Bmp4/Cenpi/Ptgds/Zmynd15/Tpst2/Tssk6/Il18/Capza3/Hexb/Odf2/Nphp1/Btg1/Ybx2/Klhl10/Rimbp3/Etv5/Tssk2/Osbp2/Rnf17/Piwil2/Pvrl2/Ptgdr2/Mkks/Rspo1/Mast2/Slit2/Tbc1d20/Dmc1/Agfg1/Zpbp2/Piwil1/Zpbp/H1fnt/Spag16/Tmsb10/Kitlg/Ppp2r2b/Fabp9/Gapdhs/Hils1/Spem1/Slit3/Chn2/Strbp	57	biological_process	1.90017531988189
GO:0051272	positive regulation of cellular component movement	79 / 2032	403 / 19509	2.1495453532469e-08	0.000154788760887309	9.18821855853473e-07	Vegfc/Nsmf/Wnt11/Gli1/Bmpr2/Lef1/Xcl1/Cdh13/Apc/Egfr/Hspb1/Il1a/Met/Abcc1/Cxcl10/Pdgfrb/Ret/Cxcl12/Tf/Ptger3/Anxa3/Bmp4/Icam1/Kdr/Hspa5/F7/Ccl7/Il18/Shtn1/Sell/Prkce/Fgf18/Col1a1/Ptp4a1/Aoc3/Adam10/C1qbp/Rarres2/Slc8a1/Sema3a/Ccl21/Bcl6/Sema4d/Gcnt2/Sema5a/Tlr2/Rab25/Myo1f/Nckap1l/Rdx/Bag4/Ccbe1/Ccl27/Ccl19/Edn3/Tnfrsf14/Myadm/Tmem102/Cxcl16/Cxcl13/Adam8/Pdpn/Plvap/Gas6/Kitlg/Pawr/Zfp703/Ccl26/Cs…	79	biological_process	1.88205950450362
GO:0015849	organic acid transport	54 / 2032	276 / 19509	3.75333716094344e-06	0.0270277808959537	8.91312050050401e-05	Acsl4/Acsl3/Emb/Slc7a9/Serinc5/Folr1/Slc12a9/Drd2/Il1a/Abcc1/Pla2g4a/Avpr1a/Syk/Adora2a/Anxa1/Hrh2/Slc7a1/Apoe/Slc10a6/Arg1/Slc6a6/Slc1a3/Slc3a1/Pla2r1/Slc22a5/Slc6a14/Slc38a6/Slc25a17/Slc46a1/Slc16a6/Slc7a4/Slc51a/Slc1a4/Slc38a9/Slc7a11/Slc22a13/Slc38a11/Slc25a13/Slc1a7/Nmb/RGD1563528/Cyp4a1/Slc6a8/Tmem27/Fxyd1/Slco1b2/Aqp9/Slc16a5/Slc16a3/Slco1a5/Abat/Mif/Pex3/Slc7a8	54	biological_process	1.8784341834988
GO:0016791	phosphatase activity	46 / 1917	250 / 19509	2.21031023078313e-05	0.0297949819109566	0.000663705343537096	Dusp1/Inpp4b/Cdc25b/Acp1/Acp2/Alpi/Pdp2/Pgam2/Ptprs/Ppp1cb/Impa2/Ppm1d/Mtmr4/Phospho1/Mtm1/Dlgap5/Ppm1n/Ptp4a1/Ppm1j/Lppr4/Ptpn5/RGD1563405/Cpped1/Mtmr7/Dusp26/Ppp1r3c/Ppm1l/Cdc14a/Ppip5k1/Pon3/Nt5c3a/Rngtt/Ptprd/Lpin1/Lppr3/Pxylp1/Dusp15/Tmem55a/Ptpro/Pdp1/Nt5e/Bpnt1/Ppapdc1b/Ppp1r3d/Sgpp1/Impa1	46	molecular_function	1.87253834115806
GO:0042578	phosphoric ester hydrolase activity	61 / 1917	333 / 19509	1.28412256594537e-06	0.00173099721889436	5.63558243516106e-05	Plce1/Dusp1/Inpp4b/Cdc25b/Pde9a/Acp1/Acp2/Alpi/Pde4b/Pdp2/Plcd1/Pgam2/Ptprs/Ppp1cb/Impa2/Ppm1d/Mtmr4/Phospho1/Mtm1/Dlgap5/Ppm1n/Plcg2/Ptp4a1/Ppm1j/Lppr4/Ptpn5/Pde1b/RGD1563405/Cpped1/Gdpd1/Mtmr7/Dusp26/Pde6a/Ppp1r3c/Plch1/Ppm1l/Cdc14a/Ppip5k1/Samhd1/Pon3/Nt5c3a/Rngtt/Ptprd/Lpin1/Lppr3/Pxylp1/Dusp15/Tmem55a/Smpdl3b/Pde6d/Plcxd2/Ptpro/Enpp3/Pdp1/Nt5e/Bpnt1/Ppapdc1b/Ppp1r3d/Sgpp1/Impa1/Enpp2	61	molecular_function	1.86422572807549
GO:0046942	carboxylic acid transport	53 / 2032	273 / 19509	5.81856351685481e-06	0.0418994758848715	0.000126300151338308	Acsl4/Acsl3/Emb/Slc7a9/Serinc5/Folr1/Slc12a9/Drd2/Il1a/Abcc1/Pla2g4a/Avpr1a/Syk/Adora2a/Anxa1/Hrh2/Slc7a1/Apoe/Slc10a6/Arg1/Slc6a6/Slc1a3/Slc3a1/Pla2r1/Slc22a5/Slc6a14/Slc38a6/Slc25a17/Slc46a1/Slc16a6/Slc7a4/Slc51a/Slc1a4/Slc38a9/Slc7a11/Slc22a13/Slc38a11/Slc25a13/Slc1a7/Nmb/RGD1563528/Cyp4a1/Slc6a8/Tmem27/Slco1b2/Aqp9/Slc16a5/Slc16a3/Slco1a5/Abat/Mif/Pex3/Slc7a8	53	biological_process	1.86390823743186
GO:0009986	cell surface	157 / 2159	762 / 19509	4.26339755803522e-15	3.55567356340137e-12	1.8708461652694e-13	Adgrv1/Fcgr2a/Kcnh2/Tpm3/Bmpr2/Flt3/Il2rg/Dcbld2/Kcnk2/Folr1/Sulf1/Defb22/Cdh13/Ada/Alpi/Egfr/Epo/Fgb/Fgg/Il1a/Lpl/Met/Muc1/Neu1/Cxcl10/Adgrf5/Pdgfrb/Sdc4/Cxcl12/Spn/Tf/Tgfa/Clu/Ptn/Ptger3/Cd1d1/Stx2/Bgn/Ghr/Acvrl1/Dpp4/Gp5/P2ry1/Ghrhr/Mmp7/Vcam1/Anxa1/Faslg/Cav1/Cd59/Icam1/Pcsk6/Kdr/Sdc2/Hspa5/Tnfrsf1a/Plat/Itgb7/Tgfb3/Itgb4/Apoe/Il2rb/Adgrg2/Aqp11/Bace2/Fcgr2b/Hpn/Sell/Art2b/Aoc3/Slc1a3/Vtcn1/L…	157	cellular_component	1.86177437060756
GO:2000145	regulation of cell motility	129 / 2032	671 / 19509	2.94791099388494e-12	2.12279070669654e-08	2.64210902151419e-10	Magi2/Vegfc/Klf4/Timp1/Ecm1/Map3k1/Nsmf/Wnt11/Gli1/Bmpr2/Lef1/Cygb/Xcl1/Sulf1/Cdh13/Ada/Apc/Drd2/Egfr/Hspb1/Il1a/Met/Abcc1/Cxcl10/Wdr44/Pdgfrb/Ret/Sdc4/Cxcl12/Sst/Tf/Ptn/Ptger3/Rgn/Acvrl1/Igfbp5/Anxa3/Bmp4/Icam1/Kdr/Hspa5/Apoe/F7/Adgrg1/Ccl7/Il18/Shtn1/Sell/Spint2/Prkce/Phlda2/Fgf18/Col1a1/Ptp4a1/Aoc3/Adam10/C1qbp/Rarres2/Slc8a1/Sema3a/Ddx58/Ccl21/Flrt2/Lrp1/Sorl1/Stap1/Abhd6/Sema4d/Gcnt2/Kank1/S…	129	biological_process	1.84577387727801
GO:0051270	regulation of cellular component movement	143 / 2032	749 / 19509	3.20600180300141e-13	2.30864189834132e-09	3.42600880932074e-11	Magi2/Vegfc/Klf4/Timp1/Ecm1/Map3k1/Kcnh2/Nsmf/Wnt11/Gli1/Bmpr2/Lef1/Cygb/Xcl1/Sulf1/Cdh13/Ada/Apc/Drd2/Egfr/Hspb1/Il1a/Met/Abcc1/Cxcl10/Wdr44/Pde4b/Pdgfrb/Ret/Sdc4/Cxcl12/Sst/Tf/Ptn/Ptger3/Rgn/Acvrl1/Igfbp5/Anxa3/Bmp4/Cav1/Icam1/Kdr/Hspa5/Apoe/F7/Adgrg1/Ccl7/Dsc2/Il18/Shtn1/Sell/Spint2/Prkce/Phlda2/Fgf18/Col1a1/Ptp4a1/Aoc3/Adam10/C1qbp/Rarres2/Slc8a1/Sema3a/Ddx58/Ccl21/Flrt2/Lrp1/Sorl1/Sumo1/Bcl6…	143	biological_process	1.83301291485761
GO:0050678	regulation of epithelial cell proliferation	57 / 2032	300 / 19509	5.24718011614294e-06	0.0377849440163453	0.000117571578239043	Vegfc/Ecm1/Aldh1a2/Cdh3/Bmpr2/Wfdc1/Reg3a/Sulf1/Cdh13/Apc/Egfr/Gja1/Cxcl12/Tgfa/Esr1/Ptn/Glul/Rgn/Gpc3/Acvrl1/Bmp4/Cav1/Cyp7b1/Kdr/Tgfb3/Apoe/Eaf2/Hpn/Arg1/Pex2/Ovol2/Cask/Pla2g2a/Ang/Sema5a/Kdf1/Ift74/Tbx18/Lims2/Cav2/Bnc1/Lrg1/Xdh/Vash2/Foxp2/Ccnd2/Htra1/Zfp703/Ccl26/Cyba/Nr4a1/Lect1/Tgfb2/Cdh1/Sox11/Vegfb/Pgf	57	biological_process	1.82416830708661
GO:0030334	regulation of cell migration	121 / 2032	638 / 19509	3.58024567007428e-11	2.57813490702049e-07	2.61774472192828e-09	Magi2/Vegfc/Klf4/Timp1/Ecm1/Map3k1/Nsmf/Wnt11/Gli1/Bmpr2/Lef1/Cygb/Xcl1/Sulf1/Cdh13/Ada/Apc/Drd2/Egfr/Hspb1/Il1a/Met/Abcc1/Cxcl10/Wdr44/Pdgfrb/Ret/Sdc4/Cxcl12/Sst/Ptn/Ptger3/Acvrl1/Igfbp5/Anxa3/Bmp4/Icam1/Kdr/Hspa5/Apoe/F7/Adgrg1/Ccl7/Il18/Shtn1/Sell/Prkce/Phlda2/Fgf18/Col1a1/Ptp4a1/Aoc3/Adam10/C1qbp/Rarres2/Slc8a1/Sema3a/Ddx58/Ccl21/Flrt2/Lrp1/Sorl1/Stap1/Abhd6/Sema4d/Gcnt2/Kank1/Sema5a/Tlr2/Rab…	121	biological_process	1.82085765680152
GO:0040012	regulation of locomotion	141 / 2032	744 / 19509	8.46754818989432e-13	6.0974814515429e-09	8.40229076963385e-11	Magi2/Vegfc/Klf4/Ifitm2/Timp1/Ecm1/Map3k1/Il16/Nsmf/Wnt11/Gli1/Bmpr2/Lef1/Cygb/Xcl1/Sulf1/Cdh13/Ada/Apc/Drd2/Egfr/Hspb1/Il1a/Met/Abcc1/Cxcl10/Wdr44/Pdgfrb/Ret/Sdc4/Cxcl12/Sst/Tf/Ptn/Ptger3/Rgn/Acvrl1/Igfbp5/Anxa3/Bmp4/Adora2a/Cav1/Icam1/Kdr/Hspa5/Apoe/F7/Adgrg1/Ccl7/Il18/Shtn1/Sell/Spint2/Prkce/Ifitm1/Phlda2/Fgf18/Col1a1/Ptp4a1/Aoc3/Adam10/C1qbp/Rarres2/Slc8a1/Sema3a/Ddx58/Ccl21/Flrt2/Lrp1/Lrrk2/…	141	biological_process	1.81952271717043
GO:0010038	response to metal ion	77 / 2032	409 / 19509	1.85526851500982e-07	0.00133597885765857	6.48392088099097e-06	Adgrv1/Dusp1/S100a8/Casp12/Lef1/Tspo/C3/Cp/Drd2/Egfr/Fgb/Fgg/Glud1/Gstm1/Gstp1/Hmgcs2/Il1a/Lcat/Pklr/Pla2g4a/Plcd1/Tf/Clu/Pgam2/Inhbb/Bsg/Mgp/Tnfrsf11b/Sod3/Vcam1/Casp3/Cav1/Icam1/Slc18a2/Hspa5/Igfbp2/Apoe/Gpr39/Cacybp/Loxl2/Arg1/Plcg2/Cybrd1/Gria3/Cyp11a1/Bag1/Lrrk2/Nfatc4/Xrcc4/Cyp2r1/Rasgrp2/Slc25a13/Xdh/Cps1/Spag16/RGD1564854/App/Nt5e/Slc30a4/Pawr/Tfrc/Aqp9/Alas1/Ryr2/Hsd17b2/Abat/Alox15/Vim/…	77	biological_process	1.8075017326685
GO:0002683	negative regulation of immune system process	70 / 2032	373 / 19509	7.47237182258578e-07	0.00538085494944402	2.30682168721815e-05	Inpp4b/Flt3/Il13ra2/Xcl1/Tmem176b/Ada/Cebpb/Drd2/Adgrf5/Cxcl12/Spn/Il4r/Bmp4/Adora2a/Casp3/Cd59/Tgfb3/Gfer/N4bp2l2/Fcgr2b/Il18/Vtcn1/Serping1/Hes1/C1qbp/Tmem176a/Lag3/Tapbpl/Ccl21/Tspan6/Bcl6/Mnda/Stap1/Hmgb3/Axl/Meis2/Gpr68/Irak3/Cd276/Slit2/Il33/C5/Wdr61/Hlx/Bank1/Tnfrsf14/Bst2/Bpifb1/Hoxa7/RGD1562378/Socs5/Il20rb/Nbl1/Milr1/Kitlg/Cd55/Pawr/Htra1/Ido1/LOC679811/Meis1/MGC112715/Zfp36/Nov/Alox15/…	70	biological_process	1.80177482003758
GO:0035295	tube development	126 / 2032	672 / 19509	3.06997437973531e-11	2.2106885508474e-07	2.27458171938564e-09	Pax3/Cdkn1a/Wnt2b/Pcsk5/Nat2/Aldh1a2/Eif4e/Wnt11/Gli1/Bmpr2/Lef1/Folr1/Ipmk/Pou3f3/Ada/Agtr1a/Aldh1a1/Cp/Egfr/Gja1/Hmgcs2/Kras/Met/Cxcl10/Reg1a/Ret/Sdc4/Cxcl12/Wt1/Esr1/Lox/Ptn/Hsd11b1/Stx2/Inhbb/Gpc3/Acvrl1/Coq7/Igfbp5/Bmp4/Mgp/Hrh2/Kdr/Rbp4/Cckbr/Tgfb3/Itgb4/Fzd6/Aqp11/Adamts2/Gpr161/Crlf1/Jag1/Il18/Arg1/Spint2/Gata6/Sox10/Fgf18/Spry1/Hes1/Ovol2/Rarres2/Slc8a1/Grhl3/Mycn/Grhl2/Ptk7/Atp6ap2/Etv5…	126	biological_process	1.80016609251969
GO:0048870	cell motility	225 / 2032	1203 / 19509	3.28733396840985e-19	2.36720919065193e-15	9.61431358406404e-17	Magi2/Vegfc/Pax3/Klf4/Timp1/S100a8/Fcgr2a/Ecm1/Map3k1/Il16/Nsmf/Wnt11/Gli1/Bmpr2/Arhgef5/Lef1/Cygb/Folr1/Xcl1/Sulf1/Fat3/Pou3f3/Cdh13/Ada/Agtr1a/Apc/Tspo/Drd2/Egfr/Gja1/Hist1h1t/Hspb1/Il1a/Met/Abcc1/Cxcl10/Wdr44/Pde4b/Pdgfrb/Rhox5/Ret/Sdc4/Cxcl12/Sst/Tf/Tnp1/Tnp2/Wt1/Cckar/Smcp/Ptn/Ptger3/Rgn/Syk/Acvrl1/Dpp4/P2ry1/Igfbp5/Anxa3/Bmp4/Vcam1/Anxa1/Icam1/Kdr/Sdc2/Hspa5/Plat/Itgb7/Itgb4/Apoe/F7/Adgrg1/…	225	biological_process	1.79567690026901
GO:0051674	localization of cell	225 / 2032	1203 / 19509	3.28733396840985e-19	2.36720919065193e-15	9.61431358406404e-17	Magi2/Vegfc/Pax3/Klf4/Timp1/S100a8/Fcgr2a/Ecm1/Map3k1/Il16/Nsmf/Wnt11/Gli1/Bmpr2/Arhgef5/Lef1/Cygb/Folr1/Xcl1/Sulf1/Fat3/Pou3f3/Cdh13/Ada/Agtr1a/Apc/Tspo/Drd2/Egfr/Gja1/Hist1h1t/Hspb1/Il1a/Met/Abcc1/Cxcl10/Wdr44/Pde4b/Pdgfrb/Rhox5/Ret/Sdc4/Cxcl12/Sst/Tf/Tnp1/Tnp2/Wt1/Cckar/Smcp/Ptn/Ptger3/Rgn/Syk/Acvrl1/Dpp4/P2ry1/Igfbp5/Anxa3/Bmp4/Vcam1/Anxa1/Icam1/Kdr/Sdc2/Hspa5/Plat/Itgb7/Itgb4/Apoe/F7/Adgrg1/…	225	biological_process	1.79567690026901
GO:0030155	regulation of cell adhesion	108 / 2032	581 / 19509	1.35719611870953e-09	9.77316925082732e-06	8.0231112101541e-08	Vegfc/Klf4/Il2rg/Lef1/Xcl1/Cdh13/Ada/Apc/Cebpb/Fgb/Fgg/Muc1/Lmo1/Npy/Ret/Sdc4/Cxcl12/Spn/Ptn/Ptger3/Il4r/Cd1d1/Syk/Acvrl1/Dpp4/Bmp4/Vcam1/Adora2a/Casp3/Cav1/Cd59/Icam1/Kdr/Ppp1cb/Igfbp2/Adgrg1/Vnn1/Il18/Smoc2/Spint2/Prkce/Flna/Col1a1/Vtcn1/Vav3/Hes1/Cask/Adam10/C1qbp/Lag3/Ccl21/Slc46a2/C1qtnf1/Bcl6/Dusp26/Sema4d/Gcnt2/Kank1/Sema5a/Traf6/Acer2/Ift74/Myo1f/Nckap1l/Dscaml1/Rdx/Cd276/Tbx18/Egfl6/Sash…	108	biological_process	1.78467412958922
GO:0045121	membrane raft	62 / 2159	315 / 19509	4.49082721313116e-06	0.00374534989575139	9.55464673415784e-05	Cntn1/Bmpr2/Sulf1/Ahnak/Cdh13/Tex101/Egfr/Gja1/Kras/Plcd1/Prkar2b/Ret/Sdc4/Slc2a1/Snap25/Hk1/Stx2/Bsg/Dpp4/Lipe/Faslg/Casp3/Cav1/Icam1/Ptgis/Slc2a3/Slc6a4/Kdr/Tnfrsf1a/Atp1b1/Cpe/Ptrf/Fcgr2b/Capn2/Atp2b3/Lrrk2/Slc38a9/Arid3a/Mlc1/Emp2/Rgs16/Ehd2/Cav2/Myadm/Bst2/Si/Coro1c/App/Plvap/Fxyd1/Unc5b/Hspd1/Cd55/Adcy5/P2ry12/Cys1/Birc3/Adcy2/Tgfbr2/Cdh1/Kcnma1/Prkcdbp	62	cellular_component	1.77853944727497
GO:0007276	gamete generation	110 / 2032	595 / 19509	1.31601049399451e-09	9.47659156725449e-06	7.86329303655579e-08	Slc26a3/Npr2/Ggt1/Gli1/Pcsk4/Cdc25b/Kif6/Spata6/Fst/Hist1h1t/Il1a/Odf1/Pla2g4a/Prm1/Cxcl12/Shbg/Tnp1/Tnp2/Clu/Wt1/Pgam2/Il4r/Rgn/Inhbb/Uba1y/Pcdhga11/Bmp4/Ptgds/Plat/Rbp4/Zmynd15/Adamts2/Spata18/Diaph3/Tssk6/Tex15/Spata24/Aqp7/Il18/Capza3/Kifc1/Hexb/Odf2/Timp2/Nphp1/Btg1/Tssk3/Ccin/Rpl10l/Theg/Herpud2/Acsbg2/Ybx2/Klhl10/Rimbp3/Etv5/Bcl6/Tssk2/Osbp2/Rnf17/Piwil2/Pvrl2/Axl/Ovol1/Ptgdr2/Tcp11/Mkks/T…	110	biological_process	1.77495368226031
GO:0001568	blood vessel development	102 / 2032	552 / 19509	5.42709847655779e-09	3.90805361296926e-05	2.71689453368882e-07	Prrx2/Vegfc/Klf4/Tgfbi/Ecm1/Aldh1a2/Wnt11/Bmpr2/Hey1/Lef1/Folr1/Sulf1/Cdh13/Agtr1a/C3/Gja1/Hspb1/Il1a/Cxcl10/Pdgfrb/Plcd1/Cxcl12/Tgfa/Wt1/Lox/Ptn/Chm/Syk/Gpc3/Acvrl1/Anxa3/Bmp4/Faslg/Cav1/Ptgis/Kdr/Tnfrsf1a/Cma1/Gja4/Apoe/Adgrg1/Prop1/Prrx1/Loxl2/Jag1/Il18/Gata6/Fgf18/Col1a1/Pknox1/Hes1/Btg1/Ovol2/Lrp1/Plxdc1/Ang/Nfatc4/Nsdhl/Sema5a/Spint1/Foxs1/Sox18/Ism1/Adgrb2/Zfpm2/Loxl1/Hs6st1/Slit2/Emp2/Ccb…	102	biological_process	1.77407672885998
GO:0001525	angiogenesis	72 / 2032	391 / 19509	1.08835186909557e-06	0.00783722180935723	3.19989391086357e-05	Vegfc/Klf4/Tgfbi/Ecm1/Hey1/Lef1/Sulf1/Cdh13/C3/Hspb1/Il1a/Cxcl10/Pdgfrb/Plcd1/Cxcl12/Tgfa/Ptn/Syk/Acvrl1/Anxa3/Bmp4/Faslg/Cav1/Ptgis/Kdr/Tnfrsf1a/Cma1/Adgrg1/Loxl2/Il18/Gata6/Fgf18/Pknox1/Btg1/Ovol2/Plxdc1/Ang/Nfatc4/Sema5a/Sox18/Ism1/Adgrb2/Hs6st1/Slit2/Emp2/Ccbe1/C5/Tspan12/Col4a3/Epha2/Lrg1/Brca1/Tmem100/Vash2/Adam8/Hoxa7/Hand2/C1galt1/Meis1/Fgfr1/Nr4a1/Lect1/Nov/Mmp2/Tgfbr2/Clic4/Enpp2/Ackr3/…	72	biological_process	1.7679380550577
GO:0048609	multicellular organismal reproductive process	147 / 2032	801 / 19509	3.53358239888546e-12	2.54453268543742e-08	3.11675546929263e-10	Acsl4/Slc26a3/Npr2/Ggt1/Gli1/Bmpr2/Pcsk4/Cdc25b/Kif6/Spata6/Ada/Aldh1a1/Cebpb/Comt/Egfr/Fst/Hist1h1t/Il1a/Odf1/Pla2g4a/Prm1/Cxcl12/Shbg/Tnp1/Tnp2/Clu/Wt1/Esr1/Smcp/Ptn/Ptger3/Pgam2/Il4r/Rgn/Avpr1a/Inhbb/Uba1y/Bsg/P2ry1/Pcdhga11/Bmp4/Mmp7/Anxa1/Cenpi/Icam1/Ptgds/Ptgis/Slc6a4/Kdr/Plat/Rbp4/Cckbr/Zmynd15/Adamts2/Spata18/Diaph3/Tssk6/Tex15/Spata24/Aqp7/Il18/Arg1/Capza3/Kifc1/Hexb/Odf2/Timp2/Nphp1/Btg…	147	biological_process	1.76196032026896
GO:0032504	multicellular organism reproduction	149 / 2032	813 / 19509	2.78205022767903e-12	2.00335436895167e-08	2.53433013838095e-10	Acsl4/Slc26a3/Npr2/Ggt1/Gli1/Bmpr2/Pcsk4/Cdc25b/Kif6/Spata6/Ada/Aldh1a1/Cebpb/Comt/Egfr/Fst/Hist1h1t/Il1a/Odf1/Rhox5/Pla2g4a/Prm1/Cxcl12/Shbg/Tnp1/Tnp2/Clu/Wt1/Esr1/Smcp/Ptn/Ptger3/Pgam2/Il4r/Rgn/Avpr1a/Inhbb/Uba1y/Bsg/P2ry1/Pcdhga11/Bmp4/Mmp7/Anxa1/Cenpi/Icam1/Ptgds/Ptgis/Slc6a4/Kdr/Plat/Rbp4/Cckbr/Zmynd15/Adamts2/Tpst2/Spata18/Diaph3/Tssk6/Tex15/Spata24/Aqp7/Il18/Arg1/Capza3/Kifc1/Hexb/Odf2/Tim…	149	biological_process	1.75957194119185
GO:0044283	small molecule biosynthetic process	85 / 2032	464 / 19509	1.50943809809422e-07	0.00108694637443765	5.34248992278872e-06	Pecr/Acsl3/Ltc4s/Sc5d/Asah2/Ggt1/Aldh1a2/Msmo1/Ipmk/Dkk3/Aldh1a1/Gls/Glud1/Hmgcs2/Lcat/Lpl/Scd1/Pklr/Pla2g4a/Plcd1/Glul/Pgam2/Cth/Pc/Rgn/Avpr1a/Gnmt/Syk/Coq7/P2ry1/Apoc1/Anxa1/Atf3/Cyp7b1/Pemt/Ptgds/Ptgis/Hmgcr/Rbp4/Apoe/Aldh1a3/Impa2/Shmt1/Aloxe3/Gpat4/Plcg2/Psat1/Hoga1/Slc1a3/Padi4/Pex2/Hsd17b7/Prps1/Crabp2/Ldhc/Cyp11a1/Slc35b4/Baat/Got1l1/Cmtm2a/Nsdhl/Acss2/Acer2/Cyp2r1/Ndufa9/Hacd4/Brca1/Cps1…	85	biological_process	1.75878296395601
GO:0051241	negative regulation of multicellular organismal process	185 / 2032	1010 / 19509	5.46918218729984e-15	3.93835809307461e-11	8.21388698911973e-13	Gpnmb/Klf4/Timp1/Npr2/Ecm1/Inpp4b/Cdh3/Eif4e/Wnt11/Bmpr2/Flt3/Hey1/Lef1/Cygb/Kcnk2/Reg3a/Xcl1/Sulf1/Tmem176b/Fat3/Ada/Apc/Tspo/Comt/Drd2/Fgb/Fgg/Fst/Gfap/Gja1/Gstp1/Il1a/Met/Cxcl10/Pde4b/Wt1/Ptn/Ptger3/Tacr2/Klkb1/Il4r/Rgn/Avpr1a/Avpr2/Inhbb/Acvrl1/Gp5/Igfbp5/Apoc1/Bmp4/Tnfrsf11b/Anxa1/Faslg/Cav1/Ptgds/Slc6a4/Tnfrsf1a/Cpe/Hmgcr/Rbp4/Tgfb3/Apoe/Adgrg1/Eaf2/Fam101b/N4bp2l2/Gpr39/Prg4/Gpr161/Fcgr2b/…	185	biological_process	1.75857809698293
GO:0005615	extracellular space	247 / 2159	1271 / 19509	8.15774179305408e-20	6.8035566554071e-17	4.77299454032199e-18	Ces1f/Vegfc/Wnt2b/Tgfbi/Timp1/S100a8/Pcsk5/Ggt1/Ecm1/Wnt11/Bmpr2/Selenbp1/Cfh/Atxn10/Pcsk4/Wfdc1/Xcl1/Sulf1/Gpc2/Cdh13/C1s/Ada/C3/Cp/Epo/Fgb/Fgg/Gstp1/Hbb/Hspb1/Il1a/Ina/Lcat/Lpl/Met/Muc1/Cxcl10/Npy/S100a4/Reg1a/Cxcl12/Shbg/Slc2a1/Serpina3n/Spn/Sst/Svs4/Tf/Tgfa/Clu/Lox/Dbi/Klkb1/Il4r/Kng2/Stx2/Inhbb/Ghr/Igfbp5/Apoc1/Bmp4/Lipe/Mgp/Mmp7/Tnfrsf11b/Rpl39/Sod3/Vcam1/Aldh3a1/Anxa1/Faslg/Cd59/Ctsc/Icam1…	247	cellular_component	1.75603743173053
GO:0001944	vasculature development	105 / 2032	576 / 19509	6.87270401039734e-09	4.94903415788712e-05	3.3796930107953e-07	Prrx2/Vegfc/Klf4/Tgfbi/Ecm1/Aldh1a2/Wnt11/Bmpr2/Hey1/Lef1/Folr1/Sulf1/Cdh13/Agtr1a/C3/Gja1/Hspb1/Il1a/Cxcl10/Pdgfrb/Plcd1/Cxcl12/Tgfa/Wt1/Lox/Ptn/Chm/Syk/Gpc3/Acvrl1/Anxa3/Bmp4/Faslg/Cav1/Ptgis/Kdr/Tnfrsf1a/Cma1/Gja4/Apoe/Adgrg1/Prop1/Prrx1/Tmem204/Loxl2/Jag1/Il18/Gata6/Fgf18/Col1a1/Pknox1/Hes1/Btg1/Ovol2/Lrp1/Plxdc1/Ang/Nfatc4/Nsdhl/Sema5a/Spint1/Foxs1/Sox18/Ism1/Adgrb2/Zfpm2/Loxl1/Hs6st1/Slit2/…	105	biological_process	1.75016147883858
GO:0052547	regulation of peptidase activity	75 / 2032	413 / 19509	1.13439356676794e-06	0.00816876807429597	3.28086919171338e-05	Klf4/Wap/Timp1/S100a8/Ecm1/Casp12/Lef1/Wfdc18/Wfdc1/C3/Ret/Serpina3n/Kng2/Gpc3/Cycs/Adora2a/Faslg/Cav1/Ctsc/Spink1/Serpinb8/Serpinb1a/Nlrp12/Spint2/Timp2/Pcolce/Serping1/Cstl1/Wfdc3/Birc7/Bok/Sorl1/Cyfip2/Anxa8/Tnfaip8/Usp47/Spint1/Acer2/Serpina1f/Bbc3/Nlrp1a/Tbc1d10a/Serpina11/Col4a3/Crb2/Bst2/C4b/Stfa2l1/Wfdc6b/Wfdc12/Wfdc15b/Spink14/Spink7/Xdh/Nod1/App/Pdcd2/Gas6/Hspd1/Prdx3/Pawr/Bcl2l11/Wfdc6…	75	biological_process	1.7435022687842
GO:0015711	organic anion transport	67 / 2032	370 / 19509	4.59694623129345e-06	0.0331026098115441	0.000106435434890343	Acsl4/Acsl3/Emb/Slc26a3/Slc7a9/Serinc5/Folr1/Slc12a9/Drd2/Gja1/Il1a/Abcc1/Pla2g4a/Slc2a1/Slc4a3/Ptger3/Avpr1a/Syk/Apoc1/Adora2a/Anxa1/Hrh2/Slc2a3/Slc7a1/Apoe/Slc10a6/Arg1/Slc6a6/Slc1a3/Slc3a1/Pla2r1/Slc35b4/Slc22a5/Slc6a14/Slc38a6/Slc25a17/Slc46a1/Slc16a6/Slc7a4/Slc51a/Slc1a4/Slc38a9/Slc7a11/Abca4/Slc52a3/Slc22a13/Atp10d/Slc38a11/Slc25a13/Slc1a7/Prelid3b/Nmb/RGD1563528/Cyp4a1/Slc6a8/Tmem27/Slco1b…	67	biological_process	1.73853878484784
GO:0016477	cell migration	200 / 2032	1108 / 19509	1.82771237191479e-15	1.31613567901584e-11	2.98714972487249e-13	Magi2/Vegfc/Pax3/Klf4/Timp1/S100a8/Fcgr2a/Ecm1/Map3k1/Il16/Nsmf/Wnt11/Gli1/Bmpr2/Arhgef5/Lef1/Cygb/Folr1/Xcl1/Sulf1/Fat3/Pou3f3/Cdh13/Ada/Agtr1a/Apc/Tspo/Drd2/Egfr/Gja1/Hspb1/Il1a/Met/Abcc1/Cxcl10/Wdr44/Pde4b/Pdgfrb/Ret/Sdc4/Cxcl12/Sst/Cckar/Ptn/Ptger3/Syk/Acvrl1/Dpp4/P2ry1/Igfbp5/Anxa3/Bmp4/Vcam1/Anxa1/Icam1/Kdr/Sdc2/Hspa5/Plat/Itgb7/Itgb4/Apoe/F7/Adgrg1/Prop1/Ccl7/Retnlg/Loxl2/Dcdc2/Il18/Shtn1/…	200	biological_process	1.73301188208875
GO:0048514	blood vessel morphogenesis	86 / 2032	477 / 19509	2.61479217933054e-07	0.00188291184833592	8.80605289613136e-06	Prrx2/Vegfc/Klf4/Tgfbi/Ecm1/Wnt11/Hey1/Lef1/Folr1/Sulf1/Cdh13/C3/Gja1/Hspb1/Il1a/Cxcl10/Pdgfrb/Plcd1/Cxcl12/Tgfa/Wt1/Ptn/Syk/Acvrl1/Anxa3/Bmp4/Faslg/Cav1/Ptgis/Kdr/Tnfrsf1a/Cma1/Apoe/Adgrg1/Prrx1/Loxl2/Jag1/Il18/Gata6/Fgf18/Pknox1/Hes1/Btg1/Ovol2/Lrp1/Plxdc1/Ang/Nfatc4/Sema5a/Sox18/Ism1/Adgrb2/Zfpm2/Hs6st1/Slit2/Emp2/Ccbe1/C5/Tspan12/Col4a3/Epha2/Lrg1/Brca1/Xdh/Tmem100/Vash2/Adam8/Hoxa7/Foxm1/Han…	86	biological_process	1.73097731887288
GO:0032101	regulation of response to external stimulus	142 / 2032	790 / 19509	3.96096595942518e-11	2.85229158738207e-07	2.85850161309713e-09	Ddx60/Vegfc/Klf4/Zyx/S100a8/Ggt1/Fcgr2a/Il16/Bmpr2/Cfh/Wfdc1/Xcl1/Grin3a/Cdh13/Ada/C3/Drd2/Egfr/Fgb/Fgg/Gja1/Hspb1/Met/Cxcl10/Npy/Pdgfrb/Pla2g4a/Prkcg/Cxcl12/Spn/Ptger3/Klkb1/Hk1/Stx2/Syk/Gp5/Asic2/Adora2a/Cav1/Cd59/Ptgis/Kdr/Tnfrsf1a/Atp1b1/Hmgcr/Apoe/F7/Ccl7/Fcgr2b/Ctsk/Snrpd1/Setd6/Nlrp12/Sell/Chid1/Fgf18/Ffar4/Aoc3/Slc1a3/Serping1/Cask/Adam10/C1qbp/Rarres2/Sema3a/Ddx58/Ccl21/Fam46a/Plod2/Tspa…	142	biological_process	1.72572884481212
GO:0006935	chemotaxis	80 / 2032	446 / 19509	8.39061605710043e-07	0.00604208262271802	2.55796848108431e-05	Egr2/Vegfc/S100a8/Fcgr2a/Il16/Ackr2/Bmpr2/Arhgef5/Lef1/Xcl1/Cdh13/Agtr1a/C3/Hspb1/Met/Abcc1/Cxcl10/Pde4b/Pdgfrb/Cxcl12/Syk/Bmp4/Vcam1/Lamb2/Kdr/F7/Ccl7/Retnlg/Pgrmc1/Sell/Fgf18/Vav3/Adam10/Sema3c/C1qbp/Rarres2/Sema3a/Ccl21/Flrt2/Gli2/Stap1/Apbb2/B3gnt2/Ptgdr2/Sema5a/Plekhg5/Nckap1l/Sema3f/Epha4/Slit2/Zic2/Vasp/C5/Ccl27/Ccl19/Edn3/Epha2/Tmem102/Cxcl16/Cxcl13/Adam8/Nbl1/Ptpro/App/Gas6/Unc5b/Defb14/…	80	biological_process	1.72213198686487
GO:0042330	taxis	80 / 2032	447 / 19509	9.19894680048088e-07	0.00662416159102628	2.74823090887032e-05	Egr2/Vegfc/S100a8/Fcgr2a/Il16/Ackr2/Bmpr2/Arhgef5/Lef1/Xcl1/Cdh13/Agtr1a/C3/Hspb1/Met/Abcc1/Cxcl10/Pde4b/Pdgfrb/Cxcl12/Syk/Bmp4/Vcam1/Lamb2/Kdr/F7/Ccl7/Retnlg/Pgrmc1/Sell/Fgf18/Vav3/Adam10/Sema3c/C1qbp/Rarres2/Sema3a/Ccl21/Flrt2/Gli2/Stap1/Apbb2/B3gnt2/Ptgdr2/Sema5a/Plekhg5/Nckap1l/Sema3f/Epha4/Slit2/Zic2/Vasp/C5/Ccl27/Ccl19/Edn3/Epha2/Tmem102/Cxcl16/Cxcl13/Adam8/Nbl1/Ptpro/App/Gas6/Unc5b/Defb14/…	80	biological_process	1.71827934259895
GO:1901615	organic hydroxy compound metabolic process	80 / 2032	447 / 19509	9.19894680048088e-07	0.00662416159102628	2.74823090887032e-05	Pnkd/Pecr/Acsl3/Sc5d/Asah2/Aldh1a2/Cdh3/Msmo1/Slco4a1/Adh7/Ipmk/Dkk3/Adh1/Agtr1a/Aldh1a1/Comt/Drd2/Hmgcs2/Lcat/Npr1/Fgl1/Plcd1/Tacr3/Dbi/P2ry1/Apoc1/Lipe/Cyp7b1/Pemt/Hmgcr/Rbp4/Apoe/Aldh1a3/Impa2/Gpat4/Hpn/Sqle/Maoa/Plcg2/Pex2/Hsd17b7/Ldhc/Aldh1a7/Cyp11a1/Pde1b/Baat/Slc22a5/Lrp1/Gdpd1/Mtmr7/Sncaip/Cmtm2a/Aldh3b1/Nsdhl/Ppip5k1/Slc24a5/Crat/Acer2/Cyp2r1/Smpdl3b/Rdh11/Ly6e/Rdh14/Cyp4a1/App/Tpo/Cpq/L…	80	biological_process	1.71827934259895
GO:0051346	negative regulation of hydrolase activity	74 / 2032	414 / 19509	2.44773646608794e-06	0.0176261502922992	6.2165890231925e-05	Klf4/Wap/Timp1/Ecm1/Lef1/Wfdc18/Wfdc1/C3/Serpina3n/Kng2/Rgn/Gpc3/Apoc1/Adora2a/Anxa1/Spink1/Gzma/Serpinb8/Gpatch2/Serpinb1a/Hpn/Spint2/Tsks/Spry1/Timp2/Pla2r1/Serping1/Cstl1/Wfdc3/Birc7/Lrrk2/Sorl1/Anxa8/Sema4d/Tnfaip8/Usp47/Spint1/Mkks/Serpina1f/Csrnp2/Nckap1l/Rdx/Slit2/Tiprl/Bag4/Ppp2r4/Serpina11/Pde6d/Crb2/Bst2/C4b/Stfa2l1/Wfdc6b/Wfdc12/Wfdc15b/Spink14/Spink7/App/Gas6/Prdx3/Tmed2/Wfdc6a/Eppin/…	74	biological_process	1.71610036517174
GO:0040011	locomotion	252 / 2032	1415 / 19509	1.38071274562075e-18	9.94251248121501e-15	3.83620136006944e-16	Magi2/Egr2/Vegfc/Pax3/Klf4/Ifitm2/Timp1/S100a8/Fcgr2a/Ecm1/Map3k1/Il16/Nsmf/Ackr2/Wnt11/Gli1/Bmpr2/Arhgef5/Lef1/Cygb/Folr1/Xcl1/Sulf1/Fat3/Pou3f3/Cdh13/Ada/Agtr1a/Apc/Tspo/C3/Drd2/Egfr/Gja1/Hist1h1t/Hspb1/Il1a/Met/Abcc1/Cxcl10/Wdr44/Pde4b/Pdgfrb/Rhox5/Ret/Sdc4/Cxcl12/Sst/Tf/Tnp1/Tnp2/Wt1/Cckar/Smcp/Ptn/Ptger3/Rgn/Syk/Acvrl1/Dpp4/P2ry1/Igfbp5/Anxa3/Bmp4/Vcam1/Adora2a/Anxa1/Cav1/Icam1/Lamb2/Kdr/Sdc…	252	biological_process	1.70983973734732
GO:0005509	calcium ion binding	111 / 1917	663 / 19509	1.29286729198534e-08	1.74278510959623e-05	1.20913489430591e-06	Adgrv1/NEWGENE_1549776/S100a8/Lman1/Capn9/Cdh3/Atp2c1/Capn8/Sulf1/Fat3/Ehd4/Cdh13/C1s/S100a4/Pla2g4a/Plcd1/Ret/Rgn/Pcdhga11/Anxa3/Mgp/Anxa1/Cdh6/Eef2k/F7/Pdia6/Rhbdl3/Mmp17/Epdr1/Jag1/Capn2/Dsc2/Rcn2/Smoc2/Cblc/Tescl/Ltbp4/Cd248/Efemp2/Pla2g2c/Man1a1/S100z/Aoc3/Padi4/S100a1/Pla2g2a/Lrp1/Mmp1b/Efhb/Efhc1/Tbc1d9/Efemp1/Pcdh9/Anxa8/Pcdh1/Dsg2/Plch1/Necab3/Sulf2/C1r/Efcab6/Adgre1/Dlk2/Sned1/Egfl6/Sli…	111	molecular_function	1.70381464250561
GO:0016788	hydrolase activity, acting on ester bonds	114 / 1917	681 / 19509	8.24662082710556e-09	1.11164448749383e-05	8.56911465065924e-07	Ces1f/Pnkd/Plce1/Dusp1/Inpp4b/Acot12/Cdc25b/Ces2c/Sulf1/Pde9a/Acp1/Acp2/Alpi/Lcat/Lpl/Pde4b/Pdp2/Pla2g4a/Plcd1/Pgam2/Rgn/Lipe/Lypla1/Ptprs/Ppp1cb/Impa2/Smg6/Ppm1d/Ptrh2/Mtmr4/Phospho1/Hrasls/Mtm1/Tsen15/Dlgap5/Rpp38/Ces2i/Ces1e/Ppm1n/Plcg2/Pla2g2c/Ptp4a1/Rad1/Rexo1l1-ps1/RGD1560324/Ppm1j/Lppr4/Mgme1/Ptpn5/Pde1b/Pla2g2a/Baat/RGD1563405/Acsbg2/Cpped1/Gdpd1/Abhd6/Ang/Mtmr7/Dusp26/Iars/Pde6a/Ces5a/Ex…	114	molecular_function	1.70361178327922
GO:0044703	multi-organism reproductive process	166 / 2032	936 / 19509	2.51252352000051e-12	1.80926818675237e-08	2.32694941440047e-10	Acsl4/Slc26a3/Timp1/Pcsk5/Npr2/Ggt1/Gli1/Bmpr2/Pcsk4/Cdc25b/Kif6/Spata6/Ada/Comt/Epo/Fst/Hist1h1t/Il1a/Muc1/Odf1/Pla2g4a/Prm1/Cxcl12/Shbg/Tnp1/Tnp2/Clu/Wt1/Esr1/Smcp/Ptger3/Pgam2/Il4r/Rgn/Avpr1a/Stx2/Inhbb/Uba1y/Bsg/P2ry1/Igfbp5/Pcdhga11/Bmp4/Lipe/Mmp7/Fosl2/Pnoc/Ptgds/Ptgis/Slc6a4/Igfbp2/Cald1/Plat/Rbp4/Tgfb3/Itgb4/Zmynd15/Spaca3/Adamts2/Tpst2/Zp3r/Spata18/Diaph3/Tssk6/Tex15/Spata24/Aqp7/Il18/Ar…	166	biological_process	1.70272120432061
GO:0008610	lipid biosynthetic process	86 / 2032	486 / 19509	5.94596362763722e-07	0.00428168840826156	1.86671079335694e-05	Pecr/Acsl4/Acsl3/Ltc4s/Sc5d/Asah2/Timp1/Ggt1/Aldh1a2/Inpp4b/St8sia2/Msmo1/Serinc5/Dkk3/Aldh1a1/Tspo/C3/Hmgcs2/Il1a/Lcat/Lpl/Adgrf5/Scd1/Pla2g4a/Dbi/Pc/Rgn/Avpr1a/Hsd11b1/Syk/Apoc1/Anxa1/Cyp7b1/Pemt/Ptgds/Ptgis/Hmgcr/Apoe/Aldh1a3/Aloxe3/Ormdl2/Acbd3/Gpat4/Plcg2/Hexb/Pex2/Hsd17b7/Crabp2/Gpat2/Sptlc3/Cyp11a1/Baat/Pigz/Abhd6/Ang/Cmtm2a/Pex7/Nsdhl/Acss2/Acer2/Lpin1/Pigb/Cyp2r1/Tamm41/Lpcat3/Hacd4/Sh3y…	86	biological_process	1.69892218333819
GO:0019953	sexual reproduction	130 / 2032	737 / 19509	9.57274444861768e-10	6.89333327744959e-06	5.79267943257722e-08	Slc26a3/Npr2/Ggt1/Gli1/Pcsk4/Cdc25b/Kif6/Spata6/Ada/Fst/Hist1h1t/Il1a/Odf1/Pla2g4a/Prm1/Cxcl12/Shbg/Tnp1/Tnp2/Clu/Wt1/Smcp/Pgam2/Il4r/Rgn/Avpr1a/Stx2/Inhbb/Uba1y/P2ry1/Pcdhga11/Bmp4/Ptgds/Slc6a4/Plat/Rbp4/Zmynd15/Spaca3/Adamts2/Tpst2/Zp3r/Spata18/Diaph3/Tssk6/Tex15/Spata24/Aqp7/Il18/Capza3/Tsx/Kifc1/Hexb/Odf2/Timp2/Nphp1/Btg1/Cyp11a1/Tssk3/Ccin/Rpl10l/Theg/Herpud2/Acsbg2/Ybx2/Klhl10/Rimbp3/Etv5/B…	130	biological_process	1.69350767636406
GO:0008284	positive regulation of cell proliferation	150 / 2032	854 / 19509	6.3553803369688e-11	4.57650938065123e-07	4.47036013309238e-09	Hmgn5/Prrx2/Vegfc/Pax3/Cdkn1a/Timp1/Ecm1/Aldh1a2/Cdh3/Gli1/Bmpr2/Lef1/Reg3a/Xcl1/Sulf1/Pou3f3/Cdh13/Ada/Agtr1a/Tspo/Drd2/Egfr/Epo/Gfap/Kras/Cxcl10/Pdgfrb/Pla2g4a/Reg1a/Cxcl12/Spn/Tf/Tgfa/Clu/Esr1/Ptn/Glul/Avpr1a/Avpr2/Cd1d1/Syk/Acvrl1/Arnt2/Dpp4/Bmp4/Il13ra1/Ghrhr/Vcam1/Aldh3a1/Faslg/Atf3/Cav1/Cd59/Cyp7b1/Fosl2/Kdr/Igfbp2/Hmgcr/Cckbr/Adgrg1/Prrx1/N4bp2l2/Crlf1/Hpn/Taf4b/Hsf4/Il18/Arg1/Gata6/Clec1…	150	biological_process	1.6863382599716
GO:0006928	movement of cell or subcellular component	263 / 2032	1499 / 19509	1.6657365206824e-18	1.1994968685434e-14	4.40773087352501e-16	Kif1c/Magi2/Egr2/Vegfc/Pax3/Klf4/Timp1/S100a8/Fcgr2a/Ecm1/Map3k1/Il16/Nsmf/Wnt11/Gli1/Bmpr2/Arhgef5/Lef1/Cygb/Folr1/Kif6/Xcl1/Sulf1/Kif2c/Klc3/Fat3/Pou3f3/Cdh13/Ada/Agtr1a/Apc/Tspo/Drd2/Egfr/Gja1/Hist1h1t/Hspb1/Il1a/Met/Abcc1/Cxcl10/Wdr44/Kif27/Pde4b/Pdgfrb/Rhox5/Ret/Sdc4/Cxcl12/Sst/Tf/Tnp1/Tnp2/Wt1/Cckar/Smcp/Ptn/Ptger3/Rgn/Syk/Acvrl1/Dpp4/P2ry1/Igfbp5/Anxa3/Myh8/Bmp4/Vcam1/Anxa1/Icam1/Lamb2/Kdr…	263	biological_process	1.68447830049429
GO:0030855	epithelial cell differentiation	103 / 2032	589 / 19509	8.53344323671021e-08	0.000614493247475502	3.24787648497427e-06	Magi2/Klf4/Cdkn1a/Map3k1/Cdh3/Wnt11/Gli1/Bmpr2/Hey1/Lef1/Reg3a/Aldoc/Apc/Cebpb/Gja1/Il1a/Met/Muc1/Abcb1b/Wt1/Esr1/Ptn/Stx2/Acvrl1/Bmp4/Anxa1/Casp3/Cav1/Fosl2/Hrh2/Icam1/Lamb2/Ptprs/Kdr/Tnfrsf1a/Tgfb3/Krt17/Setsip/Gpat4/Jag1/Hydin/Spint2/Tsg101/Gata6/Sox10/Hes1/Btg1/Ovol2/Tcf15/Cyp11a1/Gstk1/Mycn/Grhl2/Ptk7/Upk1b/Gli2/Tfcp2l1/Lats2/Klf2/Ovol1/Slc7a11/Arhgef26/Rab25/Cgn/Sox18/Kdf1/Ift74/Ccdc67/Rdx/…	103	biological_process	1.67893249602289
GO:0009617	response to bacterium	106 / 2032	608 / 19509	6.48486128387716e-08	0.000466974861051994	2.51995456147129e-06	Ltc4s/S100a8/Ggt1/Nat2/Cfh/Gbp2/Adh7/Mgst1/Defb22/Tspo/Cebpb/Comt/Epo/Fgb/Gstp1/Hmgcs2/Il1a/Cxcl10/Npy/Scd1/Pde4b/Pla2g4a/Serpina3n/Spn/Cckar/Ptger3/Syk/Anxa3/Mmp7/Rpl39/Vcam1/Faslg/Casp3/Cav1/Icam1/Kcnj8/Tnfrsf1a/Zfp709/Gfer/Ppm1d/Lpo/Fcgr2b/Il18/Arg1/Plcg2/Prkce/Cfb/Cyp11a1/Stap1/Ang/Hist1h2bh/Tnfaip8/Axl/Noct/Tlr2/Traf6/Myo1f/Irak3/Loxl1/Nlrp1a/Plac8/Tnfrsf14/C4b/Wfdc12/Ly96/Cps1/Cxcl16/Cxcl13…	106	biological_process	1.67383864743058
GO:0008015	blood circulation	74 / 2032	425 / 19509	6.49310641351984e-06	0.0467568592837564	0.00013834555633555	Vegfc/Scpep1/Pcsk5/Kcnh2/Bmpr2/Ada/Adra1b/Agtr1a/Drd2/Egfr/Fgb/Fgg/Gja1/Met/Npr1/Npy/Pde4b/Tacr3/Ptger3/Tacr2/Kng2/Avpr1a/Avpr2/Acvrl1/P2ry1/Gclc/Asic2/Adora2a/Cav1/Hrh2/Icam1/Kcnj8/Slc6a4/Kdr/Atp1b1/Hmgcr/Apoe/Tac4/Dsc2/Mylk3/Il18/Klk1c9/Aoc3/S100a1/Tnni3k/Slc8a1/Sema3a/Sumo1/Atp6ap2/Dsg2/Mrvi1/Mkks/Slit2/Emp2/Ctnna3/Edn3/Gucy1a3/Cps1/Cyp4a1/Ptpro/Stk39/Gas6/Fxyd1/Ryr2/Cyba/Abat/Mif/Mmp2/Rnpep/S…	74	biological_process	1.67168364983789
GO:0044702	single organism reproductive process	201 / 2032	1159 / 19509	9.56211225301864e-14	6.88567703339873e-10	1.15511191267015e-11	Acsl4/Slc26a3/Wnt2b/Timp1/Pcsk5/Npr2/Ggt1/Gli1/Bmpr2/Hey1/Lef1/Pcsk4/Cdc25b/Kif6/Mgst1/Sulf1/Spata6/Ada/Aldh1a1/Apc/Cebpb/Egfr/Epo/Fst/Hist1h1t/Il1a/Met/Odf1/Rhox5/Abcb1b/Pla2g4a/Plcd1/Prm1/Cxcl12/Shbg/Tnp1/Tnp2/Clu/Wt1/Esr1/Smcp/Ptn/Ptger3/Pgam2/Il4r/Rgn/Avpr1a/Stx2/Inhbb/Uba1y/Bsg/P2ry1/Pcdhga11/Bmp4/Mmp7/Vcam1/Anxa1/Cdh6/Cyp7b1/Cenpi/Icam1/Ptgds/Ptgis/Slc6a4/Kdr/Plat/Rbp4/Cckbr/Itgb4/Eaf2/Zmyn…	201	biological_process	1.6650371451088
GO:0001817	regulation of cytokine production	87 / 2032	502 / 19509	1.26022263440554e-06	0.00907486319035426	3.57288683513793e-05	Ddx60/Gpnmb/Klf4/Fcgr2a/Cdh3/Wnt11/Lef1/Xcl1/Sulf1/Agtr1a/Tspo/C3/Cebpb/Drd2/Gstp1/Hspb1/Il1a/Met/Pde4b/Spn/Clu/Il4r/Cd1d1/Syk/Inhbb/Anxa1/Tnfrsf1a/Tgfb3/Prg4/Fcgr2b/Il18/Nlrp12/Gata6/Chid1/Ffar4/Hspa1b/Vtcn1/C1qbp/Lag3/Ddx58/Tspan6/Atp6ap2/Bcl6/Txk/Nfatc4/Klf2/Axl/Tlr2/Otud7b/Traf6/Sulf2/Mast2/Irak3/Nckap1l/Cd276/Sash3/Nlrp1a/Polr3a/Ccbe1/Il33/C5/Tril/Tlr3/Bank1/Tnfrsf14/Bst2/Agpat1/Ly96/Brca1/A…	87	biological_process	1.66389853969947
GO:0010035	response to inorganic substance	110 / 2032	636 / 19509	5.62647685178946e-08	0.000405162598097359	2.26561184596465e-06	Adgrv1/Ltc4s/Klf4/Dusp1/S100a8/Cfh/Casp12/Lef1/Ada/Tspo/C3/Cp/Drd2/Egfr/Fgb/Fgg/Glud1/Gstm1/Gstp1/Hbb/Hmgcs2/Il1a/Lcat/Met/Pdgfrb/Pklr/Pla2g4a/Plcd1/Tf/Clu/Pgam2/Chrna3/Rgn/Avpr1a/Inhbb/Bsg/Bmp4/Mgp/Tnfrsf11b/Sod3/Vcam1/Anxa1/Casp3/Cav1/Icam1/Slc18a2/Hspa5/Igfbp2/Apoe/Gfer/Gpr39/Cacybp/Loxl2/Il18/Arg1/Plcg2/Col1a1/Slc1a3/Cybrd1/Gria3/Oser1/Cyp11a1/Slc8a1/Bag1/Lrrk2/Nfatc4/Klf2/Axl/Xrcc4/Cyp2r1/Pl…	110	biological_process	1.6605305675234
GO:0001816	cytokine production	96 / 2032	557 / 19509	4.64800683129513e-07	0.00334702971921562	1.51042339565448e-05	Gpnmb/Klf4/Pcsk5/Fcgr2a/Cdh3/Wnt11/Lef1/Xcl1/Sulf1/Agtr1a/Tspo/C3/Cebpb/Drd2/Gstp1/Hspb1/Il1a/Met/Pde4b/Spn/Clu/Il4r/Avpr2/Cd1d1/Syk/Inhbb/Anxa1/Tnfrsf1a/Cma1/Tgfb3/Adgrg1/Prg4/Fcgr2b/Il18/Nlrp12/Gata6/Chid1/Ffar4/Hspa1b/Vtcn1/Pla2r1/C1qbp/Lag3/Ddx58/Atp6ap2/Bcl6/Txk/Nfatc4/Klf2/Tnfaip8/Axl/Tlr2/Otud7b/Traf6/Sulf2/Mast2/Irak3/Nckap1l/Cd276/Sash3/Nlrp1a/Polr3a/Ccbe1/Il33/Gbp5/C5/Tril/Tlr3/Bank1/Tn…	96	biological_process	1.6547307708619
GO:0002009	morphogenesis of an epithelium	86 / 2032	499 / 19509	1.82966685184309e-06	0.0131754310001221	4.85156450213527e-05	Vegfc/Pax3/Klf4/Wnt2b/Map3k1/Aldh1a2/Wnt11/Lef1/Folr1/Sulf1/Ipmk/Agtr1a/Aldh1a1/Egfr/Fst/Gja1/Kras/Met/Cxcl10/Ret/Sdc4/Cxcl12/Wt1/Esr1/Gpc3/Acvrl1/Coq7/Igfbp5/Bmp4/Mgp/Cyp7b1/Kdr/Aldh1a3/Fzd6/Krt17/Fras1/Jag1/Spint2/Sox10/Spry1/Hes1/Ovol2/Tcf15/Sema3c/Sema3a/Grhl3/Mycn/Grhl2/Ptk7/Etv5/Tctn1/Gli2/Cobl/Nfatc4/Rgma/Sema5a/Ccdc39/Traf6/Spint1/Sox18/Kdf1/Prickle1/Tbx18/Epha4/Slit2/Zic2/Vasp/Epha2/Six2…	86	biological_process	1.65466168557588
GO:0022414	reproductive process	223 / 2032	1295 / 19509	7.83589014781505e-15	5.64262449544162e-11	1.14586327119988e-12	Acsl4/Slc26a3/Wnt2b/Timp1/Pcsk5/Npr2/Ggt1/Gli1/Bmpr2/Hey1/Lef1/Pcsk4/Cdc25b/Kif6/Mgst1/Sulf1/Spata6/Ada/Aldh1a1/Apc/Cebpb/Comt/Egfr/Epo/Fst/Hist1h1t/Il1a/Met/Muc1/Odf1/Rhox5/Abcb1b/Pla2g4a/Plcd1/Prm1/Cxcl12/Shbg/Tnp1/Tnp2/Clu/Wt1/Esr1/Smcp/Ptn/Ptger3/Pgam2/Il4r/Rgn/Avpr1a/Stx2/Inhbb/Uba1y/Bsg/P2ry1/Igfbp5/Pcdhga11/Bmp4/Lipe/Mmp7/Vcam1/Anxa1/Cdh6/Cyp7b1/Fosl2/Cenpi/Icam1/Pnoc/Ptgds/Ptgis/Slc6a4/Kd…	223	biological_process	1.65327995318153
GO:0003006	developmental process involved in reproduction	124 / 2032	721 / 19509	1.11449165078197e-08	8.02545437728095e-05	5.20424716893234e-07	Slc26a3/Wnt2b/Npr2/Bmpr2/Hey1/Lef1/Pcsk4/Cdc25b/Kif6/Mgst1/Sulf1/Ada/Apc/Cebpb/Egfr/Fst/Il1a/Met/Rhox5/Abcb1b/Pla2g4a/Plcd1/Prm1/Cxcl12/Shbg/Tnp1/Wt1/Esr1/Inhbb/Bsg/Bmp4/Vcam1/Anxa1/Cdh6/Cyp7b1/Cenpi/Icam1/Ptgis/Kdr/Rbp4/Eaf2/Zmynd15/Tssk6/Tex15/Spint2/Gata6/Capza3/Phlda2/Tsx/Hexb/Odf2/Hes1/Nphp1/Btg1/Ovol2/Cyp11a1/Slc8a1/Slc22a5/Sema3a/Bok/Lrrc6/Grhl2/Ybx2/Klhl10/Cbx2/Rimbp3/Etv5/Tssk2/Gli2/Osbp…	124	biological_process	1.65119256937543
GO:0000003	reproduction	169 / 2032	984 / 19509	2.35896221153153e-11	1.69868868852386e-07	1.79566856736481e-09	Acsl4/Slc26a3/Dusp1/Npr2/Ggt1/Gli1/Bmpr2/Pcsk4/Cdc25b/Kif6/Spata6/Ada/Aldh1a1/Cebpb/Comt/Egfr/Fst/Hist1h1t/Il1a/Odf1/Rhox5/Pla2g4a/Prm1/Cxcl12/Shbg/Tnp1/Tnp2/Clu/Wt1/Esr1/Smcp/Ptn/Ptger3/Pgam2/Il4r/Rgn/Avpr1a/Stx2/Inhbb/Uba1y/Bsg/P2ry1/Pcdhga11/Bmp4/Mmp7/Anxa1/Cenpi/Icam1/Ptgds/Ptgis/Slc6a4/Kdr/Plat/Rbp4/Cckbr/Zmynd15/Spaca3/Tex14/Adamts2/Tpst2/Zp3r/Spata18/Diaph3/Tssk6/Tex15/Spata24/Aqp7/Il18/Ar…	169	biological_process	1.64893262675245
GO:0007610	behavior	135 / 2032	788 / 19509	3.14333807579796e-09	2.26351774838211e-05	1.67952243948759e-07	Egr2/Vegfc/Shc3/Nrxn2/Il16/Eif4e/Bmpr2/Fgf12/Kcnk2/Xcl1/Cdh13/Ada/Adh1/Adra1b/Agtr1a/Tspo/Comt/Drd2/Egfr/Gja1/Gls/Glud1/Hspb1/Kras/Met/Cxcl10/Gng8/Npy/Pdgfrb/Prkar2b/Prkcg/Cxcl12/Tacr3/Cckar/Ptn/Ptger3/Tacr2/Snap25/Dbi/Chrna3/Avpr1a/Dpp4/P2ry1/Adora2a/Casp3/Cyp7b1/Fosl2/Hrh2/Kcna2/Ptgds/Slc18a2/Slc6a4/Kdr/Hmgcr/Cckbr/Npw/F7/Aldh1a3/Ccl7/Gpr39/Dcdc2/Il18/Aprt/Sell/Prkce/Fgf18/Tsx/Hexb/Aoc3/Slc1a3/…	135	biological_process	1.64482181042408
GO:0032787	monocarboxylic acid metabolic process	92 / 2032	538 / 19509	1.13951007065855e-06	0.00820561201881221	3.28086919171338e-05	Pecr/Acsl4/Acsl3/Ltc4s/Sc5d/Asah2/Scpep1/Ggt1/Aldh1a2/Msmo1/Cygb/Acot12/Ehhadh/Adh7/Adh1/Aldh1a1/Aldoc/C3/Lpl/Scd1/Acsm2a/Pklr/Pla2g4a/Prkar2b/Pgam2/Dbi/Hk1/Pc/Rgn/Avpr1a/Syk/Ghr/Apoc1/Lipe/Anxa1/Cav1/Cyp7b1/Lypla1/Ptgds/Ptgis/Tnfrsf1a/Aldh1a3/Aloxe3/Cryl1/Gpat4/Vnn1/Hal/Prkce/Hoga1/Slc1a3/Pex2/Crabp2/Ldhc/Baat/Slc22a5/Dsel/Ptgr2/Slc25a17/Acsbg2/Pex13/Pex7/Tlr2/Acss2/Crat/Pon3/Lpin1/Pgk2/P4ha2/Cb…	92	biological_process	1.64178716740333
GO:0060429	epithelium development	185 / 2032	1085 / 19509	4.73412508659715e-12	3.40904347485861e-08	3.98587660799783e-10	Magi2/Vegfc/Pax3/Klf4/Cdkn1a/Wnt2b/Map3k1/Aldh1a2/Cdh3/Wnt11/Gli1/Bmpr2/Hey1/Lef1/Atp2c1/Folr1/Reg3a/Sulf1/Ipmk/Pou3f3/Agtr1a/Aldh1a1/Aldoc/Apc/Cebpb/Egfr/Fst/Gja1/Il1a/Kras/Met/Muc1/Cxcl10/Abcb1b/Ret/Sdc4/Cxcl12/Wt1/Esr1/Ptn/Dbi/Stx2/Gpc3/Acvrl1/Coq7/Igfbp5/Bmp4/Mgp/Anxa1/Casp3/Cav1/Cyp7b1/Fosl2/Hrh2/Icam1/Lamb2/Ptprs/Kdr/Tnfrsf1a/Gja4/Tgfb3/Aldh1a3/Fzd6/Aqp11/Krt17/Gpr161/Fras1/Setsip/Crlf1/Gpa…	185	biological_process	1.6370173990348
GO:0022610	biological adhesion	209 / 2032	1226 / 19509	1.70560408024917e-13	1.22820549818743e-09	1.93423929959944e-11	Gpnmb/Vegfc/Klf4/Emb/Aatf/Zyx/Tgfbi/S100a8/Nrxn2/Cdh3/Scarb2/Cntn1/Flt3/Il2rg/Lef1/Atp2c1/Gbp2/Xcl1/Sulf1/Fat3/Cdh13/Ada/Apc/Atp1b2/Cebpb/Egfr/Fgb/Fgg/Hbb/Hspb1/Muc1/Lmo1/Npy/Ret/Sdc4/Cxcl12/Spn/Ptn/Ptger3/Il4r/Cd1d1/Syk/Acvrl1/Dpp4/Gp5/Pcdhga11/Bmp4/Vcam1/Adora2a/Anxa1/Casp3/Cav1/Cd59/Cdh6/Icam1/Lamb2/Ptprs/Kdr/Ppp1cb/Atp1b1/Igfbp2/Col12a1/Itgb7/Itgb4/Adgrg1/Cntn6/Pdia6/Scarf2/Lpp/Ncam2/Epdr1/Vn…	209	biological_process	1.63669260831589
GO:0044255	cellular lipid metabolic process	142 / 2032	834 / 19509	1.84099300344853e-09	1.32569906178328e-05	1.02301074370576e-07	Pecr/Acsl4/Acsl3/Ltc4s/Sc5d/Asah2/Klf4/Scpep1/Ggt1/Aldh1a2/Inpp4b/St8sia2/Msmo1/Cygb/Acot12/Serinc5/Ehhadh/Adh7/Adh1/Agtr1a/Aldh1a1/C3/Drd2/Egfr/Hmgcs2/Lcat/Lpl/Neu1/Adgrf5/Scd1/Acsm2a/Pdgfrb/Pla2g4a/Prkar2b/Esr1/Dbi/Pc/Rgn/Avpr1a/Syk/Ghr/Apoc1/Lipe/Anxa1/Cav1/Pemt/Lypla1/Ptgds/Ptgis/Tnfrsf1a/Hmgcr/Rbp4/Apoe/Aldh1a3/Impa2/Aloxe3/Hrasls/Mtm1/Ormdl2/Psapl1/Cryl1/Gpat4/Gata6/Plcg2/Hrasls5/Pla2g2c/He…	142	biological_process	1.63468319832323
GO:0007155	cell adhesion	207 / 2032	1216 / 19509	2.6057856888917e-13	1.87642627457091e-09	2.83920384967168e-11	Gpnmb/Vegfc/Klf4/Emb/Aatf/Zyx/Tgfbi/S100a8/Nrxn2/Cdh3/Scarb2/Cntn1/Flt3/Il2rg/Lef1/Atp2c1/Xcl1/Sulf1/Fat3/Cdh13/Ada/Apc/Atp1b2/Cebpb/Egfr/Fgb/Fgg/Hbb/Hspb1/Muc1/Lmo1/Npy/Ret/Sdc4/Cxcl12/Spn/Ptn/Ptger3/Il4r/Cd1d1/Syk/Acvrl1/Dpp4/Gp5/Pcdhga11/Bmp4/Vcam1/Adora2a/Anxa1/Casp3/Cav1/Cd59/Cdh6/Icam1/Lamb2/Ptprs/Kdr/Ppp1cb/Atp1b1/Igfbp2/Col12a1/Itgb7/Itgb4/Adgrg1/Cntn6/Pdia6/Scarf2/Lpp/Ncam2/Epdr1/Vnn1/Ds…	207	biological_process	1.63436132084024
GO:0001501	skeletal system development	81 / 2032	477 / 19509	6.44535477674555e-06	0.0464129997473447	0.000138285014697987	Prrx2/Wnt2b/Tgfbi/Timp1/Pcsk5/Npr2/Wnt11/Bmpr2/Sulf1/Acp2/Fst/Hoxc4/Pdgfrb/Esr1/Rgn/Ghr/Hoxc6/Bmp4/Mgp/Kdr/Rbp4/Tgfb3/Prrx1/Fam101b/Phospho1/Loxl2/Ppargc1b/Fgf18/Col1a1/Col11a2/Hexb/Tcf15/Bnc2/Mycn/Grhl2/Gli2/Efemp1/Csgalnact1/Mcph1/Sema4d/Pex7/Mkks/Sulf2/Pkdcc/Gpr68/Snx19/Dscaml1/Hapln4/Plekha1/Csrnp1/Cdx1/Epha2/Six2/Runx2/Hoxb7/Hoxa7/Cer1/Hand2/Mmp16/Scx/Cacna1s/Zfp385a/Meis1/Fgfr1/Hsd17b2/Serp…	81	biological_process	1.63033910265934
GO:0002684	positive regulation of immune system process	117 / 2032	690 / 19509	6.45558320724842e-08	0.000464866546753958	2.51995456147129e-06	Ddx60/Vegfc/Sh2b2/Cdkn1a/Fcgr2a/Il2rg/Cfh/Lef1/Il13ra2/Xcl1/C1s/Tex101/Ada/C2/C3/Il1a/Cxcl10/Pde4b/Cxcl12/Spn/Ptger3/Il4r/Cd1d1/Syk/Dpp4/Il13ra1/Vcam1/Anxa1/Cav1/Cd59/Icam1/Igfbp2/Rbp4/F7/Ccl7/N4bp2l2/Vnn1/Jag1/Ppargc1b/Il18/Sell/Plcg2/Prkce/Hspa1b/Cfb/Aoc3/Vtcn1/Vav3/Serping1/Hes1/Adam10/C1qbp/Rarres2/Lag3/Ddx58/Ccl21/Tspan6/Bcl6/Mnda/Stap1/Txk/Pvrl2/Axl/Tlr2/Traf6/C1r/Gpr68/Irak3/Nckap1l/Cd276/…	117	biological_process	1.62797629236563
GO:0006897	endocytosis	83 / 2032	490 / 19509	5.48914234616761e-06	0.039527314034753	0.000120087784688847	Magi2/Fcgr2a/Ackr2/Ap2b1/Ehd4/Cdh13/C2/C3/Drd2/Egfr/Lmbrd1/Prkcg/Tf/Ptger3/Syk/Ghr/Gpc3/Anxa3/Apoc1/Cav1/Apoe/Clcn5/Tmprss5/Scarf2/Prg4/Fcgr2b/Loxl2/Tsg101/Pear1/Cd302/Pla2r1/Snx5/Ptpn5/Tspan1/Lrp1/Lrrk2/Ildr1/LOC304239/Stap1/Scara5/Axl/Snx18/Fcrl2/Rbsn/Cd163/Rspo1/Icam5/Amn/Mlc1/Nckap1l/Snx33/Ubqln2/Vrk2/Colec12/Ehd2/Ifitm3/Snx32/Micall1/Cav2/Snx12/Tmprss4/C4b/Cxcl16/Tbc1d5/Clec7a/App/Enpp3/Tgm2…	83	biological_process	1.62627249718785
GO:0022890	inorganic cation transmembrane transporter activity	83 / 1917	520 / 19509	6.1052617344367e-06	0.00822989281802067	0.000217700780267414	LOC100362172/Atp5g3/Kcnd1/Kcnh2/Atp2c1/Kcnk2/Slc12a9/Grin3a/Atp1b2/Slc9a2/Tf/Snap25/Cox6a2/Slc30a2/Asic2/Kcna2/Kcnj8/Slc18a2/Slc6a4/Atp1b1/Scn4a/Slc10a6/Hpn/Slc39a7/Slc6a6/Odf2/Slc1a3/Slc12a4/Slc39a8/Atp2b3/Fxyd2/Kcng1/Atp6v0a4/Slc8a1/Slc22a5/Kcnab1/Kcnab2/Atp6v0d2/Slc31a2/Slc6a14/Slc39a4/Slc9a6/Slc46a1/Slc1a4/Cacna2d3/Gpm6a/Kcng2/Jph3/Nipa2/Nipa1/Rhbg/Slc24a5/Atp6v1b1/Cox8c/Trpm1/Atp6ap1l/Kcnk5/…	83	molecular_function	1.62438004092934
GO:0097305	response to alcohol	90 / 2032	533 / 19509	2.55402288126038e-06	0.018391518767956	6.45104631108783e-05	Klf4/Atp5g3/Cdkn1a/Dusp1/S100a8/Ggt1/Aldh1a2/Casp12/Wfdc1/Adh7/Grin3a/Adh1/Agtr1a/Ak1/Aldh1a1/Apc/Tspo/C3/Drd2/Egfr/Epo/Gstm1/Gstp1/Hmgcs2/Cxcl10/Pdgfrb/Pim1/Pla2g4a/Tacr3/Esr1/Ptn/Ptger3/Avpr1a/Hsd11b1/Inhbb/Ghr/Arnt2/Bmp4/Vcam1/Anxa1/Casp3/Fosl2/Icam1/Pemt/Slc18a2/Slc6a4/Tnfrsf1a/Igfbp2/Hmgcr/Plat/Rbp4/Apoe/Ccl7/Fcgr2b/Arg1/Prkce/Col1a1/Hspa1b/Cyp11a1/Klf2/Mlc1/Myod1/Slit2/Gjb2/Brca1/Cps1/Prf1/…	90	biological_process	1.62116270996144
GO:0045177	apical part of cell	69 / 2159	385 / 19509	3.56607749361169e-05	0.0297410862967215	0.000658884678182547	Slc26a3/Slc7a9/Bmpr2/Kcnk2/Folr1/Mgst1/Atp1b2/Egfr/Gja1/Muc1/Adgrf5/Pdgfrb/Abcb1b/Slc9a2/Tf/Hsd11b1/Myo5b/Dpp4/P2ry1/Slc5a11/Vcam1/Cav1/Atp1b1/Igfbp2/Plat/Clcn5/Adgrg2/Fzd6/Jag1/Il18/Mpdz/Atp6v0a4/Slc22a5/Atp6v0d2/Slc39a4/Crb3/Slc46a1/Upk1b/Cldn4/Dsg2/Slc22a18/Atp6v1b1/Amn/Mlc1/Rdx/Slc22a13/Emp2/Lmo7/Ifitm3/Reep6/Bst2/Si/Cyp4a1/Ptpro/App/Pdpn/Stk39/Prom1/Lgmn/Slc29a1/Cd55/Plec/Prkab2/Cyba/Stc1/Cd…	69	cellular_component	1.61946187207882
GO:0006954	inflammatory response	91 / 2032	540 / 19509	2.45001202173745e-06	0.0176425365685314	6.2165890231925e-05	Zyx/S100a8/Ggt1/Fcgr2a/Ecm1/Ackr2/Cfh/Wfdc1/Reg3a/Xcl1/Ada/Agtr1a/C3/Cebpb/Egfr/Fgg/Gja1/Il1a/Cxcl10/Pla2g4a/Serpina3n/Spn/Tf/Ptger3/Klkb1/Il4r/Kng2/Syk/Vcam1/Adora2a/Cd59/Icam1/Ptgis/Tnfrsf1a/Apoe/Tac4/Ccl7/Fcgr2b/Vnn1/Setd6/Mylk3/Il18/Nlrp12/Chid1/Ffar4/Aoc3/Serping1/C1qbp/Rarres2/Ccl21/Bcl6/Mcph1/Axl/Hps5/Tlr2/Otud7b/Itgb6/Cd276/Slit2/Igfbp4/Il33/C5/Tril/Ccl19/Tlr3/C4b/Il34/Adam8/Il20rb/Pdpn/S…	91	biological_process	1.617927055993
GO:0008324	cation transmembrane transporter activity	98 / 1917	617 / 19509	1.12923315098653e-06	0.00152220628752984	5.15405783439745e-05	LOC100362172/Atp5g3/Kcnd1/Kcnh2/Atp2c1/Kcnk2/Serinc5/Slc12a9/Grin3a/Atp1b2/Slc2a1/Slc9a2/Tf/Snap25/Chrna3/Cox6a2/Slc30a2/Asic2/Kcna2/Kcnj8/Slc18a2/Slc2a3/Slc6a4/Slc7a1/Atp1b1/Scn4a/Slc10a6/Hpn/Chrne/Slc39a7/Slc6a6/Aoc3/Odf2/Slc1a3/Slc12a4/Slc39a8/Atp2b3/Fxyd2/Kcng1/Atp6v0a4/Slc8a1/Slc22a5/Kcnab1/Kcnab2/Atp6v0d2/Slc31a2/Slc6a14/Slc39a4/Slc25a17/Slc9a6/Slc46a1/Slc7a4/Slc1a4/Cacna2d3/Gpm6a/Kcng2/Jph…	98	molecular_function	1.61641848207922
GO:0071363	cellular response to growth factor stimulus	98 / 2032	583 / 19509	1.13597050012435e-06	0.00818012357139544	3.28086919171338e-05	Magi2/Vegfc/Klf4/Zyx/Map3k1/Bmpr2/Lef1/Fgf12/Folr1/Usp15/Xcl1/Sulf1/Ehd4/Alpi/Apc/Egfr/Fst/Gstp1/Hspb1/Met/Pdgfrb/Clu/Ptn/Gpc3/Acvrl1/Bmp4/Vcam1/Casp3/Cav1/Kdr/Hspa5/Tgfb3/Apoe/Tmem204/Mtmr4/Grem2/Arg1/Ltbp4/Spint2/Gata6/Prkce/Fgf18/Col1a1/Spry1/Hes1/Cask/Cyp11a1/Slc9a6/Rasl11b/Snx25/Gcnt2/Rgma/Spint1/Kif16b/Sulf2/Rdx/Nrep/Slit2/Bag4/Ccbe1/Dusp15/Micall1/Cav2/Crb2/Runx2/Lrg1/Xdh/Cps1/Tmem100/Cxcl…	98	biological_process	1.6138710309153
GO:0010720	positive regulation of cell development	90 / 2032	538 / 19509	3.78293550041117e-06	0.0272409185384608	8.94518096603384e-05	Magi2/Vegfc/Rims2/Cntn1/Nsmf/Bmpr2/Lef1/Palm/Stau2/Ak1/Tspo/Drd2/Epo/Gfap/Met/Neu1/Reg1a/Ret/Cxcl12/Tf/Rnf112/Ptn/Bmp4/Kdr/Tgfb3/Apoe/Brinp2/Mylk3/Shtn1/Sox10/Flna/Col1a1/Hspa1b/Enc1/Timp2/Crabp2/Hes1/Ptpn5/C1qbp/Sema3a/Tle6/Ptk7/Mmd/Etv5/Bcl6/Gli2/Cobl/Sema4d/Gcnt2/Rgma/Cpeb3/Xrcc4/Sema5a/Tlr2/Spint1/Ufl1/Ptprd/Gpr68/Epha4/Myod1/Rfx3/Dixdc1/Kctd11/Crb2/Myadm/Bex1/Nbl1/Cdon/Shank3/Wisp1/Nkx6-1/Zf…	90	biological_process	1.606096142025
GO:0048646	anatomical structure formation involved in morphogenesis	191 / 2032	1144 / 19509	1.40037265605286e-11	1.00840834962366e-07	1.09600700538221e-09	Egr2/Vegfc/Pax3/Klf4/Dusp1/Wnt2b/Tgfbi/Ecm1/Wnt11/Bmpr2/Hey1/Lef1/Atxn10/Folr1/Sulf1/Spata6/Phldb1/Ipmk/Fat3/Cdh13/Ada/Aldh1a1/C3/Hspb1/Il1a/Cxcl10/Kif27/Pdgfrb/Plcd1/Ret/Sdc4/Cxcl12/Tgfa/Wt1/Ptn/Il4r/Syk/Acvrl1/Coq7/Anxa3/Bmp4/Faslg/Cav1/Ptgis/Kdr/Tnfrsf1a/Cma1/Col12a1/Rbp4/Itgb4/Adgrg1/Aldh1a3/Fzd6/Fam161a/Loxl2/Capn2/Ppargc1b/Mylk3/Il18/Hydin/Spint2/Gata6/Ifitm1/Fgf18/Flna/Col1a1/Pknox1/Col6a1…	191	biological_process	1.60294509870051
GO:0015075	ion transmembrane transporter activity	127 / 1917	808 / 19509	5.3556991260766e-08	7.21948242195126e-05	3.81945911359674e-06	LOC100362172/Slc26a3/Atp5g3/Kcnd1/Slc7a9/Fxyd3/Kcnh2/Gabrg1/Atp2c1/Kcnk2/Serinc5/Slc12a9/Grin3a/Gabrr3/Bsnd/Atp1b2/Gja1/Abcc1/Slc2a1/Slc4a3/Slc9a2/Tf/Snap25/Chrna3/Cox6a2/Slc30a2/Asic2/Kcna2/Kcnj8/Slc18a2/Slc2a3/Slc6a4/Slc7a1/Atp1b1/Scn4a/Clcn5/Slc10a6/Hpn/Chrne/Slc39a7/Slc6a6/Aoc3/Odf2/Slc1a3/Slc12a4/Slc39a8/Atp2b3/Gria3/Fxyd2/Kcng1/Slc35b4/Atp6v0a4/Slc8a1/Slc22a5/Kcnab1/Kcnab2/Atp6v0d2/Slc31a2/…	127	molecular_function	1.5995773873162
GO:0072358	cardiovascular system development	156 / 2032	937 / 19509	1.45778149111674e-09	1.04974845175316e-05	8.43818913553209e-08	Prrx2/Vegfc/Pax3/Klf4/Ifitm2/Tgfbi/Pcsk5/Ecm1/Aldh1a2/Wnt11/Bmpr2/Hey1/Lef1/Kcnk2/Folr1/Sulf1/Cdh13/Adra1b/Agtr1a/C3/Gja1/Hspb1/Il1a/Met/Cxcl10/Pdgfrb/Plcd1/Cxcl12/Tgfa/Wt1/Lox/Ptn/Chm/Chrna3/Syk/Gpc3/Acvrl1/Anxa3/Bmp4/Vcam1/Faslg/Casp3/Cav1/Kcnj8/Ptgis/Kdr/Tnfrsf1a/Cma1/Gja4/Cpe/Rbp4/Apoe/Adgrg1/Prop1/Prrx1/Tmem204/Cacybp/Loxl2/Jag1/Mylk3/Il18/Gata6/Ifitm1/Fgf18/Col1a1/Pi16/Pknox1/Hes1/Btg1/Ovol…	156	biological_process	1.59843990285633
GO:0072359	circulatory system development	156 / 2032	937 / 19509	1.45778149111674e-09	1.04974845175316e-05	8.43818913553209e-08	Prrx2/Vegfc/Pax3/Klf4/Ifitm2/Tgfbi/Pcsk5/Ecm1/Aldh1a2/Wnt11/Bmpr2/Hey1/Lef1/Kcnk2/Folr1/Sulf1/Cdh13/Adra1b/Agtr1a/C3/Gja1/Hspb1/Il1a/Met/Cxcl10/Pdgfrb/Plcd1/Cxcl12/Tgfa/Wt1/Lox/Ptn/Chm/Chrna3/Syk/Gpc3/Acvrl1/Anxa3/Bmp4/Vcam1/Faslg/Casp3/Cav1/Kcnj8/Ptgis/Kdr/Tnfrsf1a/Cma1/Gja4/Cpe/Rbp4/Apoe/Adgrg1/Prop1/Prrx1/Tmem204/Cacybp/Loxl2/Jag1/Mylk3/Il18/Gata6/Ifitm1/Fgf18/Col1a1/Pi16/Pknox1/Hes1/Btg1/Ovol…	156	biological_process	1.59843990285633
GO:0070848	response to growth factor	103 / 2032	620 / 19509	1.06441727103899e-06	0.00766486876875179	3.14616952621212e-05	Magi2/Vegfc/Klf4/Zyx/Map3k1/Bmpr2/Lef1/Fgf12/Folr1/Usp15/Xcl1/Sulf1/Ehd4/Alpi/Apc/Egfr/Fst/Gstp1/Hspb1/Met/Pdgfrb/Clu/Ptn/Gpc3/Acvrl1/P2ry1/Anxa3/Bmp4/Vcam1/Faslg/Casp3/Cav1/Kdr/Hspa5/Tgfb3/Apoe/Tmem204/Mtmr4/Grem2/Arg1/Ltbp4/Spint2/Gata6/Prkce/Fgf18/Col1a1/Spry1/Hes1/Cask/Cyp11a1/Slc9a6/Rasl11b/Snx25/Gcnt2/Rgma/Meis2/Spint1/Kif16b/Sulf2/Rdx/Nrep/Slit2/Bag4/Ccbe1/Dusp15/Micall1/Cav2/Crb2/Epha2/Ru…	103	biological_process	1.59498587122174
GO:0040008	regulation of growth	99 / 2032	596 / 19509	1.72967438837262e-06	0.0124553852706712	4.71153307338444e-05	Acsl4/Cdkn1a/Psmd10/Rims2/Wnt11/Bmpr2/Dcbld2/Lef1/Kcnk2/Wfdc1/C3/Drd2/Gja1/Scd1/Cxcl12/Wt1/Cth/Avpr1a/Fhl1/Ghr/Gpc3/Acvrl1/Igfbp5/Bmp4/Ghrhr/Slc6a4/Igfbp6/Igfbp2/Rbp4/Apoe/Eaf2/Krt17/N6amt1/Gpat4/Hpn/Shtn1/Tsg101/Gata6/Pi16/Supv3l1/Crabp2/Fxyd2/Adam10/Sema3a/Colq/Bcl6/Rnf6/Tfcp2l1/Apbb2/Lats2/Sema4d/Adnp2/Rgma/Usp47/Sema5a/Tlr2/Mkks/Foxs1/Col14a1/Sema3f/Sash3/Bbc3/Myod1/Slit2/Igfbp4/Plac8/Ppp2r3a…	99	biological_process	1.59477801484965
GO:0051050	positive regulation of transport	155 / 2032	935 / 19509	2.24424776372992e-09	1.61608281466192e-05	1.22264024197423e-07	Magi2/Acsl3/Vegfc/S100a8/Fcgr2a/Cdh3/Kcnh2/Cntn1/Arhgef5/Fgf12/Xcl1/Tex101/Agtr1a/Ak1/Atp1b2/Tspo/C2/C3/Drd2/Egfr/Fgb/Fgg/Gja1/Glud1/Il1a/Met/Cxcl10/Pdgfrb/Pla2g4a/Plcd1/Sdc4/Cxcl12/Tf/Cckar/Stx1b/Glul/Tacr2/Snap25/Dbi/Il4r/Rgn/Avpr1a/Syk/Fhl1/Inhbb/Gpc3/P2ry1/Bmp4/Ghrhr/Asic2/Adora2a/Anxa1/Camk2a/Cav1/Pemt/Tnfrsf1a/Atp1b1/Rbp4/Cckbr/Tgfb3/Apoe/Tac4/Zfp13/Lrrc46/Mis18a/Gpr39/Fcgr2b/Dctn1/Ctsk/Il1…	155	biological_process	1.59159069855573
GO:0005576	extracellular region	709 / 2159	4034 / 19509	3.9834187979197e-45	3.32217127746503e-42	1.39838965169076e-42	Ces1f/Tmem59/Fcgbp/Adgrv1/LOC100362849/Acsl4/Asah2/Vegfc/Wif1/Wap/Gale/Scpep1/Wnt2b/Tgfbi/Timp1/S100a8/Pcsk5/Ggt1/Ecm1/Lman1/Fxyd3/Rims2/Eif4e/Scarb2/Cntn1/C7/Tpm3/Wnt11/Bmpr2/Selenbp1/Cfh/Atxn10/Serinc5/Folr1/Wfdc18/Pcsk4/Angptl2/Wfdc1/Reg3a/Gbp2/Adh7/Xcl1/Sulf1/Defb22/Spata6/Slc12a9/Gpc2/Dkk3/Ahnak/Ehd4/Cdh13/C1s/Acp1/Acp2/Ada/Ak1/Aldh1a1/Aldoc/Tspo/C2/C3/Chgb/Comt/Cp/Epo/Fgb/Fgg/Fst/Gja1/Gstm1…	709	cellular_component	1.58815434715066
GO:0042127	regulation of cell proliferation	248 / 2032	1501 / 19509	2.74520092013146e-14	1.97681918258667e-10	3.63205906199849e-12	Hmgn5/Prrx2/Magi2/Vegfc/Pax3/Klf4/Cdkn1a/Timp1/Ecm1/Aldh1a2/Cdh3/Wnt11/Gli1/Bmpr2/Flt3/Lef1/Kcnk2/Wfdc1/Reg3a/Xcl1/Sulf1/Pou3f3/Cdh13/Ada/Agtr1a/Apc/Tspo/Cebpb/Comt/Drd2/Egfr/Epo/Gfap/Gja1/Gstp1/Il1a/Kras/Neu1/Cxcl10/Lmo1/Npr1/Pdgfrb/Pla2g4a/Plcd1/Reg1a/Cxcl12/Spn/Tf/Tgfa/Clu/Wt1/Esr1/Ptn/Glul/Cth/Il4r/Rgn/Avpr1a/Avpr2/Cd1d1/Syk/Gpc3/Acvrl1/Arnt2/Dpp4/Igfbp5/Bmp4/Il13ra1/Fth1/Ghrhr/Mmp7/Vcam1/Ado…	248	biological_process	1.58628893073909
GO:0006629	lipid metabolic process	184 / 2032	1114 / 19509	8.60137621444584e-11	6.19385101202245e-07	5.7586131941737e-09	Ces1f/Pecr/Acsl4/Acsl3/Ltc4s/Sc5d/Asah2/Klf4/Plce1/Scpep1/Timp1/Ggt1/Aldh1a2/Inpp4b/St8sia2/Msmo1/Cygb/Acot12/Serinc5/Ehhadh/Adh7/Dkk3/Adh1/Agtr1a/Aldh1a1/Tspo/C3/Comt/Drd2/Egfr/Hmgcs2/Il1a/Lcat/Lpl/Neu1/Adgrf5/Scd1/Fgl1/Acsm2a/Pdgfrb/Pla2g4a/Plcd1/Prkar2b/Esr1/Dbi/Pc/Rgn/Avpr1a/Hsd11b1/Syk/Ghr/Apoc1/Lipe/Anxa1/Cav1/Cyp7b1/Pemt/Lypla1/Ptgds/Ptgis/Tnfrsf1a/Hmgcr/Rbp4/Apoe/Aldh1a3/Impa2/Aloxe3/Hras…	184	biological_process	1.58578365540932
GO:0051094	positive regulation of developmental process	202 / 2032	1223 / 19509	9.37099268545161e-12	6.7480518327937e-08	7.65781275332803e-10	Magi2/Vegfc/Wif1/Wnt2b/Ecm1/Rims2/Cntn1/Nsmf/Gli1/Bmpr2/Il2rg/Hey1/Lef1/Palm/Phldb1/Adgrl2/Stau2/Ada/Agtr1a/Ak1/Apc/Tspo/C3/Cebpb/Drd2/Epo/Fst/Gfap/Gja1/Hspb1/Il1a/Lpl/Met/Neu1/Pdgfrb/Pla2g4a/Reg1a/Ret/Cxcl12/Tf/Clu/Wt1/Rnf112/Ptn/Il4r/Cd1d1/Syk/Ghr/Acvrl1/Anxa3/Bmp4/Ghrhr/Asic2/Ptgis/Kdr/Tnfrsf1a/Cma1/Hmgcr/Tgfb3/Apoe/Brinp2/Krt17/N4bp2l2/Loxl2/Hpn/Vnn1/Jag1/Ppargc1b/Mylk3/Hsf4/Shtn1/Gata6/Sox10…	202	biological_process	1.58575546770881
GO:0051240	positive regulation of multicellular organismal process	243 / 2032	1472 / 19509	5.73624691738816e-14	4.13067140521121e-10	7.24441327198376e-12	Ddx60/Magi2/Vegfc/Scpep1/Wnt2b/Fcgr2a/Ecm1/Rims2/Cntn1/Nsmf/Wnt11/Gli1/Bmpr2/Il2rg/Hey1/Lef1/Palm/Xcl1/Sulf1/Phldb1/Adgrl2/Stau2/Pde9a/Ada/Adra1b/Agtr1a/Ak1/Tspo/C3/Cebpb/Drd2/Egfr/Epo/Fgb/Fgg/Fst/Gfap/Gja1/Hspb1/Il1a/Met/Neu1/Pde4b/Pdgfrb/Pla2g4a/Reg1a/Ret/Cxcl12/Spn/Tacr3/Tf/Clu/Wt1/Rnf112/Ptn/Ptger3/Tacr2/Il4r/Avpr1a/Avpr2/Cd1d1/Syk/Inhbb/Ghr/Acvrl1/P2ry1/Anxa3/Bmp4/Ghrhr/Asic2/Adora2a/Cav1/Hr…	243	biological_process	1.58492884232711
GO:0007167	enzyme linked receptor protein signaling pathway	127 / 2032	771 / 19509	9.65142109196949e-08	0.000694998832832723	3.57542820663207e-06	Magi2/Vegfc/Sh2b2/Zyx/Shc3/Npr2/Map3k1/Cdh3/Bmpr2/Flt3/Lef1/Fgf12/Folr1/Usp15/Sulf1/Cdh13/Egfr/Fst/Hspb1/Met/Npr1/Lmbrd1/Pdgfrb/Ret/Tf/Tgfa/Esr1/Chrna3/Syk/Inhbb/Ghr/Gpc3/Acvrl1/Igfbp5/Bmp4/Ghrhr/Faslg/Casp3/Cav1/Kdr/Hspa5/Igfbp6/Igfbp2/Plat/Tgfb3/F7/Tmem204/Mtmr4/Grem2/Cblc/Ltbp4/Gata6/Fgf18/Spry1/Hes1/Lrp1/Slc9a6/Rhbdf2/Muc20/Stap1/Rasl11b/Txk/Efemp1/Snx25/Gcnt2/Axl/Rgma/Kank1/Ppm1l/Lrig2/Kif16…	127	biological_process	1.58146887159533
GO:0065010	extracellular membrane-bounded organelle	463 / 2159	2646 / 19509	6.75766254242969e-27	5.63589056038636e-24	5.93073804710606e-25	Tmem59/Fcgbp/Adgrv1/Acsl4/Gale/Scpep1/Tgfbi/Timp1/S100a8/Ggt1/Ecm1/Lman1/Fxyd3/Rims2/Eif4e/Scarb2/Cntn1/C7/Tpm3/Selenbp1/Cfh/Serinc5/Folr1/Angptl2/Gbp2/Slc12a9/Ahnak/Ehd4/Cdh13/C1s/Acp1/Acp2/Ak1/Aldh1a1/Aldoc/Tspo/C2/C3/Comt/Cp/Fgb/Fgg/Gja1/Gstp1/Hbb/Hspb1/Lcat/Lpl/Abcc1/Muc1/Myh3/Neu1/Gnal/S100a4/Fgl1/Kif27/Uxs1/Pdgfrb/Pklr/Plcd1/Hint3/Prkar2b/Prph/Prps2/Reg1a/Sdc4/Cxcl12/Shbg/Slc2a1/Serpina3n/S…	463	cellular_component	1.58115162075329
GO:0048729	tissue morphogenesis	107 / 2032	650 / 19509	1.02871015676003e-06	0.00740774183882896	3.0568876541155e-05	Vegfc/Pax3/Klf4/Wnt2b/Map3k1/Aldh1a2/Wnt11/Bmpr2/Hey1/Lef1/Folr1/Sulf1/Ipmk/Fat3/Agtr1a/Aldh1a1/Egfr/Fst/Gja1/Kras/Met/Cxcl10/Ret/Sdc4/Cxcl12/Wt1/Esr1/Ptn/Gpc3/Acvrl1/Coq7/Igfbp5/Bmp4/Mgp/Cyp7b1/Kdr/Rbp4/Itgb4/Aldh1a3/Fzd6/Krt17/Fras1/Jag1/Spint2/Sox10/Spry1/Hes1/Ovol2/Tcf15/Sema3c/Sema3a/Grhl3/Mycn/Grhl2/Ptk7/Etv5/Tctn1/Gli2/Cobl/Nfatc4/Rgma/Sema5a/Ccdc39/Traf6/Spint1/Sox18/Tcf7l1/Kdf1/Zfpm2/Pri…	107	biological_process	1.58045351302241
GO:0045597	positive regulation of cell differentiation	146 / 2032	887 / 19509	1.07926998688712e-08	7.77182317557416e-05	5.12592556075314e-07	Magi2/Vegfc/Wif1/Rims2/Cntn1/Nsmf/Bmpr2/Il2rg/Hey1/Lef1/Palm/Stau2/Ada/Ak1/Apc/Tspo/Cebpb/Drd2/Epo/Gfap/Gja1/Lpl/Met/Neu1/Reg1a/Ret/Cxcl12/Tf/Clu/Rnf112/Ptn/Il4r/Cd1d1/Syk/Ghr/Acvrl1/Bmp4/Kdr/Tgfb3/Apoe/Brinp2/Loxl2/Vnn1/Jag1/Ppargc1b/Mylk3/Hsf4/Shtn1/Gata6/Sox10/Fgf18/Flna/Col1a1/Hspa1b/Enc1/Timp2/Crabp2/Hes1/Btg1/Ovol2/Ptpn5/C1qbp/Rarres2/Sema3a/Setd3/Tle6/Ptk7/Mmd/Etv5/Bcl6/Gli2/Mnda/Cobl/Sema…	146	biological_process	1.5803036422871
GO:0043230	extracellular organelle	465 / 2159	2659 / 19509	5.76253019860418e-27	4.80595018563589e-24	5.77986111649472e-25	Tmem59/Fcgbp/Adgrv1/Acsl4/Gale/Scpep1/Tgfbi/Timp1/S100a8/Ggt1/Ecm1/Lman1/Fxyd3/Rims2/Eif4e/Scarb2/Cntn1/C7/Tpm3/Selenbp1/Cfh/Serinc5/Folr1/Angptl2/Gbp2/Slc12a9/Ahnak/Ehd4/Cdh13/C1s/Acp1/Acp2/Ak1/Aldh1a1/Aldoc/Tspo/C2/C3/Comt/Cp/Fgb/Fgg/Gja1/Gstp1/Hbb/Hspb1/Lcat/Lpl/Abcc1/Muc1/Myh3/Neu1/Gnal/S100a4/Fgl1/Kif27/Uxs1/Pdgfrb/Pklr/Plcd1/Hint3/Prkar2b/Prph/Prps2/Reg1a/Sdc4/Cxcl12/Shbg/Slc2a1/Serpina3n/S…	465	cellular_component	1.58021791808466
GO:0070062	extracellular exosome	460 / 2159	2641 / 19509	3.00002627854032e-26	2.50202191630263e-23	1.9148493088865e-24	Tmem59/Fcgbp/Adgrv1/Acsl4/Gale/Scpep1/Tgfbi/Timp1/S100a8/Ggt1/Ecm1/Lman1/Fxyd3/Rims2/Eif4e/Scarb2/Cntn1/C7/Tpm3/Selenbp1/Cfh/Serinc5/Folr1/Angptl2/Slc12a9/Ahnak/Ehd4/Cdh13/C1s/Acp1/Acp2/Ak1/Aldh1a1/Aldoc/Tspo/C2/C3/Comt/Cp/Fgb/Fgg/Gja1/Gstp1/Hbb/Hspb1/Lcat/Lpl/Abcc1/Muc1/Myh3/Neu1/Gnal/S100a4/Fgl1/Kif27/Uxs1/Pdgfrb/Pklr/Plcd1/Hint3/Prkar2b/Prph/Prps2/Reg1a/Sdc4/Cxcl12/Shbg/Slc2a1/Serpina3n/Spn/Tf…	460	cellular_component	1.57388065316256
GO:1903561	extracellular vesicle	462 / 2159	2654 / 19509	2.55722638214576e-26	2.13272680270956e-23	1.79544210199076e-24	Tmem59/Fcgbp/Adgrv1/Acsl4/Gale/Scpep1/Tgfbi/Timp1/S100a8/Ggt1/Ecm1/Lman1/Fxyd3/Rims2/Eif4e/Scarb2/Cntn1/C7/Tpm3/Selenbp1/Cfh/Serinc5/Folr1/Angptl2/Slc12a9/Ahnak/Ehd4/Cdh13/C1s/Acp1/Acp2/Ak1/Aldh1a1/Aldoc/Tspo/C2/C3/Comt/Cp/Fgb/Fgg/Gja1/Gstp1/Hbb/Hspb1/Lcat/Lpl/Abcc1/Muc1/Myh3/Neu1/Gnal/S100a4/Fgl1/Kif27/Uxs1/Pdgfrb/Pklr/Plcd1/Hint3/Prkar2b/Prph/Prps2/Reg1a/Sdc4/Cxcl12/Shbg/Slc2a1/Serpina3n/Spn/Tf…	462	cellular_component	1.57298080658487
GO:0098552	side of membrane	76 / 2159	437 / 19509	4.23108240288059e-05	0.0352872272400242	0.000761709031773646	Fcgr2a/Flt3/Il2rg/Palm/Folr1/Cdh13/Acp1/Ada/Alpi/Fgb/Fgg/Kras/Cxcl10/Gng8/Gnal/Cxcl12/Spn/Tf/Cd1d1/Syk/Vcam1/Faslg/Cd59/Icam1/Kdr/Apoe/Il2rb/Sppl2c/Fcgr2b/Sell/Art2b/Ptp4a1/Vtcn1/Lppr4/Snx5/Kcnab1/Kcnab2/Lag3/Lrrk2/Atp6ap2/Txk/Snx18/Tlr2/Itgb6/Traf6/Rbsn/Muc16/Cd276/Adgre1/Gpc4/Ccl19/Tmem123/Myzap/Esyt3/Cav2/Tnfrsf14/Bmx/Tnfrsf9/Clec7a/Rgs11/Pdpn/Cd55/Tfrc/P2ry12/LOC680907/Ryr2/MGC112715/Frk/Alox…	76	cellular_component	1.57150049338462
GO:0006082	organic acid metabolic process	151 / 2032	926 / 19509	1.12931790979756e-08	8.13221826845222e-05	5.22953442615905e-07	Pecr/Acsl4/Acsl3/Ltc4s/Sc5d/Asah2/Scpep1/Ggt1/Aldh1a2/Msmo1/Cygb/Acot12/Serinc5/Folr1/Gcsh/Ehhadh/Adh7/Sulf1/Adh1/Aldh1a1/Aldoc/Apc/C3/Comt/Gls/Glud1/Lpl/Scd1/Fmo2/Acsm2a/Asrgl1/Pklr/Pla2g4a/Prkar2b/Glul/Pgam2/Cth/Dbi/Hk1/Pc/Rgn/Avpr1a/Hsd11b1/Gnmt/Syk/Bgn/Ghr/Gclc/Apoc1/Lipe/Anxa1/Cav1/Cyp7b1/Pemt/Lypla1/Ptgds/Ptgis/Tnfrsf1a/Aldh1a3/Shmt1/Aloxe3/Lpo/Sdhc/Cryl1/Gpat4/Hpn/Vnn1/Arg1/Hal/Nars2/Prkce…	151	biological_process	1.56558721365283
GO:0019752	carboxylic acid metabolic process	138 / 2032	848 / 19509	5.61344424699514e-08	0.00040422412022612	2.26561184596465e-06	Pecr/Acsl4/Acsl3/Ltc4s/Sc5d/Asah2/Scpep1/Ggt1/Aldh1a2/Msmo1/Cygb/Acot12/Serinc5/Folr1/Gcsh/Ehhadh/Adh7/Adh1/Aldh1a1/Aldoc/Apc/C3/Comt/Gls/Glud1/Lpl/Scd1/Acsm2a/Asrgl1/Pklr/Pla2g4a/Prkar2b/Glul/Pgam2/Cth/Dbi/Hk1/Pc/Rgn/Avpr1a/Hsd11b1/Gnmt/Syk/Ghr/Gclc/Apoc1/Lipe/Anxa1/Cav1/Cyp7b1/Pemt/Lypla1/Ptgds/Ptgis/Tnfrsf1a/Aldh1a3/Shmt1/Aloxe3/Sdhc/Cryl1/Gpat4/Hpn/Vnn1/Arg1/Hal/Nars2/Prkce/Psat1/Hoga1/Tars/S…	138	biological_process	1.5624083067152
GO:0043436	oxoacid metabolic process	147 / 2032	904 / 19509	2.14120149424772e-08	0.000154187919600778	9.18821855853473e-07	Pecr/Acsl4/Acsl3/Ltc4s/Sc5d/Asah2/Scpep1/Ggt1/Aldh1a2/Msmo1/Cygb/Acot12/Serinc5/Folr1/Gcsh/Ehhadh/Adh7/Sulf1/Adh1/Aldh1a1/Aldoc/Apc/C3/Comt/Gls/Glud1/Lpl/Scd1/Acsm2a/Asrgl1/Pklr/Pla2g4a/Prkar2b/Glul/Pgam2/Cth/Dbi/Hk1/Pc/Rgn/Avpr1a/Hsd11b1/Gnmt/Syk/Bgn/Ghr/Gclc/Apoc1/Lipe/Anxa1/Cav1/Cyp7b1/Pemt/Lypla1/Ptgds/Ptgis/Tnfrsf1a/Aldh1a3/Shmt1/Aloxe3/Sdhc/Cryl1/Gpat4/Hpn/Vnn1/Arg1/Hal/Nars2/Prkce/Psat1/Ho…	147	biological_process	1.56120599174274
GO:0022603	regulation of anatomical structure morphogenesis	146 / 2032	898 / 19509	2.42242543205458e-08	0.00017443885536225	1.01977542709858e-06	Vegfc/Pax3/Klf4/Wnt2b/Ecm1/Rims2/Nsmf/Wnt11/Bmpr2/Hey1/Lef1/Palm/Sulf1/Phldb1/Stau2/Ada/Agtr1a/Apc/C3/Hspb1/Il1a/Met/Cxcl10/Ret/Cxcl12/Wt1/Esr1/Ptn/Il4r/Chrna3/Gpc3/Acvrl1/Anxa3/Bmp4/Tnfrsf11b/Faslg/Icam1/Ptgis/Kdr/Sdc2/Tnfrsf1a/Cma1/Cpe/Tgfb3/Apoe/Fzd6/Ccl7/Hpn/Mylk3/Il18/Shtn1/Gata6/Flna/Col1a1/Hexb/Odf2/Spry1/Crabp2/Hes1/Btg1/Ovol2/C1qbp/Sema3a/Grhl3/Lrrk2/Ptk7/Etv5/Rnf6/Nfatc4/Sema4d/Gcnt2/Rg…	146	biological_process	1.56094580257089
GO:0009888	tissue development	299 / 2032	1842 / 19509	4.17175697095437e-16	3.00408219478424e-12	7.99372234107735e-14	Prrx2/Gpnmb/Magi2/Egr2/Vegfc/Pax3/Klf4/Cdkn1a/Dusp1/Wnt2b/Tm4sf4/Tgfbi/Timp1/Ecm1/Map3k1/Aldh1a2/Cdh3/Wnt11/Gli1/Bmpr2/Hey1/Lef1/Atp2c1/Kcnk2/Folr1/Reg3a/Sulf1/Phldb1/Ipmk/Fat3/Pou3f3/Ada/Agtr1a/Aldh1a1/Aldoc/Apc/Cebpb/Egfr/Fst/Gja1/Hmgcs2/Hoxc4/Il1a/Ina/Kras/Met/Muc1/Cxcl10/Fgl1/Pdgfrb/Abcb1b/Pla2g4a/Ret/Sdc4/Cxcl12/Wt1/Esr1/Ptn/Dbi/Stx2/Ghr/Gpc3/Acvrl1/Bsg/Coq7/Igfbp5/Bmp4/Mgp/Anxa1/Atf3/Casp3/…	299	biological_process	1.55844997948139
GO:0008285	negative regulation of cell proliferation	101 / 2032	623 / 19509	4.10590367472821e-06	0.0295666123617178	9.62694448096389e-05	Magi2/Vegfc/Klf4/Cdkn1a/Aldh1a2/Wnt11/Bmpr2/Flt3/Kcnk2/Wfdc1/Xcl1/Sulf1/Cdh13/Apc/Tspo/Cebpb/Comt/Drd2/Gja1/Gstp1/Il1a/Npr1/Reg1a/Spn/Wt1/Esr1/Ptn/Cth/Rgn/Gpc3/Acvrl1/Igfbp5/Bmp4/Fth1/Adora2a/Casp3/Cav1/Pemt/Ptgds/Slc6a4/Rbp4/Tgfb3/Apoe/Adgrg1/Eaf2/Dpt/Fcgr2b/Ogn/Hpn/Spint2/Tsg101/Spry1/Pex2/Timp2/Hes1/Btg1/Ovol2/Cask/Pla2g2a/Tbrg1/Bcl6/Mnda/Zbtb49/Ang/Ovol1/Ptgdr2/Rarres1/Tlr2/Spint1/Kdf1/Ift74/…	101	biological_process	1.55648389808016
GO:0022891	substrate-specific transmembrane transporter activity	134 / 1917	879 / 19509	1.42352611379973e-07	0.000191891320140204	7.97801324330114e-06	LOC100362172/Slc26a3/Atp5g3/Kcnd1/Slc7a9/Fxyd3/Kcnh2/Gabrg1/Atp2c1/Kcnk2/Serinc5/Slc12a9/Grin3a/Gabrr3/Bsnd/Atp1b2/Gja1/Abcc1/Slc2a1/Slc4a3/Slc9a2/Tf/Snap25/Chrna3/Cox6a2/Slc30a2/Asic2/Kcna2/Kcnj8/Slc18a2/Slc2a3/Slc6a4/Slc7a1/Atp1b1/Scn4a/Clcn5/Aqp11/Slc10a6/Hpn/Aqp7/Chrne/Slc39a7/Slc6a6/Aoc3/Odf2/Slc1a3/Slc12a4/Slc39a8/Atp2b3/Gria3/Fxyd2/Kcng1/Slc35b4/Atp6v0a4/Slc8a1/Slc22a5/Kcnab1/Kcnab2/Atp6v0…	134	molecular_function	1.55141797568371
GO:0051239	regulation of multicellular organismal process	409 / 2032	2533 / 19509	7.45289226531239e-22	5.36682772025145e-18	2.95818182470557e-19	Ddx60/Gpnmb/Magi2/Egr2/Vegfc/Pax3/Klf4/Scpep1/Wnt2b/Timp1/Npr2/Fcgr2a/Ecm1/Inpp4b/Cdh3/Rims2/Kcnh2/Eif4e/Cntn1/Nsmf/Wnt11/Gli1/Bmpr2/Flt3/Il2rg/Hey1/Lef1/Cygb/Palm/Kcnk2/Reg3a/Xcl1/Sulf1/Tmem176b/Phldb1/Adgrl2/Stau2/Pde9a/Fat3/Ada/Adra1b/Agtr1a/Ak1/Apc/Tspo/C3/Cebpb/Comt/Drd2/Egfr/Epo/Fgb/Fgg/Fst/Gfap/Gja1/Gls/Gstp1/Hspb1/Il1a/Lcat/Met/Neu1/Cxcl10/Pde4b/Pdgfrb/Pla2g4a/Reg1a/Ret/Cxcl12/Spn/Tacr3/T…	409	biological_process	1.55024173041832
GO:0051704	multi-organism process	314 / 2032	1945 / 19509	1.41214939207823e-16	1.01688877723553e-12	3.01811200031618e-14	Ddx60/Acsl4/Ltc4s/Slc26a3/Ifitm2/Timp1/S100a8/Pcsk5/Npr2/Ggt1/Nrxn2/Nat2/Map3k1/Gli1/Bmpr2/Cfh/Lef1/Pcsk4/Cdc25b/Gbp2/Adh7/Kif6/Mgst1/Xcl1/Defb22/Spata6/Ada/Tspo/Cebpb/Comt/Epo/Fgb/Fst/Gls/Gstp1/Hist1h1t/Hmgcs2/Hspb1/Il1a/Kras/Muc1/Cxcl10/Gng8/Npy/Scd1/Odf1/Pde4b/Pklr/Pla2g4a/Prm1/Cxcl12/Shbg/Serpina3n/Spn/Tnp1/Tnp2/Clu/Wt1/Cckar/Esr1/Smcp/Ptger3/Pgam2/Il4r/Pc/Rgn/Avpr1a/Stx2/Syk/Inhbb/Uba1y/Bsg/…	314	biological_process	1.54996305892355
GO:0044421	extracellular region part	620 / 2159	3616 / 19509	7.94992947461565e-35	6.63024118182945e-32	1.86056244195391e-32	Ces1f/Tmem59/Fcgbp/Adgrv1/Acsl4/Vegfc/Gale/Scpep1/Wnt2b/Tgfbi/Timp1/S100a8/Pcsk5/Ggt1/Ecm1/Lman1/Fxyd3/Rims2/Eif4e/Scarb2/Cntn1/C7/Tpm3/Wnt11/Bmpr2/Selenbp1/Cfh/Atxn10/Serinc5/Folr1/Pcsk4/Angptl2/Wfdc1/Gbp2/Xcl1/Sulf1/Slc12a9/Gpc2/Ahnak/Ehd4/Cdh13/C1s/Acp1/Acp2/Ada/Ak1/Aldh1a1/Aldoc/Tspo/C2/C3/Comt/Cp/Epo/Fgb/Fgg/Gja1/Gstp1/Hbb/Hspb1/Il1a/Ina/Lcat/Lpl/Met/Abcc1/Muc1/Myh3/Neu1/Cxcl10/Npy/Gnal/S100…	620	cellular_component	1.54933607824009
GO:0098590	plasma membrane region	151 / 2159	881 / 19509	2.14858044642743e-08	1.79191609232048e-05	5.58714681390681e-07	Adgrv1/Slc26a3/Slc7a9/Rims2/Nsmf/Bmpr2/Gabrg1/Palm/Kcnk2/Folr1/Pde9a/Grin3a/Cdh13/Gabrr3/Bsnd/Agtr1a/Apc/Atp1b2/Comt/Drd2/Egfr/Gja1/Met/Abcc1/Muc1/Pdgfrb/Abcb1b/Prkcg/Prph/Reg1a/Slc2a1/Slc9a2/Tacr3/Tf/Tgfa/Ptger3/Hk1/Chrna3/Stx2/Dpp4/P2ry1/Slc5a11/Lipe/Adora2a/Anxa1/Faslg/Camk2a/Cav1/Kcna2/Pemt/Ptgis/Slc2a3/Atp1b1/Igfbp2/Cpe/Itgb4/Adgrg2/Fzd6/Camk2n1/Lpo/Ptrf/Aqp7/Il18/Mpdz/Chrne/Slc1a3/Slc3a1/Cy…	151	cellular_component	1.54875743857116
GO:0008289	lipid binding	91 / 1917	598 / 19509	1.56872214999359e-05	0.0211463745819136	0.000483782307423343	Ltc4s/Atp5g3/S100a8/Map3k1/Aldh1a2/Inpp4b/Acot12/Adh7/Tspo/C3/Gstm1/Lpl/Pla2g4a/Plcd1/Shbg/Esr1/Dbi/Cd1d1/Hsd11b1/Anxa3/Apoc1/Cycs/Anxa1/Pemt/Ptgds/Rbp4/Apoe/Mtm1/Acbd6/Stard6/Pgrmc1/Sell/Rlbp1/Ffar4/Crabp2/Snx5/Cyp11a1/Pla2g2a/Apol11a/Frmpd4/Ybx2/Zcchc2/Wdfy3/Osbp2/Anxa8/Psd3/Snx25/Axl/Sh3pxd2a/Snx18/Tlr2/Kif16b/Bpifa5/Apol3/Snx19/Snx33/ste2/Pxdc1/Tulp2/Plekha1/Snx32/Tril/Sh3yl1/Stxbp6/RGD130980…	91	molecular_function	1.54864938422807
GO:0098589	membrane region	185 / 2159	1081 / 19509	5.68914869754356e-10	4.74475001375133e-07	1.66432551809717e-08	Adgrv1/Slc26a3/Slc7a9/Rims2/Cntn1/Nsmf/Bmpr2/Ap2b1/Gabrg1/Palm/Kcnk2/Folr1/Sulf1/Pde9a/Ahnak/Grin3a/Cdh13/Gabrr3/Bsnd/Tex101/Agtr1a/Apc/Atp1b2/Comt/Drd2/Egfr/Gja1/Kras/Met/Abcc1/Muc1/Pdgfrb/Abcb1b/Plcd1/Prkar2b/Prkcg/Prph/Reg1a/Ret/Sdc4/Slc2a1/Slc9a2/Tacr3/Tf/Tgfa/Ptger3/Snap25/Hk1/Chrna3/Stx2/Bsg/Dpp4/P2ry1/Slc5a11/Lipe/Adora2a/Anxa1/Faslg/Camk2a/Casp3/Cav1/Icam1/Kcna2/Pemt/Ptgis/Slc2a3/Slc6a4/K…	185	cellular_component	1.54642335785189
GO:0022857	transmembrane transporter activity	145 / 1917	960 / 19509	7.66650369399224e-08	0.000103344469795015	5.14581424414092e-06	LOC100362172/NEWGENE_1549776/Slc26a3/Atp5g3/Kcnd1/Slc7a9/Fxyd3/Kcnh2/Gabrg1/Atp2c1/Kcnk2/Serinc5/Slco4a1/Slc12a9/Grin3a/Gabrr3/Bsnd/Atp1b2/Gja1/Abcc1/Abcb1b/Slc2a1/Slc4a3/Slc9a2/Tf/Snap25/Chrna3/Cox6a2/Slc5a11/Slc30a2/Asic2/Kcna2/Kcnj8/Slc18a2/Slc2a3/Slc6a4/Slc7a1/Atp1b1/Scn4a/Clcn5/Aqp11/Slc10a6/Hpn/Aqp7/Chrne/Slc39a7/Slc6a6/Aoc3/Odf2/Slc1a3/Slc12a4/Slc39a8/Atp2b3/Gria3/Fxyd2/Kcng1/Slc35b4/Atp6v…	145	molecular_function	1.53712669535733
GO:0034097	response to cytokine	103 / 2032	644 / 19509	6.06300383541651e-06	0.0436596906188343	0.000130585872081452	Acsl4/Sh2b2/Klf4/Ifitm2/Timp1/Npr2/Ggt1/Ecm1/Aldh1a2/Ackr2/Flt3/Il2rg/Cfh/Lef1/Il13ra2/Gbp2/Xcl1/Epo/Fgb/Il1a/Kras/Met/Cxcl10/Abcb1b/Cxcl12/Serpina3n/Ptger3/Il4r/Avpr2/Syk/Inhbb/Ghr/Il13ra1/Vcam1/Anxa1/Cav1/Fosl2/Icam1/Ptgis/Hspa5/Tnfrsf1a/Apoe/Il2rb/Gfer/Txndc17/Ccl7/Grem2/Mylk3/Il18/Arg1/Nlrp12/Col1a1/Hspa1b/Timp2/Hes1/Adam10/Cyp11a1/Pde1b/Ccl21/Mnda/Stap1/Txk/Klf2/Axl/Traf6/Mkks/Mcm2/Irak3/Sli…	103	biological_process	1.53554540397124
GO:0051707	response to other organism	145 / 2032	907 / 19509	7.90296628475743e-08	0.000569092602165383	3.0286576419045e-06	Ddx60/Ltc4s/Ifitm2/S100a8/Ggt1/Nat2/Cfh/Gbp2/Adh7/Mgst1/Xcl1/Defb22/Tspo/Cebpb/Comt/Epo/Fgb/Gstp1/Hmgcs2/Hspb1/Il1a/Cxcl10/Npy/Scd1/Pde4b/Pklr/Pla2g4a/Serpina3n/Spn/Clu/Cckar/Ptger3/Il4r/Syk/Anxa3/Mmp7/Rpl39/Vcam1/Faslg/Casp3/Cav1/Icam1/Kcnj8/Tnfrsf1a/Atp1b1/Zfp709/Gfer/Ppm1d/Lpo/Fcgr2b/Snrpd1/Il18/Arg1/Plcg2/Prkce/Ifitm1/Cfb/Slc1a3/Vtcn1/Cyp11a1/C1qbp/Ddx58/Tspan6/Gli2/Stap1/Pex13/Ang/Hist1h2bh/…	145	biological_process	1.53487149380583
GO:0005768	endosome	107 / 2159	630 / 19509	3.85993665400735e-06	0.00321918716944213	8.46900575073323e-05	Tmem59/Magi2/St8sia2/Ackr2/Gzmb/Tgoln2/Ehd4/Agtr1a/Egfr/Gja1/Wdr44/Zdhhc2/Ret/Tf/Cckar/Snap25/Cd1d1/Vcam1/Slc30a2/Anxa1/Cav1/Kcna2/Slc6a4/Kdr/Apoe/Clcn5/Bace2/Mtm1/Gpr161/Fcgr2b/Itm2b/Tsg101/Chid1/Pank1/Kifc1/Ptp4a1/Aoc3/Dync1i1/Snx5/Atp6v0a4/Steap1/Atp6v0d2/Slc31a2/Lrp1/Slc39a4/Lrrk2/Slc48a1/Sorl1/Slc9a6/Mmd/Rab40b/Tm9sf2/Anxa8/Snx25/Nipa2/Nipa1/Trappc10/Slc38a9/Snx18/Rab25/Kif16b/Rbsn/Mlc1/Snx1…	107	cellular_component	1.5347074262776
GO:0043207	response to external biotic stimulus	145 / 2032	909 / 19509	9.06853593614651e-08	0.00065302527276191	3.42805594034496e-06	Ddx60/Ltc4s/Ifitm2/S100a8/Ggt1/Nat2/Cfh/Gbp2/Adh7/Mgst1/Xcl1/Defb22/Tspo/Cebpb/Comt/Epo/Fgb/Gstp1/Hmgcs2/Hspb1/Il1a/Cxcl10/Npy/Scd1/Pde4b/Pklr/Pla2g4a/Serpina3n/Spn/Clu/Cckar/Ptger3/Il4r/Syk/Anxa3/Mmp7/Rpl39/Vcam1/Faslg/Casp3/Cav1/Icam1/Kcnj8/Tnfrsf1a/Atp1b1/Zfp709/Gfer/Ppm1d/Lpo/Fcgr2b/Snrpd1/Il18/Arg1/Plcg2/Prkce/Ifitm1/Cfb/Slc1a3/Vtcn1/Cyp11a1/C1qbp/Ddx58/Tspan6/Gli2/Stap1/Pex13/Ang/Hist1h2bh/…	145	biological_process	1.53149443881396
GO:2000026	regulation of multicellular organismal development	269 / 2032	1691 / 19509	1.89177290805127e-13	1.36226567108772e-09	2.10245666981108e-11	Magi2/Vegfc/Pax3/Klf4/Wnt2b/Timp1/Ecm1/Inpp4b/Cdh3/Rims2/Eif4e/Cntn1/Nsmf/Wnt11/Gli1/Bmpr2/Flt3/Il2rg/Hey1/Lef1/Palm/Kcnk2/Reg3a/Sulf1/Tmem176b/Phldb1/Adgrl2/Stau2/Fat3/Ada/Agtr1a/Ak1/Apc/Tspo/C3/Cebpb/Drd2/Epo/Fst/Gfap/Gja1/Hspb1/Il1a/Met/Neu1/Cxcl10/Pdgfrb/Pla2g4a/Reg1a/Ret/Cxcl12/Tf/Wt1/Esr1/Rnf112/Ptn/Ptger3/Snap25/Il4r/Chrna3/Rgn/Cd1d1/Syk/Gpc3/Acvrl1/Anxa3/Bmp4/Mgp/Tnfrsf11b/Asic2/Faslg/Cav…	269	biological_process	1.52728461703227
GO:0042803	protein homodimerization activity	113 / 1917	753 / 19509	2.96731650997685e-06	0.00399994265544879	0.000120923725444169	Gale/Kcnh2/Trim9/Adh7/Mgst1/Xcl1/Cdh13/Adh1/Alpi/Cebpb/Drd2/Gstm1/S100a4/Uxs1/Prps2/Reg1a/Hk1/Inhbb/Ghr/Dpp4/Bmp4/Anxa1/Atf3/Camk2a/Slc6a4/Hmgcr/Apoe/Aldh1a3/Gzma/Impa2/Shmt1/Sppl2c/Cacybp/Grem2/Cryl1/Prtfdc1/Spata24/Tox3/Tsg101/Flna/Hoga1/Supv3l1/Hexb/Aoc3/S100a1/Cisd2/Prps1/Hes1/Adam10/Olfml2a/Bok/Lrrk2/Slc51a/Ang/Rnf17/Pvrl2/Pex7/Sdcbp2/Pon3/Arid3a/Irak3/Dscaml1/Rdx/Tbx18/Dlk2/Mtcl1/Bloc1s6/To…	113	molecular_function	1.52720157450532
GO:0009605	response to external stimulus	360 / 2032	2267 / 19509	6.79113989348263e-18	4.89029983729684e-14	1.71533145921985e-15	Ddx60/Adgrv1/Acsl4/Acsl3/Egr2/Ltc4s/Vegfc/Klf4/Zyx/Ifitm2/Cdkn1a/Wnt2b/S100a8/Ggt1/Fcgr2a/Nrxn2/Nat2/Map3k1/Aldh1a2/Il16/Hrk/Ackr2/Wnt11/Bmpr2/Arhgef5/Cfh/Lef1/Kcnk2/Folr1/Il13ra2/Wfdc1/Gbp2/Adh7/Mgst1/Xcl1/Defb22/Grin3a/Cdh13/Ada/Agtr1a/Tspo/C2/C3/Cebpb/Comt/Cp/Drd2/Egfr/Epo/Fgb/Fgg/Gja1/Gstp1/Hmgcs2/Hspb1/Il1a/Met/Abcc1/Cxcl10/Npy/Scd1/Pde4b/Pdgfrb/Pim1/Pklr/Pla2g4a/Prkcg/Reg1a/Cxcl12/Slc2a1/Se…	360	biological_process	1.52462236331619
GO:0007166	cell surface receptor signaling pathway	316 / 2032	1993 / 19509	1.44235734192206e-15	1.03864152191808e-11	2.50084077980574e-13	Adgrv1/Prrx2/Magi2/Kremen1/Vegfc/Sh2b2/Klf4/Wif1/Zyx/Shc3/Wnt2b/Timp1/Npr2/Fcgr2a/Ecm1/Map3k1/Cdh3/Cntn1/Ackr2/Wnt11/Gli1/Bmpr2/Flt3/Il2rg/Hey1/Lef1/Fgf12/Folr1/Il13ra2/P2ry14/Usp15/Xcl1/Sulf1/Adgrl2/Gpc2/Dkk3/Grin3a/Cdh13/Unc50/Ada/Apc/Drd2/Egfr/Fgb/Fgg/Fst/Gstp1/Hspb1/Il1a/Kras/Met/Cxcl10/Adgrf5/Npr1/Lmbrd1/Kif27/Pde4b/Pdgfrb/Ret/Cxcl12/Spn/Tf/Tgfa/Vipr1/Esr1/Pgam2/Il4r/Chrna3/Syk/Inhbb/Ghr/Gpc…	316	biological_process	1.52226789827388
GO:0002682	regulation of immune system process	172 / 2032	1089 / 19509	1.11314135369405e-08	8.01573088795088e-05	5.20424716893234e-07	Ddx60/Vegfc/Sh2b2/Cdkn1a/Ggt1/Fcgr2a/Ecm1/Inpp4b/Flt3/Il2rg/Cfh/Lef1/Il13ra2/Xcl1/Tmem176b/C1s/Tex101/Ada/Apc/C2/C3/Cebpb/Drd2/Il1a/Cxcl10/Adgrf5/Lmo1/Pde4b/Cxcl12/Spn/Ptger3/Il4r/Cd1d1/Syk/Dpp4/Bmp4/Il13ra1/Vcam1/Adora2a/Anxa1/Casp3/Cav1/Cd59/Icam1/Kdr/Atp1b1/Igfbp2/Rbp4/Tgfb3/F7/Gfer/Ccl7/N4bp2l2/Fcgr2b/Vnn1/Jag1/Ppargc1b/Snrpd1/Il18/Sell/Plcg2/Prkce/Hspa1b/Cfb/Aoc3/Slc1a3/Vtcn1/Vav3/Serping1/H…	172	biological_process	1.51639335372335
GO:0006952	defense response	188 / 2032	1191 / 19509	2.29270631894932e-09	1.65097782027541e-05	1.23691330176121e-07	Ddx60/Zyx/Ifitm2/S100a8/Ggt1/Fcgr2a/Ecm1/Eif4e/Ackr2/Cfh/Wfdc1/Reg3a/Gbp2/Xcl1/Defb22/Gzmb/C1s/Ada/Agtr1a/C3/Cebpb/Drd2/Egfr/Fgb/Fgg/Gja1/Il1a/Cxcl10/Npy/Scd1/Pla2g4a/Serpina3n/Spn/Tf/Ptger3/Dbi/Klkb1/Il4r/Kng2/Cd1d1/Syk/Dpp4/Anxa3/Mmp7/Rpl39/Vcam1/Adora2a/Cd59/Icam1/Kcnj8/Ptgis/Tnfrsf1a/Atp1b1/Cckbr/Apoe/Gfer/Tac4/Ccl7/Lpo/Fcgr2b/Vnn1/Snrpd1/Setd6/Mylk3/Il18/Gzmm/Nlrp12/Prkce/Ifitm1/Chid1/Ffar4/…	188	biological_process	1.51550506753406
GO:1902533	positive regulation of intracellular signal transduction	131 / 2032	830 / 19509	6.97710871963753e-07	0.00502421598901098	2.16596041934528e-05	Ddx60/Adgrv1/Plce1/S100a8/Ecm1/Map3k1/Wnt11/Arhgef5/Atp2c1/Xcl1/Cdh13/Ada/Adra1b/Agtr1a/C3/Drd2/Egfr/Epo/Fgb/Fgg/Gja1/Il1a/Kras/Met/Cxcl10/S100a4/Pdgfrb/Tf/Tgfa/Clu/Esr1/Cth/Syk/Ghr/P2ry1/Igfbp5/Bmp4/Faslg/Cav1/Icam1/Kdr/Tnfrsf1a/Hmgcr/Tgfb3/F7/Adgrg1/Taok1/Ccl7/Spop/Sectm1b/Cc2d1a/Crlf1/Il18/Nlrp12/Prkce/Fgf18/Flna/Ffar4/Hspa1b/Timp2/Pla2r1/Hes1/C1qbp/Pla2g2a/Sec13/Ccl21/Lrrk2/Tspan6/Fam58b/C1qt…	131	biological_process	1.51532053410492
GO:0016787	hydrolase activity	354 / 1917	2382 / 19509	4.67182461202116e-17	6.29761957700452e-14	8.88466294637006e-15	Ces1f/Pnkd/Tmem59/Ddx60/Lyg2/Kif1c/Asah2/Plce1/Dusp1/Scpep1/Pcsk5/Ggt1/Capn9/Inpp4b/Rhbdl1/Casp12/Acot12/Atp2c1/Capn8/Pcsk4/Cdc25b/Ces2c/Gbp2/Gzmc/Kif6/Usp15/Sulf1/Gzmb/Kif2c/Klc3/Pde9a/C1s/Nudt6/Acp1/Acp2/Ada/Alpi/Atp1b2/C2/Gls/Kras/Lcat/Lpl/Abcc1/Myh3/Neu1/Gnal/Kif27/Pde4b/Asrgl1/Pdp2/Abcb1b/Pla2g4a/Plcd1/Hint3/Klk1c2/Rnf112/Pgam2/Klkb1/Hk1/Ampd3/Rgn/Myo5b/Dpp4/Myh8/Lipe/Mmp7/Anxa1/Casp3/Ctsc/P…	354	molecular_function	1.51242692651853
GO:0030162	regulation of proteolysis	111 / 2032	705 / 19509	5.56313589268028e-06	0.0400601415631907	0.000121229285355869	Tmem59/Klf4/Wap/Dusp1/Timp1/S100a8/Ecm1/Psmd10/Cfh/Casp12/Lef1/Wfdc18/Wfdc1/Usp15/Apc/C3/Prkcg/Ret/Serpina3n/Clu/Kng2/Rgn/Gpc3/Gclc/Cycs/Adora2a/Faslg/Cav1/Cd59/Ctsc/Plat/Apoe/Spink1/Tex14/Serpinb8/Serpinb1a/Hpn/Nlrp12/Ltbp4/Spint2/Timp2/Pcolce/Serping1/Cstl1/Wfdc3/Birc7/C1qbp/Bok/Lrrk2/Sorl1/Sumo1/Cyfip2/Anxa8/Tnfaip8/Usp47/Usp13/Spint1/Ufl1/Acer2/Serpina1f/Prickle1/Snx33/Ubqln2/Usp51/Bbc3/Nlrp1…	111	biological_process	1.51162883230022
GO:0014070	response to organic cyclic compound	181 / 2032	1150 / 19509	5.84132630848335e-09	4.20633907473886e-05	2.89815428406801e-07	Acsl3/Egr2/Cited4/Klf4/Slc26a3/Cdkn1a/Dusp1/Ggt1/Aldh1a2/Flt3/Hey1/Casp12/Lef1/Folr1/Wfdc1/C1s/Ada/Adh1/Adra1b/Agtr1a/Ak1/Aldh1a1/Aldoc/Tspo/C3/Comt/Drd2/Egfr/Epo/Gstp1/Hmgcs2/Il1a/Kras/Lcat/Met/Cxcl10/Gnal/Pbp2/Pde4b/Pdgfrb/Abcb1b/Pim1/Pklr/Pla2g4a/Prkar2b/Prkcg/Reg1a/Serpina3n/Sst/Tacr3/Tf/Wt1/Cckar/Esr1/Lox/Ptn/Ptger3/Il4r/Chrna3/Avpr1a/Hsd11b1/Inhbb/Ghr/Arnt2/Bsg/P2ry1/Igfbp5/Anxa3/Bmp4/Ghrhr…	181	biological_process	1.51109594317015
GO:0009991	response to extracellular stimulus	127 / 2032	807 / 19509	1.20799039947597e-06	0.00869873886662648	3.46010923431018e-05	Acsl4/Acsl3/Ltc4s/Cdkn1a/Wnt2b/Aldh1a2/Hrk/Wnt11/Bmpr2/Folr1/Ada/Tspo/C2/Comt/Cp/Egfr/Epo/Gstp1/Hmgcs2/Il1a/Cxcl10/Npy/Pim1/Pklr/Pla2g4a/Prkcg/Reg1a/Slc2a1/Serpina3n/Cckar/Ptn/Glul/Dbi/Hk1/Avpr1a/Hsd11b1/Inhbb/Ghr/Mgp/Mmp7/Tnfrsf11b/Vcam1/Aldh3a1/Atf3/Cav1/Icam1/Pemt/Slc18a2/Slc6a4/Hspa5/Atp1b1/Igfbp2/Hmgcr/Apoe/F7/Ppm1d/Gpr39/Ctsk/Dsc2/Snrpd1/Arg1/Rnf152/Col1a1/Slc1a3/Myh13/Cyp11a1/Slc8a1/Slc39a…	127	biological_process	1.51092007434944
GO:0098602	single organism cell adhesion	111 / 2032	708 / 19509	6.77108154228625e-06	0.0487585581860033	0.000143610042031857	Klf4/S100a8/Cdh3/Flt3/Il2rg/Lef1/Xcl1/Cdh13/Ada/Apc/Cebpb/Egfr/Fgb/Fgg/Hbb/Hspb1/Lmo1/Ret/Cxcl12/Spn/Ptger3/Il4r/Cd1d1/Syk/Dpp4/Bmp4/Vcam1/Adora2a/Anxa1/Casp3/Cav1/Cd59/Icam1/Igfbp2/Itgb7/Pdia6/Vnn1/Dsc2/Il18/Spint2/Flna/Pknox1/Vtcn1/Lsamp/Hes1/C1qbp/Lag3/Ccl21/Slc46a2/Mpzl2/Cyfip2/C1qtnf1/Bcl6/Txk/Sema4d/Gcnt2/Dsg2/Chst4/Axl/Kank1/Xrcc4/Slc7a11/Traf6/Icam5/Nckap1l/Rdx/Cd276/Tbx18/Egfl6/Sash3/Sli…	111	biological_process	1.50522362538369
GO:0009607	response to biotic stimulus	147 / 2032	938 / 19509	2.21588590260851e-07	0.00159565943846838	7.60081980498395e-06	Ddx60/Ltc4s/Ifitm2/S100a8/Ggt1/Nat2/Cfh/Gbp2/Adh7/Mgst1/Xcl1/Defb22/Tspo/Cebpb/Comt/Epo/Fgb/Gstp1/Hmgcs2/Hspb1/Il1a/Cxcl10/Npy/Scd1/Pde4b/Pklr/Pla2g4a/Serpina3n/Spn/Clu/Cckar/Ptger3/Il4r/Syk/Anxa3/Mmp7/Rpl39/Vcam1/Faslg/Casp3/Cav1/Icam1/Kcnj8/Hspa5/Tnfrsf1a/Atp1b1/Zfp709/Gfer/Ppm1d/Lpo/Fcgr2b/Snrpd1/Il18/Arg1/Plcg2/Prkce/Ifitm1/Cfb/Slc1a3/Vtcn1/Cyp11a1/C1qbp/Ddx58/Tspan6/Gli2/Stap1/Pex13/Ang/Hist…	147	biological_process	1.50461643553884
GO:0006812	cation transport	167 / 2032	1066 / 19509	3.27047279141503e-08	0.000235506745709796	1.35623141130243e-06	LOC100362172/Atp5g3/Fcgr2a/Kcnd1/Fxyd3/Kcnh2/Cntn1/Fgf12/Atp2c1/Kcnk2/Serinc5/Xcl1/Slc12a9/Ahnak/Grin3a/Tex101/Ada/Atp1b2/Tspo/Cp/Drd2/Epo/Gja1/Abcc1/Cxcl10/Pde4b/Pdgfrb/Cxcl12/Slc2a1/Slc9a2/Tf/Cckar/Ptger3/Tacr2/Snap25/Dbi/Chrna3/Rgn/Syk/Fhl1/Cox6a2/Slc5a11/Bmp4/Fth1/Slc30a2/Asic2/Adora2a/Camk2a/Cav1/Icam1/Kcna2/Kcnj8/Slc18a2/Slc2a3/Slc6a4/Slc7a1/Atp1b1/Gja4/Cckbr/Scn4a/Atp13a4/Gpr39/Slc10a6/Hpn…	167	biological_process	1.50407873646423
GO:0031988	membrane-bounded vesicle	546 / 2159	3283 / 19509	1.62764577435219e-26	1.35745657580972e-23	1.26975407192153e-24	Tmem59/Fcgbp/Adgrv1/Gpnmb/Acsl4/Gale/Scpep1/Tgfbi/Timp1/S100a8/Pcsk5/Ggt1/Ecm1/Lman1/Fxyd3/Rims2/Eif4e/Scarb2/Cntn1/C7/Tpm3/Selenbp1/Cfh/Trim9/Atp2c1/Serinc5/Folr1/Pcsk4/Angptl2/Slc12a9/Ahnak/Tgoln2/Ehd4/Cdh13/C1s/Tex101/Acp1/Acp2/Ada/Agtr1a/Ak1/Aldh1a1/Aldoc/Tspo/C2/C3/Chgb/Comt/Cp/Drd2/Egfr/Fgb/Fgg/Gja1/Gstp1/Hbb/Hspb1/Lcat/Lpl/Abcc1/Muc1/Myh3/Neu1/Lmbrd1/Gnal/S100a4/Fgl1/Kif27/Uxs1/Pde4b/Pdgfr…	546	cellular_component	1.5028101733113
GO:0031667	response to nutrient levels	122 / 2032	780 / 19509	2.67936634289132e-06	0.0192941170351604	6.70667374306462e-05	Acsl4/Acsl3/Ltc4s/Wnt2b/Aldh1a2/Hrk/Wnt11/Bmpr2/Folr1/Ada/Tspo/C2/Comt/Cp/Egfr/Epo/Gstp1/Hmgcs2/Il1a/Cxcl10/Npy/Pim1/Pklr/Pla2g4a/Prkcg/Reg1a/Slc2a1/Serpina3n/Cckar/Ptn/Glul/Dbi/Hk1/Hsd11b1/Inhbb/Ghr/Mgp/Mmp7/Tnfrsf11b/Vcam1/Aldh3a1/Atf3/Cav1/Icam1/Pemt/Slc18a2/Slc6a4/Hspa5/Atp1b1/Igfbp2/Hmgcr/Apoe/F7/Ppm1d/Gpr39/Ctsk/Dsc2/Snrpd1/Arg1/Rnf152/Col1a1/Slc1a3/Myh13/Cyp11a1/Slc8a1/Slc39a4/Plod2/Wdfy3/…	122	biological_process	1.50167701393095
GO:0031982	vesicle	567 / 2159	3412 / 19509	1.32004044587386e-27	1.1009137318588e-24	1.54467890771555e-25	Tmem59/Fcgbp/Adgrv1/Gpnmb/Acsl4/Gale/Scpep1/Tgfbi/Timp1/S100a8/Pcsk5/Ggt1/Ecm1/Lman1/Fxyd3/Rims2/Eif4e/Scarb2/Cntn1/C7/Tpm3/Selenbp1/Cfh/Trim9/Atp2c1/Serinc5/Folr1/Pcsk4/Angptl2/Gbp2/Slc12a9/Ahnak/Tgoln2/Ehd4/Cdh13/C1s/Tex101/Acp1/Acp2/Ada/Agtr1a/Ak1/Aldh1a1/Aldoc/Tspo/C2/C3/Chgb/Comt/Cp/Drd2/Egfr/Fgb/Fgg/Gja1/Gstp1/Hbb/Hspb1/Lcat/Lpl/Abcc1/Muc1/Myh3/Neu1/Adgrf5/Lmbrd1/Gnal/S100a4/Fgl1/Kif27/Uxs1…	567	cellular_component	1.50160741018675
GO:0008233	peptidase activity	97 / 1917	658 / 19509	3.04844874419203e-05	0.0410930890717085	0.000891907810716372	Tmem59/Scpep1/Pcsk5/Ggt1/Capn9/Rhbdl1/Casp12/Capn8/Pcsk4/Gzmc/Usp15/Gzmb/C1s/C2/Asrgl1/Klk1c2/Klkb1/Dpp4/Mmp7/Casp3/Ctsc/Pcsk6/Cma1/Cpe/Plat/F7/Tmprss5/Gzma/Vcpip1/Rhbdl3/Sppl2c/Adamts2/Tmprss7/Senp7/Bace2/Mmp17/Aga/Hpn/Cndp2/Capn2/Ctsk/Gzmm/Mcpt8/Spint2/Klk1c9/Spcs2/Cfb/Cpxm1/Adam10/Cela3b/Mmp1b/Adamts15/Lonrf2/Atp6ap2/Prss22/Tpsg1/Senp5/Aebp1/Prss23/Usp47/Usp13/Otud7b/C1r/Desi1/Usp51/Adam32/Ada…	97	molecular_function	1.50023307694869
GO:0051093	negative regulation of developmental process	130 / 2032	834 / 19509	1.5114816185806e-06	0.0108841791353989	4.19953234972999e-05	Adgrv1/Klf4/Timp1/Npr2/Ecm1/Inpp4b/Cdh3/Eif4e/Flt3/Hey1/Lef1/Kcnk2/Reg3a/Sulf1/Tmem176b/Fat3/Apc/Tspo/Fst/Gfap/Gja1/Il1a/Kras/Cxcl10/Wt1/Ptn/Ptger3/Il4r/Rgn/Acvrl1/Igfbp5/Bmp4/Tnfrsf11b/Faslg/Cav1/Slc6a4/Cpe/Rbp4/Apoe/Adgrg1/Eaf2/Fam101b/N4bp2l2/Gpr161/Ucma/Hpn/Jag1/Il18/Pi16/Hes1/Ovol2/Ppapdc3/Tmem176a/Sema3a/Mycn/Lrp1/Grhl2/Sorl1/Rap1gap2/Bcl6/Rnf6/Gli2/Paqr3/Stap1/Hmgb3/Efemp1/Nfatc4/Sema4d/Rg…	130	biological_process	1.49654095621141
GO:0048584	positive regulation of response to stimulus	263 / 2032	1688 / 19509	3.89346740200869e-12	2.80368587618646e-08	3.38052868671117e-10	Ddx60/Adgrv1/Prrx2/Vegfc/Sh2b2/Plce1/Wnt2b/S100a8/Fcgr2a/Ecm1/Map3k1/Cdh3/Il16/Hrk/Wnt11/Gli1/Bmpr2/Arhgef5/Cfh/Atp2c1/Kcnk2/Reg3a/Xcl1/Sulf1/Cdh13/C1s/Ada/Adra1b/Agtr1a/C2/C3/Drd2/Egfr/Epo/Fgb/Fgg/Gja1/Hspb1/Il1a/Kras/Met/Cxcl10/Npy/S100a4/Pde4b/Pdgfrb/Pla2g4a/Prkcg/Ret/Cxcl12/Tf/Tgfa/Clu/Esr1/Ptger3/Cth/Hk1/Il4r/Rgn/Cd1d1/Syk/Inhbb/Ghr/Gpc3/Acvrl1/P2ry1/Igfbp5/Bmp4/Adora2a/Faslg/Atf3/Cav1/Cd59/…	263	biological_process	1.4958726140053
GO:0032879	regulation of localization	360 / 2032	2313 / 19509	1.67062623236885e-16	1.20301794992881e-12	3.43829858895717e-14	Pnkd/Tmem59/Magi2/Acsl4/Hmgn3/Acsl3/Vegfc/Klf4/Cdkn1a/Timp1/S100a8/Fcgr2a/Ecm1/Map3k1/Kcnd1/Inpp4b/Psmd10/Cdh3/Fxyd3/Rims2/Kcnh2/Cntn1/Nsmf/Wnt11/Gli1/Bmpr2/Arhgef5/Trim9/Lef1/Cygb/Fgf12/Il13ra2/Xcl1/Sulf1/Ahnak/Ehd4/Cdh13/Tex101/Ada/Agtr1a/Ak1/Apc/Atp1b2/Tspo/C2/C3/Comt/Drd2/Egfr/Epo/Fgb/Fgg/Fst/Gfap/Gja1/Glud1/Hspb1/Il1a/Lpl/Met/Abcc1/Cxcl10/Lmbrd1/Wdr44/Pde4b/Pdgfrb/Pla2g4a/Plcd1/Prkcg/Ret/Sdc…	360	biological_process	1.49430129599559
GO:0030234	enzyme regulator activity	115 / 1917	785 / 19509	7.64484092926799e-06	0.0103052455726533	0.000264338359404354	Ltc4s/Klf4/Wap/Cdkn1a/Timp1/Wnt11/Lef1/Wfdc18/Wfdc1/Apc/Atp1b2/C3/Egfr/Epo/Gstp1/Hspb1/Pbp2/Prkar2b/Serpina3n/Chm/Kng2/Rgn/Gpc3/Anxa3/Apoc1/Anxa1/Casp3/Cav1/Ctsc/Atp1b1/Scg5/Apoe/Spink1/Taok1/Camk2n1/Psmd3/Serpinb8/Serpinb1a/Spint2/Prkce/Timp2/Pcolce/Dnajc10/Serping1/Cstl1/Wfdc3/Birc7/Lrrk2/Cab39/Rap1gap2/Fam58b/Rundc3a/LOC304239/Depdc5/Tnfaip8/Phactr2/Dock1/Cdc42ep2/Ppp1r3c/Arhgap29/Spint1/Cdc42…	115	molecular_function	1.49087447544431
GO:0022892	substrate-specific transporter activity	151 / 1917	1031 / 19509	2.85559319670741e-07	0.000384933962916159	1.48108278719178e-05	LOC100362172/Slc26a3/Atp5g3/Kcnd1/Slc7a9/Fxyd3/Kcnh2/Ap2b1/Gabrg1/Cygb/Atp2c1/Kcnk2/Serinc5/Slc12a9/Grin3a/Gabrr3/Bsnd/Atp1b2/Gja1/Hbb/Abcc1/Slc2a1/Slc4a3/Slc9a2/Tf/Snap25/Chrna3/Cox6a2/Slc30a2/Asic2/Kcna2/Kcnj8/Slc18a2/Slc2a3/Slc6a4/Slc7a1/Atp1b1/Rbp4/Scn4a/Apoe/Clcn5/Aqp11/Disp1/Slc10a6/Hpn/Aqp7/Chrne/Slc39a7/Slc6a6/Aoc3/Odf2/Slc1a3/Slc12a4/Slc39a8/Atp2b3/Gria3/Fxyd2/Kcng1/Slc35b4/Atp6v0a4/Slc8…	151	molecular_function	1.49049724578747
GO:0001775	cell activation	124 / 2032	799 / 19509	3.30116723006927e-06	0.0237717052237288	7.97568046111472e-05	Cdkn1a/Timp1/Fcgr2a/Cplx2/Ackr2/Flt3/Il2rg/Lef1/Cygb/Il13ra2/Xcl1/Tex101/Ada/Apc/Cebpb/Egfr/Fgb/Fgg/Hbb/Hspb1/Cxcl10/Adgrf5/Lmo1/Npy/Cxcl12/Spn/Clu/Ptger3/Il4r/Cd1d1/Syk/Dpp4/Gp5/P2ry1/Anxa3/Bmp4/Il13ra1/Vcam1/Adora2a/Anxa1/Casp3/Cav1/Cd59/Icam1/Igfbp2/Apoe/Il2rb/Fzd6/Tac4/Pdia6/Tpst2/Fcgr2b/Vnn1/Il18/Plcg2/Prkce/Flna/Pknox1/Vtcn1/Vav3/Hes1/Adam10/Lag3/Ccl21/Slc46a2/Mpzl2/C1galt1c1/C1qtnf1/Bcl6/M…	124	biological_process	1.48999980290324
GO:0051336	regulation of hydrolase activity	175 / 2032	1128 / 19509	3.0353064522388e-08	0.000218572417625716	1.26817433805846e-06	Magi2/Klf4/Wap/Plce1/Timp1/S100a8/Ecm1/Wnt11/Arhgef5/Casp12/Lef1/Wfdc18/Wfdc1/Eif2b3/Xcl1/Agtr1a/Atp1b2/C3/Drd2/Pdgfrb/Plcd1/Ret/Serpina3n/Esr1/Chm/Kng2/Rgn/Gpc3/Apoc1/Cycs/Adora2a/Anxa1/Faslg/Cav1/Ctsc/Icam1/Hspa5/Atp1b1/Spink1/Gzma/Ccl7/Serpinb8/Gpatch2/Serpinb1a/Hpn/Ppargc1b/Nlrp12/Spint2/Tsks/Hspa1b/Spry1/Vav3/Timp2/Pla2r1/Pcolce/Dnajc10/Serping1/Cstl1/Wfdc3/Birc7/Ccl21/Grhl3/Bok/Lrp1/Lrrk2/S…	175	biological_process	1.48949913092645
GO:0044281	small molecule metabolic process	281 / 2032	1813 / 19509	1.15354660139867e-12	8.30668907667184e-09	1.10518557328196e-10	LOC100362172/Pecr/Acsl4/Acsl3/Ltc4s/Sc5d/Asah2/Atp5g3/Gale/Scpep1/Npr2/Ggt1/Aldh1a2/Msmo1/Cygb/Acot12/Palm/Serinc5/Folr1/Gcsh/Ehhadh/Adh7/Sulf1/Ipmk/Dkk3/Pde9a/Ada/Adh1/Adra1b/Ak1/Aldh1a1/Aldoc/Apc/C3/Comt/Drd2/Gls/Glud1/Hmgcs2/Lcat/Lpl/Myh3/Cxcl10/Npr1/Scd1/Gnal/Fgl1/Uxs1/Fmo2/Pde4b/Acsm2a/Asrgl1/Pklr/Pla2g4a/Plcd1/Prkar2b/Prps2/Ptger3/Glul/Pgam2/Cth/Dbi/Hk1/Ampd3/Pc/Rgn/Avpr1a/Hsd11b1/Gnmt/Syk/…	281	biological_process	1.48805786945551
GO:0010243	response to organonitrogen compound	154 / 2032	995 / 19509	2.48611324220125e-07	0.00179025014570912	8.47542254154368e-06	Egr2/Sh2b2/Klf4/Slc26a3/Cdkn1a/Dusp1/Timp1/Nsmf/Flt3/Casp12/Folr1/Eif2b3/Mgst1/C1s/Ada/Adra1b/Agtr1a/Aldoc/Tspo/Cebpb/Drd2/Egfr/Gja1/Gstm1/Gstp1/Hmgcs2/Il1a/Met/Lmbrd1/Gnal/Pbp2/Pde4b/Pklr/Pla2g4a/Plcd1/Prkar2b/Prkcg/Reg1a/Cxcl12/Serpina3n/Sst/Tacr3/Tf/Wt1/Cckar/Ptn/Chrna3/Avpr1a/Avpr2/Inhbb/Ghr/Bsg/Igfbp5/Ghrhr/Vcam1/Adora2a/Aldh3a1/Anxa1/Casp3/Cav1/Cyp7b1/Fosl2/Hrh2/Icam1/Pemt/Slc18a2/Slc6a4/Sd…	154	biological_process	1.48596624856566
GO:0048513	organ development	509 / 2032	3295 / 19509	2.86556693327003e-23	2.06349474864775e-19	1.44759118093134e-20	Adgrv1/Prrx2/Gpnmb/Magi2/Acsl3/Egr2/Kremen1/Vegfc/Pax3/Klf4/Plce1/Ifitm2/Cdkn1a/Wnt2b/Tgfbi/Timp1/Pcsk5/Npr2/Ecm1/Map3k1/Aldh1a2/Inpp4b/Cdh3/Kcnh2/Eif4e/Cntn1/Tpm3/Wnt11/Gli1/Bmpr2/Flt3/Il2rg/Hey1/Lef1/Kcnk2/Folr1/Reg3a/Mgst1/Sulf1/Tmem176b/Phldb1/Adgrl2/Stau2/Dkk3/Fat3/Pou3f3/Ada/Adh1/Adra1b/Agtr1a/Ak1/Aldh1a1/Aldoc/Apc/Tspo/Cebpb/Cp/Drd2/Egfr/Epo/Fst/Gja1/Glud1/Gstp1/Hbb/Hmgcs2/Hoxc4/Il1a/Ina/K…	509	biological_process	1.48311104273954
GO:0005215	transporter activity	176 / 1917	1209 / 19509	4.27598990580501e-08	5.76403439302515e-05	3.25275302308255e-06	LOC100362172/NEWGENE_1549776/Slc26a3/Atp5g3/Kcnd1/Slc7a9/Fxyd3/Kcnh2/Ap2b1/Gabrg1/Cygb/Atp2c1/Kcnk2/Serinc5/Folr1/Slco4a1/Slc12a9/Grin3a/Gabrr3/Bsnd/Atp1b2/Gja1/Hbb/Abcc1/Abcb1b/Slc2a1/Slc4a3/Slc9a2/Tf/Snap25/Chrna3/Cox6a2/Slc5a11/Slc30a2/Asic2/Kcna2/Kcnj8/Ptgds/Slc18a2/Slc2a3/Slc6a4/Slc7a1/Atp1b1/Rbp4/Scn4a/Apoe/Clcn5/Aqp11/Disp1/Slc10a6/Hpn/Aqp7/Rlbp1/Chrne/Slc39a7/Slc6a6/Aoc3/Odf2/Slc1a3/Slc12…	176	molecular_function	1.48149183678489
GO:0009887	organ morphogenesis	148 / 2032	960 / 19509	5.44259679172188e-07	0.00391921394971892	1.73814086288565e-05	Prrx2/Vegfc/Pax3/Wnt2b/Aldh1a2/Wnt11/Gli1/Bmpr2/Hey1/Lef1/Folr1/Sulf1/Stau2/Fat3/Agtr1a/Aldh1a1/Apc/Cebpb/Egfr/Fst/Gja1/Hoxc4/Kras/Met/Pdgfrb/Tgfa/Wt1/Esr1/Ptn/Ghr/Gpc3/Bsg/Igfbp5/Bmp4/Tnfrsf11b/Faslg/Cav1/Cyp7b1/Slc6a4/Kdr/Cpe/Rbp4/Tgfb3/Itgb4/Aldh1a3/Prop1/Prrx1/Fzd6/Fam101b/Phospho1/Krt13/Fras1/Hpn/Jag1/Ppargc1b/Arg1/Gata6/Phlda2/Fgf18/Col1a1/Col11a2/Spry1/Hes1/Ovol2/Tcf15/Sema3c/Slc8a1/Sema3a…	148	biological_process	1.48013656496063
GO:0045595	regulation of cell differentiation	240 / 2032	1560 / 19509	1.38852260826055e-10	9.9987513020842e-07	9.18547725439527e-09	Adgrv1/Magi2/Vegfc/Klf4/Wif1/Npr2/Inpp4b/Rims2/Eif4e/Cntn1/Nsmf/Gli1/Bmpr2/Flt3/Il2rg/Hey1/Lef1/Palm/Reg3a/Tmem176b/Phldb1/Stau2/Fat3/Ada/Ak1/Apc/Tspo/Cebpb/Drd2/Epo/Fst/Gfap/Gja1/Il1a/Kras/Lpl/Met/Neu1/Cxcl10/Reg1a/Ret/Cxcl12/Tf/Clu/Rnf112/Ptn/Ptger3/Snap25/Il4r/Chrna3/Cd1d1/Syk/Ghr/Acvrl1/Igfbp5/Bmp4/Cav1/Slc6a4/Kdr/Sdc2/Tnfrsf1a/Tgfb3/Apoe/Adgrg1/Prrx1/Brinp2/Fam101b/N4bp2l2/Loxl2/Ucma/Hpn/Vnn…	240	biological_process	1.47705935796487
GO:0016491	oxidoreductase activity	113 / 1917	779 / 19509	1.43522444179957e-05	0.0193468254754582	0.000467904750349092	LOC100362172/Pecr/Ltc4s/Sc5d/Aldh1a2/Msmo1/Cygb/Ehhadh/Adh7/Mgst1/Adh1/Aldh1a1/Cp/Glud1/Hbb/Abcc1/Scd1/Fmo2/Fmo4/Lox/Hsd11b1/Coq7/Cox6a2/Fth1/Sod3/Vcam1/Aldh3a1/Cyp7b1/Ptgis/Hmgcr/Aldh1a3/Gfer/Akr1b8/Aloxe3/Txndc17/Lpo/Sdhc/Cryl1/Loxl2/Sqle/Maoa/Aspdh/Ndufc2/Tm7sf2/Aoc3/Gpx8/Gstt2/Hpd/Hsd17b7/Cybrd1/Dnajc10/Ldhc/Aldh1a7/Cyp11a1/Aass/Gstk1/Kcnab1/Kcnab2/Ptgr2/Ndufa7/Plod2/Ogfod3/RGD1307830/Sccpdh/…	113	molecular_function	1.47622950655007
GO:0098805	whole membrane	277 / 2159	1697 / 19509	4.60413540085597e-12	3.83984892431388e-09	1.61629384861628e-10	Adgrv1/Pecr/Acsl3/Ltc4s/Slc26a3/Slc7a9/Rims2/Scarb2/Cntn1/Nsmf/Bmpr2/Ap2b1/Gabrg1/Palm/Kcnk2/Folr1/Pcsk4/Mgst1/Sulf1/Pde9a/Ahnak/Grin3a/Ehd4/Cdh13/Gabrr3/Bsnd/Tex101/Acp2/Agtr1a/Apc/Atp1b2/Tspo/Comt/Cp/Drd2/Egfr/Gja1/Kras/Met/Abcc1/Muc1/Neu1/Lmbrd1/Wdr44/Pdgfrb/Zdhhc2/Abcb1b/Plcd1/Prkar2b/Prkcg/Prph/Reg1a/Ret/Sdc4/Slc2a1/Slc9a2/Tacr3/Tf/Tgfa/Ptger3/Snap25/Hk1/Chrna3/Cd1d1/Stx2/Bsg/Dpp4/P2ry1/Slc5…	277	cellular_component	1.47496017138383
GO:0050793	regulation of developmental process	339 / 2032	2211 / 19509	1.40658283945864e-14	1.01288030269417e-10	2.00414326842163e-12	Adgrv1/Magi2/Vegfc/Pax3/Klf4/Wif1/Wnt2b/Timp1/Npr2/Ecm1/Inpp4b/Cdh3/Rims2/Eif4e/Cntn1/Nsmf/Wnt11/Gli1/Bmpr2/Flt3/Il2rg/Hey1/Lef1/Palm/Kcnk2/Reg3a/Sulf1/Tmem176b/Phldb1/Adgrl2/Stau2/Fat3/Ada/Agtr1a/Ak1/Apc/Tspo/C3/Cebpb/Drd2/Epo/Fst/Gfap/Gja1/Hspb1/Il1a/Kras/Lpl/Met/Neu1/Cxcl10/Pdgfrb/Pla2g4a/Reg1a/Ret/Cxcl12/Tf/Clu/Wt1/Esr1/Rnf112/Ptn/Ptger3/Snap25/Il4r/Chrna3/Rgn/Cd1d1/Syk/Ghr/Gpc3/Acvrl1/Igfbp5…	339	biological_process	1.47204898022415
GO:0048468	cell development	308 / 2032	2012 / 19509	3.68657158181915e-13	2.65470019606797e-09	3.86522569621118e-11	Adgrv1/Magi2/Acsl4/Egr2/Vegfc/Pax3/Klf4/Slc26a3/Cdkn1a/S100a8/Npr2/Map3k1/Aldh1a2/Rims2/Eif4e/Cntn1/Nsmf/Wnt11/Bmpr2/Hey1/Lef1/Palm/Atxn10/Folr1/Pcsk4/Cdc25b/Eif2b3/Kif6/Sulf1/Phldb1/Stau2/Fat3/Grin3a/Ak1/Apc/Tspo/Drd2/Egfr/Epo/Gfap/Gja1/Gstp1/Hbb/Il1a/Kras/Met/Neu1/Npy/Pdgfrb/Rhox5/Abcb1b/Prm1/Reg1a/Ret/Sdc4/Cxcl12/Shbg/Tf/Tnp1/Clu/Wt1/Cckar/Esr1/Rnf112/Ptn/Ptger3/Snap25/Chrna3/Inhbb/Bmp4/Ghrhr/…	308	biological_process	1.46971810867081
GO:0009719	response to endogenous stimulus	273 / 2032	1785 / 19509	1.15867316432915e-11	8.34360545633418e-08	9.3312519214242e-10	Magi2/Egr2/Sh2b2/Cited4/Klf4/Slc26a3/Zyx/Cdkn1a/Dusp1/Timp1/Ggt1/Map3k1/Aldh1a2/Nsmf/Bmpr2/Flt3/Hey1/Casp12/Lef1/Fgf12/Folr1/Wfdc1/Eif2b3/Usp15/Mgst1/Xcl1/Sulf1/Cdh13/C1s/Ada/Adh1/Adra1b/Agtr1a/Ak1/Aldh1a1/Aldoc/Alpi/Apc/Tspo/C3/Cebpb/Drd2/Egfr/Epo/Fgb/Fst/Gja1/Gstm1/Gstp1/Hmgcs2/Il1a/Kras/Lcat/Met/Lmbrd1/Gnal/Pbp2/Pde4b/Pdgfrb/Abcb1b/Pklr/Pla2g4a/Plcd1/Prkar2b/Prkcg/Reg1a/Cxcl12/Serpina3n/Sst/Ta…	273	biological_process	1.46837077350625
GO:0060284	regulation of cell development	138 / 2032	903 / 19509	2.15330305430219e-06	0.01550593529403	5.61763618663763e-05	Magi2/Vegfc/Klf4/Npr2/Rims2/Eif4e/Cntn1/Nsmf/Bmpr2/Hey1/Lef1/Palm/Phldb1/Stau2/Fat3/Ak1/Tspo/Drd2/Epo/Gfap/Il1a/Met/Neu1/Reg1a/Ret/Cxcl12/Tf/Rnf112/Ptn/Ptger3/Snap25/Chrna3/Bmp4/Cav1/Slc6a4/Kdr/Sdc2/Tnfrsf1a/Tgfb3/Apoe/Adgrg1/Prrx1/Brinp2/Fam101b/Hpn/Jag1/Mylk3/Shtn1/Sox10/Flna/Col1a1/Hspa1b/Pi16/Enc1/Timp2/Lsamp/Crabp2/Hes1/Ovol2/Ptpn5/C1qbp/Sema3a/Mycn/Flrt2/Tle6/Lrp1/Lrrk2/Sorl1/Ptk7/Rap1gap2/…	138	biological_process	1.46724501007142
GO:0044297	cell body	107 / 2159	659 / 19509	2.85729165280796e-05	0.0238298123844184	0.000542194461571241	Acsl4/Cplx2/Kcnd1/Nsmf/Bmpr2/Cygb/Atxn10/Kcnk2/Stau2/Pde9a/Grin3a/Polr2m/Ada/Apc/Comt/Drd2/Gfap/Met/Prkar2b/Prph/Reg1a/Ret/Sst/Tacr3/Esr1/Ptger3/Glul/Snap25/Chrna3/Myo5b/Ghr/Acvrl1/P2ry1/Anxa3/Asic2/Adora2a/Camk2a/Kcna2/Slc18a2/Kdr/Sdc2/Cpe/Cald1/Tgfb3/Apoe/Tmprss5/Brinp2/Camk2n1/Zp3r/Cacybp/Hpn/Shtn1/Arg1/Rlbp1/Flna/Enc1/Slc1a3/Timp2/Lsamp/Gria3/Ptpn5/Cyp11a1/Pde1b/Kcnab1/Lrp1/Lrrk2/Sorl1/Efhc1/…	107	cellular_component	1.46717098415006
GO:0006811	ion transport	227 / 2032	1487 / 19509	9.59045619259801e-10	6.90608750428983e-06	5.79267943257722e-08	LOC100362172/Acsl4/Acsl3/Emb/Slc26a3/Atp5g3/Fcgr2a/Kcnd1/Slc7a9/Fxyd3/Kcnh2/Cntn1/Gabrg1/Fgf12/Atp2c1/Kcnk2/Serinc5/Folr1/Slco4a1/Xcl1/Slc12a9/Ahnak/Grin3a/Gabrr3/Bsnd/Tex101/Ada/Atp1b2/Tspo/Cp/Drd2/Epo/Gja1/Il1a/Abcc1/Cxcl10/Pde4b/Pdgfrb/Pla2g4a/Cxcl12/Slc2a1/Slc4a3/Slc9a2/Tf/Cckar/Ptger3/Tacr2/Snap25/Dbi/Hk1/Chrna3/Rgn/Avpr1a/Syk/Fhl1/P2ry1/Cox6a2/Slc5a11/Apoc1/Bmp4/Fth1/Slc30a2/Asic2/Adora2a/A…	227	biological_process	1.46563623582863
GO:0008283	cell proliferation	279 / 2032	1828 / 19509	8.33515913488881e-12	6.00214809303343e-08	6.91300943803268e-10	Hmgn5/Prrx2/Magi2/Vegfc/Pax3/Klf4/Cdkn1a/Wnt2b/Timp1/Ecm1/Aldh1a2/Cdh3/Wnt11/Gli1/Bmpr2/Flt3/Lef1/Kcnk2/Wfdc1/Reg3a/Xcl1/Sulf1/Pou3f3/Cdh13/Ada/Agtr1a/Apc/Tspo/Cebpb/Comt/Drd2/Egfr/Epo/Fst/Gfap/Gja1/Gstp1/Il1a/Kras/Met/Neu1/Cxcl10/Lmo1/Npr1/Pdgfrb/Pim1/Pla2g4a/Plcd1/Reg1a/Cxcl12/Spn/Tf/Tgfa/Clu/Wt1/Esr1/Ptn/Glul/Cth/Dbi/Il4r/Rgn/Avpr1a/Avpr2/Cd1d1/Syk/Gpc3/Acvrl1/Arnt2/Dpp4/Igfbp5/Bmp4/Il13ra1/Ft…	279	biological_process	1.46534307749961
GO:0006955	immune response	157 / 2032	1030 / 19509	4.94208225311382e-07	0.00355879343046726	1.58742027466917e-05	Sh2b2/Ifitm2/S100a8/Fcgr2a/Cplx2/Ecm1/C7/Il2rg/Cfh/Lef1/Il13ra2/P2ry14/Gbp2/Gzmc/Xcl1/Defb22/Gzmb/C1s/Ada/C2/C3/Drd2/Fgb/Il1a/Cxcl10/Npy/Pde4b/Cxcl12/Serpina3n/Spn/Il4r/Cd1d1/Syk/Dpp4/Anxa3/Fth1/Mmp7/Rpl39/Faslg/Cd59/Ctsc/Hrh2/Icam1/Tgfb3/Gfer/Tac4/Ccl7/Sectm1b/Sectm1a/Prg4/Fcgr2b/Vnn1/Jag1/Il18/Gzmm/Mcpt8/Plcg2/Prkce/Chid1/Cfb/Padi4/Vtcn1/Vav3/Serping1/C1qbp/Lag3/Ddx58/Ccl21/Bcl6/Mnda/Txk/Ang/Hi…	157	biological_process	1.46343599495451
GO:0042802	identical protein binding	178 / 1917	1238 / 19509	8.59996704182193e-08	0.00011592755572376	5.45167501364618e-06	Sh2b2/Gale/Npr2/Lman1/Kcnh2/Gpr50/Trim9/Atxn10/Adh7/Usp15/Mgst1/Xcl1/Grin3a/Cdh13/C1s/Adh1/Aldh1a1/Alpi/Cebpb/Drd2/Egfr/Gstm1/Hspb1/S100a4/Uxs1/Prps2/Reg1a/Slc2a1/Esr1/Glul/Hk1/Inhbb/Ghr/Dpp4/Bmp4/Adora2a/Anxa1/Atf3/Camk2a/Cav1/Ctsc/Slc6a4/Hmgcr/Tgfb3/Apoe/Aldh1a3/Gzma/Impa2/Shmt1/Sppl2c/Cacybp/Grem2/Cryl1/Prtfdc1/Spata24/Tox3/Tsg101/Kctd13/Sox10/Flna/Col1a1/Hoga1/Supv3l1/Hexb/Aoc3/Schip1/S100a1/…	178	molecular_function	1.46322884353329
GO:0009790	embryo development	162 / 2032	1067 / 19509	4.14413180747456e-07	0.00298418931456243	1.36262048032751e-05	Prrx2/Acsl4/Vegfc/Pax3/Klf4/Aatf/Dusp1/Wnt2b/Pcsk5/Aldh1a2/Arfrp1/Wnt11/Gli1/Bmpr2/Hey1/Lef1/Folr1/Sulf1/Phldb1/Ipmk/Ada/Aldh1a1/Cebpb/Egfr/Gja1/Hoxc4/Muc1/Pdgfrb/Plcd1/Ret/Sdc4/Wt1/Gpc3/Acvrl1/Arnt2/Coq7/Hoxc6/Bmp4/Vcam1/Pcsk6/Kdr/Atp1b1/Col12a1/Rbp4/Tgfb3/Itgb4/Aldh1a3/Prrx1/Fzd6/N4bp2l2/Gpr161/Grem2/Disp1/Fras1/Mustn1/Hpn/Capn2/Spint2/Gata6/Sox10/Ifitm1/Phlda2/Col1a1/Col6a1/Crabp2/Hes1/Ovol2/T…	162	biological_process	1.45767901025024
GO:0023056	positive regulation of signaling	212 / 2032	1402 / 19509	8.16250900802365e-09	5.87782273667783e-05	3.94415423829353e-07	Ddx60/Adgrv1/Prrx2/Sh2b2/Plce1/Wnt2b/S100a8/Ecm1/Map3k1/Cdh3/Rims2/Hrk/Wnt11/Gli1/Bmpr2/Arhgef5/Atp2c1/Xcl1/Sulf1/Cdh13/Ada/Adra1b/Agtr1a/C3/Drd2/Egfr/Epo/Fgb/Fgg/Gfap/Gja1/Glud1/Il1a/Kras/Met/Cxcl10/S100a4/Pdgfrb/Ret/Tf/Tgfa/Clu/Cckar/Esr1/Stx1b/Ptn/Glul/Cth/Tacr2/Snap25/Dbi/Syk/Inhbb/Ghr/Gpc3/Acvrl1/P2ry1/Igfbp5/Bmp4/Ghrhr/Adora2a/Faslg/Atf3/Cav1/Ctsc/Icam1/Ptgis/Kdr/Tnfrsf1a/Hmgcr/Rbp4/Cckbr/T…	212	biological_process	1.45177446168016
GO:0030154	cell differentiation	535 / 2032	3543 / 19509	2.76301286836448e-22	1.98964556650926e-18	1.18104817263936e-19	Adgrv1/Gpnmb/Magi2/Acsl4/Egr2/Vegfc/Sh2b2/Pax3/Klf4/Wif1/Slc26a3/Cdkn1a/Wnt2b/Tgfbi/S100a8/Npr2/Rtn1/Map3k1/Aldh1a2/Inpp4b/Cdh3/Rims2/Eif4e/Cntn1/Nsmf/Wnt11/Gli1/Bmpr2/Flt3/Il2rg/Selenbp1/Hey1/Lef1/Palm/Atxn10/Folr1/Pcsk4/Cdc25b/Eif2b3/Reg3a/Kif6/Mgst1/Sulf1/Tmem176b/Spata6/Phldb1/Stau2/Gpc2/Fat3/Grin3a/Pou3f3/C1s/Ada/Ak1/Aldoc/Apc/Tspo/Cebpb/Drd2/Egfr/Epo/Fst/Gfap/Gja1/Gstp1/Hist1h1t/Hbb/Il1a/In…	535	biological_process	1.44975272856981
GO:1901698	response to nitrogen compound	162 / 2032	1073 / 19509	5.90456815747829e-07	0.00425187953020011	1.86424732675406e-05	Egr2/Sh2b2/Klf4/Slc26a3/Cdkn1a/Dusp1/Timp1/Nsmf/Flt3/Casp12/Folr1/Eif2b3/Mgst1/C1s/Ada/Adra1b/Agtr1a/Aldoc/Tspo/Cebpb/Drd2/Egfr/Gja1/Gstm1/Gstp1/Hmgcs2/Il1a/Met/Lmbrd1/Gnal/Pbp2/Pde4b/Pklr/Pla2g4a/Plcd1/Prkar2b/Prkcg/Reg1a/Cxcl12/Serpina3n/Sst/Tacr3/Tf/Wt1/Cckar/Ptn/Chrna3/Avpr1a/Avpr2/Inhbb/Ghr/Bsg/Igfbp5/Bmp4/Ghrhr/Vcam1/Adora2a/Aldh3a1/Anxa1/Casp3/Cav1/Cyp7b1/Fosl2/Hrh2/Icam1/Kcnj8/Pemt/Slc18a…	162	biological_process	1.44952796266264
GO:0010647	positive regulation of cell communication	214 / 2032	1420 / 19509	9.12883920468482e-09	6.57367711129354e-05	4.37306190213532e-07	Ddx60/Adgrv1/Prrx2/Sh2b2/Plce1/Wnt2b/S100a8/Ecm1/Map3k1/Cdh3/Rims2/Hrk/Wnt11/Gli1/Bmpr2/Arhgef5/Atp2c1/Xcl1/Sulf1/Cdh13/Ada/Adra1b/Agtr1a/C3/Drd2/Egfr/Epo/Fgb/Fgg/Gfap/Gja1/Glud1/Il1a/Kras/Met/Cxcl10/S100a4/Pdgfrb/Ret/Tf/Tgfa/Clu/Cckar/Esr1/Stx1b/Ptn/Glul/Cth/Tacr2/Snap25/Dbi/Hk1/Syk/Inhbb/Ghr/Gpc3/Acvrl1/P2ry1/Igfbp5/Bmp4/Ghrhr/Adora2a/Faslg/Atf3/Cav1/Ctsc/Icam1/Ptgis/Kdr/Tnfrsf1a/Hmgcr/Rbp4/Cck…	214	biological_process	1.4468940612177
GO:0009967	positive regulation of signal transduction	184 / 2032	1221 / 19509	1.10366799775261e-07	0.000794751325181654	4.03480842114683e-06	Ddx60/Adgrv1/Prrx2/Sh2b2/Plce1/Wnt2b/S100a8/Ecm1/Map3k1/Cdh3/Hrk/Wnt11/Gli1/Bmpr2/Arhgef5/Atp2c1/Xcl1/Sulf1/Cdh13/Ada/Adra1b/Agtr1a/C3/Drd2/Egfr/Epo/Fgb/Fgg/Gja1/Il1a/Kras/Met/Cxcl10/S100a4/Pdgfrb/Ret/Tf/Tgfa/Clu/Esr1/Cth/Syk/Inhbb/Ghr/Gpc3/Acvrl1/P2ry1/Igfbp5/Bmp4/Adora2a/Faslg/Atf3/Cav1/Ctsc/Icam1/Ptgis/Kdr/Tnfrsf1a/Hmgcr/Tgfb3/F7/Adgrg1/Prrx1/Taok1/Zfp13/Ccl7/Spop/Sectm1b/Cc2d1a/Disp1/G0s2/Crl…	184	biological_process	1.44681653736772
GO:0044711	single-organism biosynthetic process	194 / 2032	1288 / 19509	5.02741057345736e-08	0.000362023835394665	2.06937235222467e-06	Pecr/Acsl4/Acsl3/Ltc4s/Sc5d/Asah2/Atp5g3/Timp1/Npr2/Ggt1/Aldh1a2/Inpp4b/Cdh3/St8sia2/Msmo1/Cygb/Palm/Serinc5/Ipmk/Dkk3/Ada/Adh1/Ak1/Aldh1a1/Tspo/C3/Drd2/Gls/Glud1/Hmgcs2/Il1a/Lcat/Lpl/Adgrf5/Npr1/Scd1/Gnal/Uxs1/Pdgfrb/Pklr/Pla2g4a/Plcd1/Prps2/Ptger3/Glul/Pgam2/Cth/Dbi/Ampd3/Pc/Rgn/Avpr1a/Hsd11b1/Gnmt/Syk/Coq7/P2ry1/Apoc1/Bmp4/Ghrhr/Adora2a/Anxa1/Atf3/Cyp7b1/Hrh2/Pemt/Ptgds/Ptgis/Ppp1cb/Gys2/Hmgcr…	194	biological_process	1.44609615713797
GO:0034220	ion transmembrane transport	141 / 2032	939 / 19509	4.37086654693819e-06	0.0314746100045019	0.000102051324640808	LOC100362172/Emb/Slc26a3/Atp5g3/Kcnd1/Slc7a9/Fxyd3/Kcnh2/Gabrg1/Fgf12/Atp2c1/Kcnk2/Slc12a9/Ahnak/Grin3a/Gabrr3/Bsnd/Atp1b2/Cp/Drd2/Epo/Gja1/Abcc1/Pde4b/Pdgfrb/Slc4a3/Slc9a2/Ptger3/Snap25/Hk1/Chrna3/Rgn/Fhl1/Cox6a2/Bmp4/Slc30a2/Asic2/Cav1/Kcna2/Kcnj8/Slc7a1/Atp1b1/Scn4a/Clcn5/Hpn/Aqp7/Plcg2/Chrne/Slc6a6/Aoc3/Odf2/Slc1a3/Slc12a4/S100a1/Slc39a8/Hes1/Atp2b3/Gria3/Fxyd2/Kcng1/Cask/Slc35b4/Atp6v0a4/Slc…	141	biological_process	1.4416665618475
GO:0051049	regulation of transport	260 / 2032	1732 / 19509	2.70683429164759e-10	1.94919137341543e-06	1.74900590276715e-08	Pnkd/Magi2/Acsl4/Hmgn3/Acsl3/Vegfc/Cdkn1a/S100a8/Fcgr2a/Kcnd1/Inpp4b/Psmd10/Cdh3/Fxyd3/Rims2/Kcnh2/Cntn1/Arhgef5/Trim9/Fgf12/Il13ra2/Xcl1/Ahnak/Ehd4/Cdh13/Tex101/Ada/Agtr1a/Ak1/Atp1b2/Tspo/C2/C3/Comt/Drd2/Egfr/Epo/Fgb/Fgg/Fst/Gfap/Gja1/Glud1/Il1a/Met/Cxcl10/Lmbrd1/Pde4b/Pdgfrb/Pla2g4a/Plcd1/Prkcg/Sdc4/Cxcl12/Tf/Cckar/Esr1/Stx1b/Ptger3/Glul/Tacr2/Snap25/Dbi/Hk1/Il4r/Chrna3/Rgn/Avpr1a/Avpr2/Syk/Fhl…	260	biological_process	1.44124152133986
GO:0048731	system development	639 / 2032	4270 / 19509	2.02879087479927e-26	1.46093230894296e-22	1.25263006176203e-23	Adgrv1/Prrx2/Gpnmb/Magi2/Acsl4/Acsl3/Egr2/Kremen1/Vegfc/Sh2b2/Pax3/Klf4/Plce1/Ifitm2/Cdkn1a/Shc3/Wnt2b/Tgfbi/Timp1/S100a8/Pcsk5/Npr2/Fcgr2a/Nrxn2/Nat2/Rtn1/Ecm1/Map3k1/Aldh1a2/Inpp4b/Cdh3/Rims2/Kcnh2/Eif4e/Cntn1/Nsmf/Tpm3/Wnt11/Gli1/Bmpr2/Flt3/Il2rg/Hey1/Lef1/Palm/Atxn10/Kcnk2/Serinc5/Folr1/Eif2b3/Reg3a/Mgst1/Sulf1/Tmem176b/Phldb1/Adgrl2/Ipmk/Stau2/Gpc2/Dkk3/Fat3/Grin3a/Pou3f3/Cdh13/C1s/Acp2/Ada/…	639	biological_process	1.4367601974958
GO:0007275	multicellular organismal development	695 / 2032	4646 / 19509	2.64992797098951e-29	1.90821313190955e-25	2.01828158010931e-26	Adgrv1/Prrx2/Gpnmb/Magi2/Acsl4/Acsl3/Egr2/Kremen1/Vegfc/Sh2b2/Pax3/Klf4/Aatf/Wif1/Plce1/Ifitm2/Cdkn1a/Dusp1/Shc3/Wnt2b/Tgfbi/Timp1/S100a8/Pcsk5/Npr2/Fcgr2a/Nrxn2/Nat2/Rtn1/Ecm1/Map3k1/Aldh1a2/Inpp4b/Cdh3/Rims2/Kcnh2/Eif4e/Arfrp1/Cntn1/Nsmf/Tpm3/Wnt11/Gli1/Bmpr2/Flt3/Il2rg/Hey1/Lef1/Palm/Atxn10/Kcnk2/Serinc5/Folr1/Eif2b3/Reg3a/Mgst1/Sulf1/Tmem176b/Spata6/Phldb1/Adgrl2/Ipmk/Stau2/Gpc2/Dkk3/Fat3/Gri…	695	biological_process	1.43620655394023
GO:0044092	negative regulation of molecular function	147 / 2032	986 / 19509	4.06186035791895e-06	0.0292494564373744	9.56403248414548e-05	Klf4/Wap/Cdkn1a/Dusp1/Timp1/Ecm1/Psmd10/Hey1/Lef1/Fgf12/Palm/Wfdc18/Wfdc1/Xcl1/Apc/C3/Drd2/Epo/Gstp1/Hspb1/Pim1/Prkar2b/Serpina3n/Esr1/Kng2/Rgn/Gpc3/P2ry1/Anxa3/Apoc1/Bmp4/Adora2a/Anxa1/Casp3/Cav1/Ptgis/Hmgcr/Scg5/Apoe/Spink1/Gzma/Fzd6/Camk2n1/Tex14/Spop/Serpinb8/Gpatch2/Serpinb1a/Hpn/Setd6/Nlrp12/Cblc/Spint2/Tsks/Flna/Spry1/Timp2/Pla2r1/Serping1/Hes1/Ckmt1b/Cstl1/Wfdc3/Ptpn5/Birc7/Kcnab1/Lynx1/L…	147	biological_process	1.43136938796697
GO:0010033	response to organic substance	420 / 2032	2825 / 19509	7.10910046165366e-16	5.1192632424368e-12	1.31680495919543e-13	Magi2/Acsl4/Hmgn3/Acsl3/Egr2/Ltc4s/Asah2/Vegfc/Sh2b2/Cited4/Klf4/Slc26a3/Atp5g3/Zyx/Ifitm2/Cdkn1a/Dusp1/Timp1/S100a8/Npr2/Ggt1/Nat2/Ecm1/Map3k1/Aldh1a2/Nsmf/Ackr2/Bmpr2/Flt3/Il2rg/Cfh/Hey1/Casp12/Lef1/Fgf12/Folr1/Il13ra2/Wfdc1/Eif2b3/Gbp2/Adh7/Usp15/Mgst1/Xcl1/Sulf1/Grin3a/Ehd4/Cdh13/C1s/Acp2/Ada/Adh1/Adra1b/Agtr1a/Ak1/Aldh1a1/Aldoc/Alpi/Apc/Tspo/C3/Cebpb/Comt/Drd2/Egfr/Epo/Fgb/Fst/Gja1/Gstm1/Gst…	420	biological_process	1.42738833530764
GO:0044712	single-organism catabolic process	148 / 2032	998 / 19509	5.05320299799298e-06	0.0363881147885475	0.000114145736527193	Ces1f/Asah2/Plce1/Gale/Gcsh/Ehhadh/Adh7/Pde9a/Ada/Adh1/Adra1b/Aldoc/Apc/Gls/Glud1/Hbb/Lpl/Neu1/Pde4b/Asrgl1/Pklr/Pla2g4a/Plcd1/Dnajb9/Pgam2/Dbi/Hk1/Ampd3/Avpr1a/Hsd11b1/Apoc1/Lipe/Mmp7/Ppp1cb/Atp1b1/Apoe/Impa2/Shmt1/Tex14/Spata18/Erlec1/Ctsk/Snrpd1/Arg1/Ces1e/Aspdh/Hal/Art2b/Plcg2/Prkce/Pla2g2c/Hoga1/Hexb/Slc1a3/Hpd/Pex2/Cisd2/Dnajc10/Aldh1a7/Pde1b/Pla2g2a/Aass/Rarres2/Plbd1/Slc25a17/Plod2/Wdfy3/…	148	biological_process	1.42377865968157
GO:0010562	positive regulation of phosphorus metabolic process	149 / 2032	1006 / 19509	5.02799947042181e-06	0.0362066241865075	0.000114039996581554	Magi2/Acsl3/Vegfc/Plce1/Cdkn1a/Map3k1/Psmd10/Cntn1/Nsmf/Wnt11/Bmpr2/Flt3/Arhgef5/Cdc25b/Xcl1/Ehd4/Tex101/Adra1b/Agtr1a/C3/Drd2/Egfr/Epo/Fgb/Fgg/Il1a/Kras/Met/Cxcl10/Adgrf5/Npr1/Gnal/Pdgfrb/Pim1/Plcd1/Ret/Sdc4/Spn/Tf/Tgfa/Clu/Esr1/Ptger3/Chrna3/Pc/Rgn/Syk/Inhbb/Ghr/Acvrl1/P2ry1/Bmp4/Ghrhr/Adora2a/Cav1/Hrh2/Icam1/Kdr/Hspa5/Tnfrsf1a/Hmgcr/Tgfb3/Apoe/Taok1/Ccl7/Gpr161/Crlf1/Ppargc1b/Il18/Fiz1/Prkce/F…	149	biological_process	1.42199998825942
GO:0045937	positive regulation of phosphate metabolic process	149 / 2032	1006 / 19509	5.02799947042181e-06	0.0362066241865075	0.000114039996581554	Magi2/Acsl3/Vegfc/Plce1/Cdkn1a/Map3k1/Psmd10/Cntn1/Nsmf/Wnt11/Bmpr2/Flt3/Arhgef5/Cdc25b/Xcl1/Ehd4/Tex101/Adra1b/Agtr1a/C3/Drd2/Egfr/Epo/Fgb/Fgg/Il1a/Kras/Met/Cxcl10/Adgrf5/Npr1/Gnal/Pdgfrb/Pim1/Plcd1/Ret/Sdc4/Spn/Tf/Tgfa/Clu/Esr1/Ptger3/Chrna3/Pc/Rgn/Syk/Inhbb/Ghr/Acvrl1/P2ry1/Bmp4/Ghrhr/Adora2a/Cav1/Hrh2/Icam1/Kdr/Hspa5/Tnfrsf1a/Hmgcr/Tgfb3/Apoe/Taok1/Ccl7/Gpr161/Crlf1/Ppargc1b/Il18/Fiz1/Prkce/F…	149	biological_process	1.42199998825942
GO:0033993	response to lipid	164 / 2032	1108 / 19509	1.72228631544708e-06	0.0124021837575344	4.71153307338444e-05	Ltc4s/Cited4/Klf4/Cdkn1a/Dusp1/S100a8/Ggt1/Nat2/Aldh1a2/Flt3/Cfh/Hey1/Lef1/Wfdc1/Gbp2/Mgst1/Adh1/Adra1b/Agtr1a/Ak1/Aldh1a1/Tspo/C3/Cebpb/Comt/Egfr/Epo/Gstp1/Hmgcs2/Il1a/Kras/Lcat/Muc1/Cxcl10/Scd1/Pde4b/Pdgfrb/Abcb1b/Pim1/Pla2g4a/Plcd1/Ret/Serpina3n/Sst/Tacr3/Cckar/Esr1/Lox/Ptn/Ptger3/Il4r/Avpr1a/Hsd11b1/Inhbb/Ghr/Arnt2/Anxa3/Bmp4/Ghrhr/Mgp/Tnfrsf11b/Vcam1/Aldh3a1/Anxa1/Faslg/Casp3/Cav1/Fosl2/Icam…	164	biological_process	1.42106974331277
GO:0009653	anatomical structure morphogenesis	371 / 2032	2509 / 19509	1.32243067709288e-13	9.52282330574581e-10	1.56351882292795e-11	Prrx2/Egr2/Vegfc/Pax3/Klf4/Dusp1/Wnt2b/Tgfbi/Pcsk5/Ecm1/Map3k1/Aldh1a2/Rims2/Arfrp1/Nsmf/Wnt11/Gli1/Bmpr2/Hey1/Lef1/Palm/Atxn10/Folr1/Sulf1/Spata6/Phldb1/Ipmk/Stau2/Fat3/Cdh13/Ada/Agtr1a/Aldh1a1/Apc/C3/Cebpb/Drd2/Egfr/Fst/Gja1/Hoxc4/Hspb1/Il1a/Kras/Met/Cxcl10/Foxi2/Kif27/Pdgfrb/Plcd1/Ret/Sdc4/Cxcl12/Tgfa/Clu/Wt1/Cckar/Esr1/Ptn/Snap25/Il4r/Chrna3/Stx2/Syk/Ghr/Gpc3/Acvrl1/Bsg/Coq7/Igfbp5/Anxa3/Bmp4…	371	biological_process	1.41966067825121
GO:0005783	endoplasmic reticulum	207 / 2159	1319 / 19509	7.65012561300698e-08	6.38020476124782e-05	1.91828337739686e-06	Ces1f/Acsl4/Acsl3/Ltc4s/Rtn1/Lman1/Fxyd3/Flt3/Msmo1/Casp12/Kcnk2/Serinc5/Mgst1/Sulf1/Stau2/Gpc2/Pde9a/Ehd4/Gja1/Scd1/Fmo2/Fmo4/Zdhhc2/Pla2g4a/Clu/Cckar/Dnajb9/Ptn/Glul/Dbi/Hsd11b1/Dpp4/Apoc1/Mgp/Vcam1/Aldh3a1/Cav1/Ctsc/Cyp7b1/Kcna2/Pemt/Ptgds/Ptgis/Kdr/Rpn1/Hspa5/Hmgcr/Apoe/Aqp11/Vcpip1/Brinp2/Pdia6/Sar1b/Ptrf/Sppl2c/Atp13a4/Bace2/Tpst2/Ormdl2/Tmco1/Erlec1/Gpat4/Aga/Hpn/Capn2/Pgrmc1/Rcn2/Ces1e/Sq…	207	cellular_component	1.41810345887115
GO:0048856	anatomical structure development	739 / 2032	5024 / 19509	2.9056525873898e-29	2.0923604281794e-25	2.01828158010931e-26	Adgrv1/Prrx2/Gpnmb/Magi2/Acsl4/Acsl3/Egr2/Kremen1/Vegfc/Sh2b2/Pax3/Klf4/Aatf/Slc26a3/Plce1/Ifitm2/Cdkn1a/Dusp1/Shc3/Wnt2b/Tm4sf4/Tgfbi/Timp1/S100a8/Pcsk5/Npr2/Fcgr2a/Nrxn2/Nat2/Rtn1/Ecm1/Map3k1/Aldh1a2/Inpp4b/Cdh3/Rims2/Kcnh2/Eif4e/Arfrp1/Cntn1/Nsmf/Tpm3/Wnt11/Gli1/Bmpr2/Flt3/Il2rg/Hey1/Lef1/Palm/Atp2c1/Atxn10/Kcnk2/Serinc5/Folr1/Pcsk4/Cdc25b/Eif2b3/Reg3a/Kif6/Mgst1/Sulf1/Tmem176b/Spata6/Phldb1/A…	739	biological_process	1.41223221058604
GO:0007399	nervous system development	315 / 2032	2142 / 19509	2.84888912543022e-11	2.0514850592223e-07	2.13930095208337e-09	Adgrv1/Magi2/Acsl4/Acsl3/Egr2/Kremen1/Vegfc/Sh2b2/Pax3/Klf4/Shc3/Wnt2b/S100a8/Fcgr2a/Nrxn2/Rtn1/Aldh1a2/Rims2/Kcnh2/Eif4e/Cntn1/Nsmf/Tpm3/Wnt11/Gli1/Bmpr2/Hey1/Lef1/Palm/Atxn10/Serinc5/Folr1/Eif2b3/Sulf1/Adgrl2/Ipmk/Stau2/Gpc2/Fat3/Grin3a/Pou3f3/C1s/Ak1/Apc/Tspo/Cebpb/Drd2/Egfr/Epo/Gfap/Gja1/Glud1/Gstp1/Hmgcs2/Ina/Kras/Met/Neu1/Gng8/Npy/Kif27/Abcb1b/Prkcg/Reg1a/Ret/Sdc4/Cxcl12/Tf/Clu/Cckar/Rnf112…	315	biological_process	1.41189497452524
GO:1901700	response to oxygen-containing compound	253 / 2032	1722 / 19509	3.90930277234755e-09	2.81508892636747e-05	2.03022226613111e-07	Hmgn3/Egr2/Ltc4s/Sh2b2/Klf4/Slc26a3/Atp5g3/Cdkn1a/Dusp1/Timp1/S100a8/Ggt1/Nat2/Aldh1a2/Nsmf/Cfh/Casp12/Folr1/Wfdc1/Eif2b3/Gbp2/Adh7/Mgst1/Grin3a/C1s/Ada/Adh1/Adra1b/Agtr1a/Ak1/Aldh1a1/Apc/Tspo/C3/Cebpb/Comt/Drd2/Egfr/Epo/Gja1/Gstm1/Gstp1/Hbb/Hmgcs2/Il1a/Met/Muc1/Cxcl10/Lmbrd1/Scd1/Pde4b/Pdgfrb/Pim1/Pklr/Pla2g4a/Plcd1/Reg1a/Ret/Cxcl12/Serpina3n/Sst/Tacr3/Tf/Wt1/Cckar/Esr1/Ptn/Ptger3/Glul/Rgn/Avpr1…	253	biological_process	1.41058310927597
GO:0080134	regulation of response to stress	172 / 2032	1174 / 19509	1.81523199889781e-06	0.0130714856240631	4.84949884725787e-05	Ddx60/Klf4/Zyx/S100a8/Ggt1/Fcgr2a/Map3k1/Psmd10/Arhgef5/Cfh/Kcnk2/Wfdc1/Reg3a/Xcl1/Ada/C3/Drd2/Egfr/Epo/Fgb/Fgg/Gja1/Gstp1/Hbb/Hspb1/Il1a/Met/Muc1/Pla2g4a/Prkcg/Cxcl12/Spn/Tf/Clu/Ptger3/Klkb1/Hk1/Rgn/Stx2/Syk/Gp5/Asic2/Adora2a/Cav1/Cd59/Ptgis/Tnfrsf1a/Atp1b1/Hmgcr/Apoe/F7/Prrx1/Gfer/Taok1/Spop/Fcgr2b/Erlec1/Tex15/Vnn1/Ctsk/Snrpd1/Setd6/Nlrp12/Prkce/Chid1/Ffar4/Hspa1b/Sesn1/Sh3rf3/Slf1/Aoc3/Slc1a3…	172	biological_process	1.40660337496143
GO:0008219	cell death	267 / 2032	1823 / 19509	1.83973450002472e-09	1.3247928134678e-05	1.02301074370576e-07	Hmgn5/Egr2/Asah2/Klf4/Aatf/Cdkn1a/Dusp1/Timp1/S100a8/Map3k1/Aldh1a2/Psmd10/Hrk/Nsmf/Wnt11/Bmpr2/Casp12/Lef1/Kcnk2/Gzmc/Gzmb/Pou3f3/Acp2/Ada/Agtr1a/Aldh1a1/Aldoc/Apc/Tspo/Cebpb/Egfr/Epo/Fgb/Fgg/Gja1/Gstp1/Hbb/Hspb1/Il1a/Kras/Met/Abcc1/Muc1/Pdgfrb/Rhox5/Pim1/Pla2g4a/Prkcg/Ret/Cxcl12/Spn/Tf/Tgfa/Clu/Wt1/Esr1/Ptn/Cth/Hk1/Rgn/Inhbb/Ghr/Arnt2/Gclc/Slc5a11/Bmp4/Cycs/Emp1/Fth1/Tnfrsf11b/Asic2/Adora2a/Anx…	267	biological_process	1.40616374972465
GO:0016265	death	267 / 2032	1823 / 19509	1.83973450002472e-09	1.3247928134678e-05	1.02301074370576e-07	Hmgn5/Egr2/Asah2/Klf4/Aatf/Cdkn1a/Dusp1/Timp1/S100a8/Map3k1/Aldh1a2/Psmd10/Hrk/Nsmf/Wnt11/Bmpr2/Casp12/Lef1/Kcnk2/Gzmc/Gzmb/Pou3f3/Acp2/Ada/Agtr1a/Aldh1a1/Aldoc/Apc/Tspo/Cebpb/Egfr/Epo/Fgb/Fgg/Gja1/Gstp1/Hbb/Hspb1/Il1a/Kras/Met/Abcc1/Muc1/Pdgfrb/Rhox5/Pim1/Pla2g4a/Prkcg/Ret/Cxcl12/Spn/Tf/Tgfa/Clu/Wt1/Esr1/Ptn/Cth/Hk1/Rgn/Inhbb/Ghr/Arnt2/Gclc/Slc5a11/Bmp4/Cycs/Emp1/Fth1/Tnfrsf11b/Asic2/Adora2a/Anx…	267	biological_process	1.40616374972465
GO:0048583	regulation of response to stimulus	461 / 2032	3148 / 19509	2.49502957341288e-16	1.79667079581462e-12	4.95160192407768e-14	Ddx60/Adgrv1/Ddit4l/Prrx2/Magi2/Hmgn3/Vegfc/Sh2b2/Klf4/Plce1/Zyx/Dusp1/Wnt2b/Timp1/S100a8/Ggt1/Fcgr2a/Ecm1/Map3k1/Inpp4b/Psmd10/Cdh3/Il16/Hrk/Wnt11/Gli1/Bmpr2/Arhgef5/Cfh/Hey1/Lef1/Palm/Atp2c1/Kcnk2/Folr1/Il13ra2/Wfdc1/Reg3a/Adh7/Xcl1/Sulf1/Dkk3/Pde9a/Grin3a/Cdh13/C1s/Ada/Adra1b/Agtr1a/Apc/C2/C3/Drd2/Egfr/Epo/Fgb/Fgg/Fst/Gja1/Gstp1/Hbb/Hspb1/Il1a/Kras/Met/Muc1/Cxcl10/Npy/Lmbrd1/S100a4/Pde4b/Pdgfr…	461	biological_process	1.40597470334871
GO:0048869	cellular developmental process	557 / 2032	3805 / 19509	3.68571379884684e-20	2.65408250654961e-16	1.26870262348692e-17	Adgrv1/Gpnmb/Magi2/Acsl4/Egr2/Vegfc/Sh2b2/Pax3/Klf4/Wif1/Slc26a3/Cdkn1a/Wnt2b/Tgfbi/S100a8/Npr2/Rtn1/Map3k1/Aldh1a2/Inpp4b/Cdh3/Rims2/Eif4e/Cntn1/Nsmf/Wnt11/Gli1/Bmpr2/Flt3/Il2rg/Selenbp1/Hey1/Lef1/Palm/Atxn10/Folr1/Pcsk4/Cdc25b/Eif2b3/Reg3a/Kif6/Mgst1/Sulf1/Tmem176b/Spata6/Phldb1/Stau2/Gpc2/Fat3/Grin3a/Pou3f3/C1s/Ada/Ak1/Aldoc/Apc/Tspo/Cebpb/Drd2/Egfr/Epo/Fst/Gfap/Gja1/Gstp1/Hist1h1t/Hbb/Il1a/In…	557	biological_process	1.40543847713845
GO:0044767	single-organism developmental process	804 / 2032	5501 / 19509	9.61229066251903e-32	6.92181050607995e-28	1.33534953703784e-28	Adgrv1/Prrx2/Gpnmb/Magi2/Acsl4/Acsl3/Egr2/Kremen1/Vegfc/Sh2b2/Pax3/Klf4/Aatf/Wif1/Slc26a3/Atp5g3/Plce1/Ifitm2/Cdkn1a/Dusp1/Shc3/Wnt2b/Tm4sf4/Tgfbi/Timp1/S100a8/Pcsk5/Npr2/Ggt1/Fcgr2a/Nrxn2/Nat2/Rtn1/Ecm1/Map3k1/Aldh1a2/Inpp4b/Cdh3/Rims2/Kcnh2/Eif4e/Arfrp1/Cntn1/Nsmf/Tpm3/Wnt11/Gli1/Bmpr2/Flt3/Il2rg/Selenbp1/Hey1/Casp12/Lef1/Palm/Atxn10/Kcnk2/Serinc5/Folr1/Pcsk4/Cdc25b/Eif2b3/Reg3a/Kif6/Mgst1/Sulf…	804	biological_process	1.40321981543799
GO:0032502	developmental process	810 / 2032	5550 / 19509	7.70377946222855e-32	5.54749159075078e-28	1.33534953703784e-28	Adgrv1/Prrx2/Gpnmb/Magi2/Acsl4/Acsl3/Egr2/Kremen1/Vegfc/Sh2b2/Pax3/Klf4/Aatf/Wif1/Slc26a3/Atp5g3/Plce1/Ifitm2/Cdkn1a/Dusp1/Shc3/Wnt2b/Tm4sf4/Tgfbi/Timp1/S100a8/Pcsk5/Npr2/Ggt1/Fcgr2a/Nrxn2/Nat2/Rtn1/Ecm1/Map3k1/Aldh1a2/Inpp4b/Cdh3/Rims2/Kcnh2/Eif4e/Arfrp1/Cntn1/Nsmf/Tpm3/Wnt11/Gli1/Bmpr2/Flt3/Il2rg/Selenbp1/Hey1/Casp12/Lef1/Palm/Atp2c1/Atxn10/Kcnk2/Serinc5/Folr1/Pcsk4/Cdc25b/Eif2b3/Reg3a/Kif6/Mgs…	810	biological_process	1.40121036390721
GO:0043168	anion binding	353 / 1917	2567 / 19509	4.0608790162861e-12	5.47406491395367e-09	6.61953812579569e-10	Ddx60/Kif1c/Gpnmb/Acsl4/Acsl3/Ltc4s/S100a8/Npr2/Map3k1/Arfrp1/Bmpr2/Flt3/Cfh/Acot12/Fgf12/Atp2c1/Folr1/Gbp2/Adh7/Kif6/Mgst1/Ipmk/Gpc2/Kif2c/Grin3a/Ehd4/Adh1/Ak1/Egfr/Fst/Glud1/Gstm1/Gstp1/Kras/Lpl/Met/Abcc1/Myh3/Cxcl10/Npr1/Gnal/Kif27/Uxs1/Fmo2/Fmo4/Pde4b/Acsm2a/Pdgfrb/Abcb1b/Pim1/Pklr/Pla2g4a/Plcd1/Prkar2b/Prkcg/Prps2/Ret/Tf/Rnf112/Ptn/Glul/Cth/Dbi/Hk1/Pc/Myo5b/Gnmt/Syk/Gpc3/Acvrl1/P2ry1/Gclc/An…	353	molecular_function	1.39946400473568
GO:0098772	molecular function regulator	147 / 1917	1070 / 19509	1.49279873759185e-05	0.0201229269827381	0.000473156091096363	Ltc4s/Klf4/Wap/Plce1/Cdkn1a/Timp1/Nrxn2/Fxyd3/Wnt11/Arhgef5/Lef1/Fgf12/Kcnk2/Wfdc18/Wfdc1/Eif2b3/Adh7/Bsnd/Apc/Atp1b2/C3/Egfr/Epo/Gstp1/Hspb1/Pbp2/Prkar2b/Serpina3n/Chm/Kng2/Rgn/Gpc3/Anxa3/Apoc1/Anxa1/Casp3/Cav1/Ctsc/Atp1b1/Scg5/Apoe/Spink1/Taok1/Camk2n1/Psmd3/Serpinb8/Serpinb1a/Ppargc1b/Spint2/Prkce/Vav3/Timp2/Pcolce/Dnajc10/Serping1/Cstl1/Wfdc3/Fxyd2/Birc7/Kcnab1/Kcnab2/Lynx1/Lrrk2/Sumo1/Cab39/…	147	molecular_function	1.3981264534246
GO:0005102	receptor binding	196 / 1917	1428 / 19509	5.56377159381537e-07	0.000749996410846311	2.64523175776134e-05	Gpnmb/Pecr/Magi2/Vegfc/Sh2b2/Shc3/Wnt2b/Timp1/S100a8/Nrxn2/Ecm1/Il16/Wnt11/Flt3/Gabrg1/Lef1/Fgf12/Palm/Ehhadh/Adh7/Usp15/Xcl1/Agtr1a/C3/Cebpb/Drd2/Egfr/Epo/Fgb/Fgg/Gfap/Gja1/Il1a/Lpl/Cxcl10/Npy/Lmbrd1/Gnal/S100a4/Pdgfrb/Reg1a/Cxcl12/Sst/Tf/Tgfa/Esr1/Ptn/Dbi/Avpr1a/Cd1d1/Myo5b/Syk/Inhbb/Arnt2/Dpp4/P2ry1/Bmp4/Tnfrsf11b/Vcam1/Adora2a/Faslg/Camk2a/Casp3/Cav1/Icam1/Kcnj8/Lamb2/Pnoc/Kdr/Cpe/Plat/Cckbr/…	196	molecular_function	1.39682101322532
GO:0009725	response to hormone	159 / 2032	1093 / 19509	6.80088042207603e-06	0.0489731399193695	0.000143693607156851	Egr2/Sh2b2/Cited4/Cdkn1a/Dusp1/Timp1/Ggt1/Aldh1a2/Nsmf/Flt3/Hey1/Lef1/Wfdc1/Eif2b3/Adh1/Adra1b/Agtr1a/Ak1/Aldh1a1/Tspo/C3/Egfr/Epo/Fgb/Gja1/Gstp1/Hmgcs2/Kras/Lcat/Met/Lmbrd1/Pdgfrb/Abcb1b/Pklr/Pla2g4a/Plcd1/Reg1a/Cxcl12/Serpina3n/Sst/Tacr3/Tf/Wt1/Cckar/Esr1/Lox/Ptn/Ptger3/Il4r/Avpr1a/Avpr2/Hsd11b1/Inhbb/Ghr/Arnt2/Bsg/Gclc/Igfbp5/Anxa3/Bmp4/Ghrhr/Mgp/Tnfrsf11b/Aldh3a1/Anxa1/Casp3/Cav1/Fosl2/Icam1/…	159	biological_process	1.39665219254958
GO:0055085	transmembrane transport	178 / 2032	1224 / 19509	1.9118342102936e-06	0.0137671181483242	5.03495774314789e-05	LOC100362172/NEWGENE_1549776/Emb/Slc26a3/Atp5g3/Kcnd1/Slc7a9/Fxyd3/Kcnh2/Gabrg1/Fgf12/Atp2c1/Kcnk2/Slc12a9/Ahnak/Grin3a/Gabrr3/Bsnd/Atp1b2/Cp/Drd2/Epo/Gja1/Abcc1/Pde4b/Pdgfrb/Abcb1b/Slc2a1/Slc4a3/Slc9a2/Ptger3/Snap25/Hk1/Chrna3/Rgn/Fhl1/Cox6a2/Slc5a11/Bmp4/Slc30a2/Asic2/Cav1/Kcna2/Kcnj8/Slc18a2/Slc2a3/Slc6a4/Slc7a1/Atp1b1/Scn4a/Clcn5/Aqp11/Mfsd6l/Slc10a6/Hpn/Aqp7/Plcg2/Chrne/Slc39a7/Slc6a6/Aoc3/O…	178	biological_process	1.39620725258607
GO:0046983	protein dimerization activity	169 / 1917	1232 / 19509	3.67263299824306e-06	0.00495070928163165	0.000144505777498929	Ltc4s/Gale/Rims2/Kcnh2/Hey1/Trim9/Adh7/Mgst1/Xcl1/Cdh13/Adh1/Adra1b/Agtr1a/Alpi/Cebpb/Drd2/Egfr/Gstm1/Ina/Met/S100a4/Uxs1/Prph/Prps2/Reg1a/Dbi/Hk1/Il4r/Chrna3/Stx2/Inhbb/Ghr/Arnt2/Dpp4/P2ry1/Gclc/Bmp4/Adora2a/Anxa1/Atf3/Camk2a/Cav1/Slc6a4/Hmgcr/Rbp4/Tgfb3/Apoe/Aldh1a3/Gzma/Impa2/Shmt1/Sppl2c/Cacybp/Grem2/Cryl1/Crlf1/Prtfdc1/Capn2/Spata24/Taf4b/Tox3/Tsg101/Gpr139/Flna/Hoga1/Pknox1/Supv3l1/Hexb/Aoc…	169	molecular_function	1.39601116801821
GO:0002376	immune system process	296 / 2032	2040 / 19509	5.64245965184523e-10	4.06313519529375e-06	3.48380637451357e-08	Ddx60/Vegfc/Sh2b2/Klf4/Ifitm2/Cdkn1a/Wnt2b/S100a8/Ggt1/Fcgr2a/Cplx2/Ecm1/Inpp4b/Il16/C7/Ackr2/Flt3/Arhgef5/Il2rg/Cfh/Lef1/Il13ra2/P2ry14/Gbp2/Gzmc/Xcl1/Tmem176b/Defb22/Gzmb/C1s/Tex101/Ada/Apc/C2/C3/Cebpb/Drd2/Epo/Fgb/Fst/Hbb/Il1a/Cxcl10/Adgrf5/Lmo1/Npy/Pde4b/Ret/Cxcl12/Serpina3n/Spn/Tf/Clu/Ptger3/Il4r/Ampd3/Cd1d1/Syk/Gpc3/Dpp4/Anxa3/Bmp4/Il13ra1/Fth1/Mmp7/Rpl39/Vcam1/Adora2a/Anxa1/Faslg/Casp3/Cav…	296	biological_process	1.39306970819824
GO:0022008	neurogenesis	216 / 2032	1492 / 19509	1.97177701320737e-07	0.00141987662721063	6.84803345573797e-06	Adgrv1/Magi2/Acsl4/Egr2/Vegfc/Pax3/Klf4/Wnt2b/S100a8/Rtn1/Aldh1a2/Rims2/Eif4e/Cntn1/Nsmf/Wnt11/Bmpr2/Hey1/Lef1/Palm/Atxn10/Folr1/Eif2b3/Stau2/Gpc2/Fat3/Grin3a/C1s/Ak1/Apc/Tspo/Cebpb/Drd2/Egfr/Epo/Gfap/Gja1/Gstp1/Kras/Met/Neu1/Npy/Reg1a/Ret/Sdc4/Cxcl12/Tf/Clu/Cckar/Rnf112/Ptn/Ptger3/Snap25/Dbi/Chrna3/Coq7/P2ry1/Bmp4/Adora2a/Anxa1/Casp3/Cav1/Lamb2/Slc6a4/Kdr/Sdc2/Apoe/Adgrg1/Prrx1/Brinp2/Ncam2/Rita…	216	biological_process	1.38994057545756
GO:0023051	regulation of signaling	385 / 2032	2660 / 19509	9.36580984682344e-13	6.74431967069756e-09	9.13058359766961e-11	Pnkd/Ddx60/Adgrv1/Ddit4l/Prrx2/Magi2/Hmgn3/Egr2/Vegfc/Sh2b2/Klf4/Plce1/Dusp1/Wnt2b/Timp1/S100a8/Cplx2/Ecm1/Map3k1/Inpp4b/Psmd10/Cdh3/Rims2/Hrk/Nsmf/Wnt11/Gli1/Bmpr2/Arhgef5/Hey1/Lef1/Palm/Atp2c1/Folr1/Adh7/Xcl1/Rnf39/Sulf1/Stau2/Dkk3/Cdh13/Ada/Adra1b/Agtr1a/Apc/C3/Drd2/Egfr/Epo/Fgb/Fgg/Fst/Gfap/Gja1/Glud1/Gstp1/Hspb1/Il1a/Kras/Met/Muc1/Cxcl10/Lmbrd1/S100a4/Pdgfrb/Ret/Cxcl12/Tf/Tgfa/Clu/Cckar/Esr1…	385	biological_process	1.38960189598011
GO:0006793	phosphorus metabolic process	413 / 2032	2859 / 19509	1.3972362141705e-13	1.00614979782418e-09	1.61754604706273e-11	LOC100362172/Magi2/Acsl3/Vegfc/Klf4/Atp5g3/Plce1/Cdkn1a/Dusp1/Npr2/Map3k1/Inpp4b/Psmd10/Kcnh2/Cntn1/Nsmf/Wnt11/Bmpr2/Flt3/Arhgef5/Acot12/Fgf12/Palm/Serinc5/Cdc25b/Usp15/Xcl1/Ipmk/Pde9a/Ehd4/Tex101/Acp1/Acp2/Ada/Adra1b/Agtr1a/Ak1/Aldoc/Alpi/Apc/C3/Drd2/Egfr/Epo/Fgb/Fgg/Gstp1/Hbb/Hspb1/Il1a/Kras/Lcat/Met/Myh3/Cxcl10/Adgrf5/Npr1/Gnal/Pbp2/Uxs1/Fmo2/Pde4b/Acsm2a/Pdgfrb/Pdp2/Pim1/Pklr/Pla2g4a/Plcd1/Pr…	413	biological_process	1.38690655699779
GO:0051247	positive regulation of protein metabolic process	197 / 2032	1364 / 19509	8.42399735625131e-07	0.00606612049623656	2.55796848108431e-05	Magi2/Vegfc/Klf4/Plce1/Cdkn1a/S100a8/Fcgr2a/Map3k1/Psmd10/Cntn1/Nsmf/Wnt11/Bmpr2/Flt3/Arhgef5/Casp12/Cdc25b/Xcl1/Ehd4/Tex101/Adra1b/Agtr1a/Apc/C3/Drd2/Egfr/Epo/Fgb/Fgg/Gja1/Hspb1/Il1a/Kras/Met/Muc1/Pdgfrb/Pim1/Ret/Sdc4/Spn/Tf/Tgfa/Clu/Esr1/Ptger3/Chrna3/Rgn/Cd1d1/Syk/Inhbb/Ghr/Gpc3/Acvrl1/P2ry1/Gclc/Bmp4/Cycs/Faslg/Cav1/Ctsc/Icam1/Pemt/Kdr/Hspa5/Tnfrsf1a/Hmgcr/Tgfb3/Apoe/Taok1/Ccl7/Krt17/Crlf1/Hp…	197	biological_process	1.38663820225368
GO:0010941	regulation of cell death	219 / 2032	1517 / 19509	2.00230502707877e-07	0.00144185984999942	6.91086514413131e-06	Hmgn5/Egr2/Klf4/Aatf/Cdkn1a/Dusp1/Timp1/S100a8/Map3k1/Aldh1a2/Psmd10/Hrk/Nsmf/Wnt11/Casp12/Lef1/Kcnk2/Gzmb/Pou3f3/Ada/Agtr1a/Aldh1a1/Apc/Tspo/Cebpb/Egfr/Epo/Fgb/Fgg/Gstp1/Hbb/Hspb1/Kras/Met/Abcc1/Muc1/Pdgfrb/Pim1/Pla2g4a/Prkcg/Ret/Cxcl12/Tgfa/Clu/Wt1/Esr1/Ptn/Cth/Hk1/Rgn/Inhbb/Ghr/Arnt2/Gclc/Bmp4/Cycs/Fth1/Asic2/Adora2a/Anxa1/Faslg/Atf3/Camk2a/Casp3/Cav1/Cd59/Ctsc/Icam1/Ptgis/Slc2a3/Kdr/Hspa5/Tnf…	219	biological_process	1.38602109166974
GO:0006508	proteolysis	228 / 2032	1580 / 19509	1.12878629828255e-07	0.000812839013393265	4.09966485630106e-06	Tmem59/Klf4/Wap/Scpep1/Timp1/S100a8/Pcsk5/Ggt1/Ecm1/Map3k1/Capn9/Psmd10/Rhbdl1/Cfh/Trim9/Casp12/Lef1/Capn8/Wfdc18/Pcsk4/Wfdc1/Gzmc/Usp15/Gzmb/C1s/Apc/C2/C3/Fgb/Fgg/Asrgl1/Prkcg/Ret/Serpina3n/Klk1c2/Clu/Dnajb9/Klkb1/Kng2/Rgn/Uba1y/Gpc3/Dpp4/Gclc/Cycs/Mmp7/Adora2a/Faslg/Casp3/Cav1/Cd59/Ctsc/Pcsk6/Hspa5/Cma1/Cpe/Plat/Scg5/Apoe/F7/Spink1/Tmprss5/Gzma/Vcpip1/Rhbdl3/Tex14/Spop/Psmd3/Sppl2c/Adamts2/Tmpr…	228	biological_process	1.38544428386325
GO:0010646	regulation of cell communication	400 / 2032	2774 / 19509	5.07582265644939e-13	3.65509989490921e-09	5.12828091931031e-11	Pnkd/Ddx60/Adgrv1/Ddit4l/Prrx2/Magi2/Hmgn3/Egr2/Vegfc/Sh2b2/Klf4/Plce1/Dusp1/Wnt2b/Timp1/S100a8/Cplx2/Ecm1/Map3k1/Inpp4b/Psmd10/Cdh3/Rims2/Hrk/Nsmf/Wnt11/Gli1/Bmpr2/Arhgef5/Hey1/Lef1/Palm/Atp2c1/Folr1/Adh7/Xcl1/Rnf39/Sulf1/Stau2/Dkk3/Cdh13/Ada/Adra1b/Agtr1a/Apc/C3/Drd2/Egfr/Epo/Fgb/Fgg/Fst/Gfap/Gja1/Glud1/Gstp1/Hspb1/Il1a/Kras/Met/Muc1/Cxcl10/Lmbrd1/S100a4/Pdgfrb/Ret/Cxcl12/Tf/Tgfa/Clu/Cckar/Esr1…	400	biological_process	1.38441035714083
GO:0006950	response to stress	470 / 2032	3260 / 19509	1.97321700382216e-15	1.42091356445233e-11	3.13281580847433e-13	Ddx60/Ltc4s/Klf4/Aatf/Zyx/Ifitm2/Cdkn1a/Dusp1/Wnt2b/Tm4sf4/Timp1/S100a8/Ggt1/Fcgr2a/Ecm1/Map3k1/Psmd10/Cdh3/Eif4e/Hrk/Ackr2/Bmpr2/Arhgef5/Cfh/Dcbld2/Casp12/Cygb/Fgf12/Kcnk2/Folr1/Wfdc1/Eif2b3/Reg3a/Gbp2/Mgst1/Xcl1/Defb22/Stau2/Gzmb/C1s/Ada/Agtr1a/Aldh1a1/Aldoc/Apc/Tspo/C3/Cebpb/Comt/Drd2/Egfr/Epo/Fgb/Fgg/Gfap/Gja1/Gstm1/Gstp1/Hbb/Hmgcs2/Hspb1/Il1a/Ina/Lpl/Met/Abcc1/Muc1/Cxcl10/Npy/Scd1/Pdgfrb/Abc…	470	biological_process	1.38417679097628
GO:0032989	cellular component morphogenesis	179 / 2032	1244 / 19509	3.4922888613523e-06	0.0251479720905979	8.36469732263102e-05	Egr2/Map3k1/Rims2/Nsmf/Wnt11/Bmpr2/Hey1/Lef1/Palm/Atxn10/Spata6/Phldb1/Stau2/Fat3/Apc/Drd2/Egfr/Gja1/Met/Kif27/Pdgfrb/Ret/Cxcl12/Clu/Wt1/Cckar/Ptn/Snap25/Chrna3/Coq7/Bmp4/Adora2a/Hrh2/Icam1/Lamb2/Kdr/Sdc2/Itgb7/Tgfb3/Apoe/Fam101b/Ccl7/Mtm1/Fam161a/Loxl2/Dcdc2/Hpn/Mylk3/Pgrmc1/Hydin/Shtn1/Spint2/Flna/Col1a1/Supv3l1/Hexb/Odf2/Slc1a3/Lppr4/Crabp2/Hes1/Ovol2/Tcf15/Sema3c/C1qbp/Sema3a/Flrt2/Lrrc6/Grhl…	179	biological_process	1.38147794452743
GO:0032270	positive regulation of cellular protein metabolic process	182 / 2032	1265 / 19509	2.90101259814876e-06	0.0208901917192692	7.19663792557674e-05	Magi2/Vegfc/Klf4/Plce1/Cdkn1a/S100a8/Map3k1/Psmd10/Cntn1/Nsmf/Wnt11/Bmpr2/Flt3/Arhgef5/Casp12/Cdc25b/Xcl1/Ehd4/Tex101/Adra1b/Agtr1a/C3/Drd2/Egfr/Epo/Fgb/Fgg/Il1a/Kras/Met/Muc1/Pdgfrb/Pim1/Ret/Sdc4/Spn/Tf/Tgfa/Clu/Esr1/Ptger3/Chrna3/Rgn/Syk/Inhbb/Ghr/Acvrl1/P2ry1/Gclc/Bmp4/Cycs/Faslg/Cav1/Ctsc/Icam1/Kdr/Hspa5/Tnfrsf1a/Hmgcr/Tgfb3/Apoe/Taok1/Ccl7/Krt17/Crlf1/Hpn/Ppargc1b/Il18/Fiz1/Prkce/Fgf18/Ffar4…	182	biological_process	1.38131321776478
GO:0009966	regulation of signal transduction	329 / 2032	2288 / 19509	1.44744038044004e-10	1.04230181795487e-06	9.46258547163216e-09	Ddx60/Adgrv1/Ddit4l/Prrx2/Magi2/Vegfc/Sh2b2/Klf4/Plce1/Dusp1/Wnt2b/Timp1/S100a8/Ecm1/Map3k1/Inpp4b/Psmd10/Cdh3/Hrk/Wnt11/Gli1/Bmpr2/Arhgef5/Hey1/Lef1/Palm/Atp2c1/Folr1/Adh7/Xcl1/Sulf1/Dkk3/Cdh13/Ada/Adra1b/Agtr1a/Apc/C3/Drd2/Egfr/Epo/Fgb/Fgg/Fst/Gja1/Gstp1/Hspb1/Il1a/Kras/Met/Muc1/Cxcl10/Lmbrd1/S100a4/Pdgfrb/Ret/Cxcl12/Tf/Tgfa/Clu/Esr1/Ptger3/Cth/Rgn/Syk/Inhbb/Ghr/Gpc3/Acvrl1/P2ry1/Gclc/Igfbp5/Bm…	329	biological_process	1.38054695673421
GO:0070887	cellular response to chemical stimulus	342 / 2032	2380 / 19509	6.17419567614031e-11	4.44603830638864e-07	4.39859365375772e-09	Adgrv1/Magi2/Hmgn3/Egr2/Ltc4s/Vegfc/Sh2b2/Klf4/Slc26a3/Zyx/Dusp1/S100a8/Npr2/Ggt1/Fcgr2a/Ecm1/Map3k1/Aldh1a2/Il16/Kcnh2/Nsmf/Ackr2/Bmpr2/Flt3/Arhgef5/Il2rg/Cfh/Hey1/Casp12/Lef1/Fgf12/Kcnk2/Folr1/Il13ra2/Gbp2/Usp15/Mgst1/Xcl1/Sulf1/Stau2/Ehd4/Cdh13/Agtr1a/Alpi/Apc/Tspo/Cebpb/Egfr/Fgb/Fst/Gstm1/Gstp1/Hmgcs2/Hspb1/Il1a/Kras/Met/Abcc1/Muc1/Cxcl10/Gng8/Lmbrd1/Fmo2/Pde4b/Pdgfrb/Abcb1b/Pim1/Pklr/Pla2g4a…	342	biological_process	1.37962308939324
GO:0051179	localization	745 / 2032	5187 / 19509	3.40273226694504e-26	2.45030750542713e-22	1.89084459338978e-23	Pnkd/Tmem59/LOC100362172/Adgrv1/NEWGENE_1549776/Kif1c/Magi2/Acsl4/Hmgn3/Acsl3/Egr2/Vegfc/Pax3/Klf4/Emb/Slc26a3/Atp5g3/Cdkn1a/Timp1/S100a8/Pcsk5/Fcgr2a/Nrxn2/Cplx2/Ecm1/Lman1/Map3k1/Kcnd1/Inpp4b/Psmd10/Slc7a9/Cdh3/Fxyd3/Rims2/Il16/Kcnh2/Arfrp1/Scarb2/Cntn1/Nsmf/Ackr2/Wnt11/Gli1/Bmpr2/Ap2b1/Gabrg1/Arhgef5/Selenbp1/Trim9/Lef1/Cygb/Fgf12/Palm/Atp2c1/Kcnk2/Serinc5/Folr1/Il13ra2/Pcsk4/Slco4a1/Xcl1/Sulf…	745	biological_process	1.37895892441582
GO:0003824	catalytic activity	750 / 1917	5549 / 19509	1.56259891336365e-26	2.1063833352142e-23	4.45751900548999e-24	Ces1f/Pnkd/Tmem59/Ddx60/LOC100362172/Lyg2/Kif1c/Pecr/Acsl4/Acsl3/Egr2/Ltc4s/Sc5d/Asah2/Plce1/Cdkn1a/Dusp1/Gale/Scpep1/Pcsk5/Npr2/Ggt1/Nat2/Map3k1/Aldh1a2/Capn9/Inpp4b/Kcnh2/Rhbdl1/St8sia2/Bmpr2/Flt3/Msmo1/Trim9/Casp12/Cygb/Acot12/Atp2c1/Capn8/Pcsk4/Cdc25b/Ces2c/Gcsh/Ehhadh/Eif2b3/Gbp2/Adh7/Gzmc/Kif6/Usp15/Mgst1/Sulf1/Ipmk/Gzmb/Kif2c/Klc3/Pde9a/Polr2m/C1s/Nudt6/Acp1/Acp2/Ada/Adh1/Ak1/Aldh1a1/Aldoc…	750	molecular_function	1.37549632510024
GO:0048699	generation of neurons	198 / 2032	1384 / 19509	1.51955057185351e-06	0.0109422836679172	4.20094656654344e-05	Adgrv1/Magi2/Acsl4/Egr2/Vegfc/Pax3/Klf4/Wnt2b/Rtn1/Aldh1a2/Rims2/Eif4e/Cntn1/Nsmf/Wnt11/Bmpr2/Hey1/Lef1/Palm/Atxn10/Folr1/Stau2/Gpc2/Fat3/Grin3a/Ak1/Apc/Tspo/Cebpb/Drd2/Egfr/Epo/Gfap/Gja1/Met/Neu1/Npy/Reg1a/Ret/Sdc4/Cxcl12/Tf/Clu/Cckar/Rnf112/Ptn/Ptger3/Snap25/Chrna3/Bmp4/Adora2a/Casp3/Cav1/Lamb2/Slc6a4/Kdr/Sdc2/Apoe/Adgrg1/Prrx1/Brinp2/Ncam2/Dcdc2/Jag1/Pgrmc1/Shtn1/Sox10/Phlda1/Hspa1b/Enc1/Slc1a…	198	biological_process	1.37353713417687
GO:0048585	negative regulation of response to stimulus	181 / 2032	1269 / 19509	5.3167700129121e-06	0.03828606086298	0.000117719193582612	Ddit4l/Magi2/Klf4/Dusp1/Ecm1/Psmd10/Wnt11/Gli1/Hey1/Lef1/Palm/Il13ra2/Wfdc1/Adh7/Xcl1/Sulf1/Dkk3/Grin3a/Ada/Adra1b/Apc/Drd2/Epo/Fgb/Fgg/Fst/Gja1/Gstp1/Hspb1/Met/Muc1/Lmbrd1/Cxcl12/Spn/Clu/Esr1/Ptger3/Cth/Klkb1/Il4r/Gpc3/Gp5/Gclc/Igfbp5/Bmp4/Adora2a/Cav1/Cd59/Cyp7b1/Icam1/Ptgis/Hspa5/Tnfrsf1a/Hmgcr/Tgfb3/Apoe/Gfer/Fzd6/Rita1/Gpr161/Fcgr2b/Grem2/Erlec1/Vnn1/Nlrp12/Cblc/Kctd13/Rnf152/Sox10/Chid1/Hel…	181	biological_process	1.36939348671842
GO:0006796	phosphate-containing compound metabolic process	402 / 2032	2819 / 19509	2.25940058788073e-12	1.62699436333291e-08	2.1279885287105e-10	LOC100362172/Magi2/Acsl3/Vegfc/Klf4/Atp5g3/Plce1/Cdkn1a/Dusp1/Npr2/Map3k1/Inpp4b/Psmd10/Kcnh2/Cntn1/Nsmf/Wnt11/Bmpr2/Flt3/Arhgef5/Fgf12/Palm/Serinc5/Cdc25b/Usp15/Xcl1/Ipmk/Pde9a/Ehd4/Tex101/Acp1/Acp2/Ada/Adra1b/Agtr1a/Ak1/Aldoc/Alpi/Apc/C3/Drd2/Egfr/Epo/Fgb/Fgg/Gstp1/Hbb/Hspb1/Il1a/Kras/Lcat/Met/Myh3/Cxcl10/Adgrf5/Npr1/Gnal/Pbp2/Uxs1/Fmo2/Pde4b/Pdgfrb/Pdp2/Pim1/Pklr/Pla2g4a/Plcd1/Prkar2b/Prkcg/Pr…	402	biological_process	1.36912242013558
GO:0048522	positive regulation of cellular process	639 / 2032	4482 / 19509	9.91337603929123e-21	7.13862208589362e-17	3.6724710253627e-18	Tmem59/Ddx60/Adgrv1/Hmgn5/Prrx2/Magi2/Acsl4/Hmgn3/Acsl3/Egr2/Vegfc/Sh2b2/Cited4/Pax3/Klf4/Aatf/Wif1/Plce1/Cdkn1a/Dusp1/Wnt2b/Timp1/S100a8/Fcgr2a/Ecm1/Lman1/Map3k1/Aldh1a2/Psmd10/Cdh3/Rims2/Kcnh2/Eif4e/Cntn1/Hrk/Nsmf/Wnt11/Gli1/Bmpr2/Flt3/Arhgef5/Il2rg/Hey1/Casp12/Lef1/Palm/Atp2c1/Kcnk2/Cdc25b/Reg3a/Xcl1/Sulf1/Phldb1/Adgrl2/Stau2/Gzmb/Pou3f3/Ehd4/Cdh13/Tex101/Ada/Adra1b/Agtr1a/Ak1/Aldh1a1/Apc/Atp1…	639	biological_process	1.36880099136704
GO:0006915	apoptotic process	238 / 2032	1671 / 19509	1.70454209253264e-07	0.00122744076083275	5.99485523416376e-06	Hmgn5/Egr2/Asah2/Klf4/Aatf/Cdkn1a/Dusp1/Timp1/S100a8/Map3k1/Aldh1a2/Psmd10/Hrk/Nsmf/Wnt11/Bmpr2/Casp12/Lef1/Gzmc/Gzmb/Pou3f3/Ada/Agtr1a/Aldh1a1/Aldoc/Apc/Tspo/Cebpb/Egfr/Epo/Fgb/Fgg/Gja1/Gstp1/Hspb1/Il1a/Kras/Muc1/Pdgfrb/Pim1/Pla2g4a/Prkcg/Ret/Cxcl12/Spn/Tf/Tgfa/Clu/Wt1/Esr1/Ptn/Cth/Hk1/Rgn/Inhbb/Arnt2/Gclc/Slc5a11/Bmp4/Cycs/Tnfrsf11b/Asic2/Adora2a/Anxa1/Faslg/Atf3/Camk2a/Casp3/Cav1/Cd59/Ctsc/Ica…	238	biological_process	1.36745112314282
GO:0012501	programmed cell death	242 / 2032	1700 / 19509	1.38461157029737e-07	0.000997058791771133	4.96391475694383e-06	Hmgn5/Egr2/Asah2/Klf4/Aatf/Cdkn1a/Dusp1/Timp1/S100a8/Map3k1/Aldh1a2/Psmd10/Hrk/Nsmf/Wnt11/Bmpr2/Casp12/Lef1/Gzmc/Gzmb/Pou3f3/Acp2/Ada/Agtr1a/Aldh1a1/Aldoc/Apc/Tspo/Cebpb/Egfr/Epo/Fgb/Fgg/Gja1/Gstp1/Hspb1/Il1a/Kras/Met/Muc1/Pdgfrb/Rhox5/Pim1/Pla2g4a/Prkcg/Ret/Cxcl12/Spn/Tf/Tgfa/Clu/Wt1/Esr1/Ptn/Cth/Hk1/Rgn/Inhbb/Arnt2/Gclc/Slc5a11/Bmp4/Cycs/Tnfrsf11b/Asic2/Adora2a/Anxa1/Faslg/Atf3/Camk2a/Casp3/Cav…	242	biological_process	1.36671433534044
GO:0044765	single-organism transport	503 / 2032	3534 / 19509	1.48515549245899e-15	1.06946047011972e-11	2.50084077980574e-13	Pnkd/LOC100362172/NEWGENE_1549776/Kif1c/Magi2/Acsl4/Hmgn3/Acsl3/Egr2/Vegfc/Emb/Slc26a3/Atp5g3/Cdkn1a/S100a8/Pcsk5/Fcgr2a/Nrxn2/Cplx2/Lman1/Kcnd1/Psmd10/Slc7a9/Cdh3/Fxyd3/Rims2/Kcnh2/Arfrp1/Scarb2/Cntn1/Ap2b1/Gabrg1/Arhgef5/Trim9/Cygb/Fgf12/Palm/Atp2c1/Kcnk2/Serinc5/Folr1/Il13ra2/Pcsk4/Slco4a1/Xcl1/Slc12a9/Klc3/Ahnak/Grin3a/Tgoln2/Ehd4/Gabrr3/Bsnd/Tex101/Ada/Agtr1a/Ak1/Atp1b2/Tspo/C2/C3/Comt/Cp/Dr…	503	biological_process	1.36650978236167
GO:0097367	carbohydrate derivative binding	285 / 1917	2132 / 19509	1.37756604655701e-08	1.85695903075885e-05	1.20913489430591e-06	Ddx60/Kif1c/Gpnmb/Acsl4/Acsl3/Npr2/Map3k1/Arfrp1/Cntn1/Bmpr2/Flt3/Cfh/Acot12/Fgf12/Atp2c1/Gbp2/Kif6/Ipmk/Gpc2/Kif2c/Ehd4/Ada/Ak1/Egfr/Fst/Glud1/Kras/Lpl/Met/Abcc1/Myh3/Cxcl10/Npr1/Gnal/Kif27/Pde4b/Acsm2a/Pdgfrb/Abcb1b/Pim1/Pklr/Plcd1/Prkar2b/Prkcg/Prps2/Ret/Tf/Tgfa/Rnf112/Ptn/Glul/Hk1/Pc/Myo5b/Syk/Bgn/Gpc3/Acvrl1/P2ry1/Gclc/Myh8/Bmp4/Mmp7/Camk2a/Eef2k/Kcnj8/Mras/Pcsk6/Slc2a3/Kdr/Hspa5/Atp1b1/Apoe…	285	molecular_function	1.36041231755763
GO:0005515	protein binding	830 / 1917	6216 / 19509	1.24259751772984e-28	1.67502145389983e-25	4.72623055866368e-26	Adgrv1/Hmgn5/NEWGENE_1549776/Kif1c/Prrx2/Gpnmb/Pecr/Magi2/Hmgn3/Acsl3/Egr2/Ltc4s/Vegfc/Sh2b2/Pax3/Klf4/Emb/Aatf/Plce1/Cdkn1a/Dusp1/Shc3/Gale/Wnt2b/Tgfbi/Timp1/S100a8/Npr2/Fcgr2a/Nrxn2/Cplx2/Ecm1/Lman1/Map3k1/Kcnd1/Psmd10/Fxyd3/Rims2/Il16/Kcnh2/Eif4e/Gpr50/Scarb2/Cntn1/Hrk/Nsmf/Tpm3/Ackr2/Wnt11/Gli1/Bmpr2/Flt3/Ap2b1/Gabrg1/Il2rg/Cfh/Hey1/Trim9/Casp12/Lef1/Fgf12/Palm/Atxn10/Kcnk2/Cdc25b/Gcsh/Ehhadh…	830	molecular_function	1.35887648211592
GO:0051128	regulation of cellular component organization	305 / 2032	2155 / 19509	4.36346881977022e-09	3.14213389711653e-05	2.22450525345891e-07	Tmem59/Magi2/Acsl4/Acsl3/Klf4/Cdkn1a/Dusp1/Fcgr2a/Lman1/Map3k1/Psmd10/Rims2/Cntn1/Hrk/Nsmf/Wnt11/Bmpr2/Arhgef5/Dcbld2/Trim9/Lef1/Palm/Wfdc1/Phldb1/Adgrl2/Stau2/Fat3/Ehd4/Cdh13/Apc/C2/C3/Drd2/Gfap/Gja1/Il1a/Lcat/Met/Muc1/Neu1/Cxcl10/Pdgfrb/Pla2g4a/Prkcg/Reg1a/Ret/Sdc4/Cxcl12/Tf/Tgfa/Clu/Wt1/Stx1b/Ptn/Cth/Snap25/Hk1/Il4r/Chrna3/Avpr1a/Stx2/Syk/Fhl1/Gpc3/Acvrl1/Dpp4/Igfbp5/Spag5/Apoc1/Bmp4/Asic2/Anx…	305	biological_process	1.35882606829019
GO:0043067	regulation of programmed cell death	199 / 2032	1408 / 19509	3.24729915029159e-06	0.0233838011812497	7.8797941688758e-05	Hmgn5/Egr2/Klf4/Aatf/Cdkn1a/Dusp1/Timp1/S100a8/Map3k1/Aldh1a2/Psmd10/Hrk/Nsmf/Wnt11/Casp12/Lef1/Gzmb/Pou3f3/Ada/Agtr1a/Aldh1a1/Apc/Tspo/Cebpb/Egfr/Epo/Fgb/Fgg/Gstp1/Hspb1/Kras/Met/Muc1/Pdgfrb/Pim1/Pla2g4a/Prkcg/Ret/Cxcl12/Tgfa/Clu/Wt1/Esr1/Ptn/Cth/Hk1/Rgn/Inhbb/Arnt2/Gclc/Bmp4/Cycs/Asic2/Adora2a/Anxa1/Faslg/Atf3/Camk2a/Casp3/Cav1/Cd59/Ctsc/Icam1/Ptgis/Slc2a3/Kdr/Hspa5/Tnfrsf1a/Hmgcr/Tgfb3/Apoe/Il…	199	biological_process	1.35694338034628
GO:1902578	single-organism localization	526 / 2032	3724 / 19509	1.07865597443499e-15	7.76740167190634e-12	1.9335228825271e-13	Pnkd/Tmem59/LOC100362172/NEWGENE_1549776/Kif1c/Magi2/Acsl4/Hmgn3/Acsl3/Egr2/Vegfc/Emb/Slc26a3/Atp5g3/Cdkn1a/S100a8/Pcsk5/Fcgr2a/Nrxn2/Cplx2/Lman1/Kcnd1/Psmd10/Slc7a9/Cdh3/Fxyd3/Rims2/Kcnh2/Arfrp1/Scarb2/Cntn1/Ap2b1/Gabrg1/Arhgef5/Trim9/Cygb/Fgf12/Palm/Atp2c1/Kcnk2/Serinc5/Folr1/Il13ra2/Pcsk4/Slco4a1/Xcl1/Slc12a9/Kif2c/Klc3/Ahnak/Grin3a/Polr2m/Tgoln2/Ehd4/Gabrr3/Bsnd/Tex101/Ada/Agtr1a/Ak1/Atp1b2/T…	526	biological_process	1.35608645136463
GO:0048518	positive regulation of biological process	725 / 2032	5142 / 19509	7.21609625021949e-23	5.19631090978306e-19	3.34155895657094e-20	Tmem59/Ddx60/Adgrv1/Hmgn5/Prrx2/Magi2/Acsl4/Hmgn3/Acsl3/Egr2/Ltc4s/Vegfc/Sh2b2/Cited4/Pax3/Klf4/Aatf/Wif1/Plce1/Cdkn1a/Dusp1/Scpep1/Wnt2b/Timp1/S100a8/Fcgr2a/Ecm1/Lman1/Map3k1/Aldh1a2/Psmd10/Cdh3/Rims2/Il16/Kcnh2/Eif4e/Cntn1/Hrk/Nsmf/Wnt11/Gli1/Bmpr2/Flt3/Arhgef5/Il2rg/Cfh/Hey1/Casp12/Lef1/Fgf12/Palm/Atp2c1/Kcnk2/Serinc5/Il13ra2/Cdc25b/Eif2b3/Reg3a/Xcl1/Sulf1/Phldb1/Adgrl2/Stau2/Gzmb/Pde9a/Pou3f3…	725	biological_process	1.35368382427255
GO:0042981	regulation of apoptotic process	196 / 2032	1392 / 19509	4.94974973279272e-06	0.0356431478258403	0.000113189208747727	Hmgn5/Egr2/Klf4/Aatf/Cdkn1a/Dusp1/Timp1/S100a8/Map3k1/Aldh1a2/Psmd10/Hrk/Nsmf/Wnt11/Casp12/Lef1/Pou3f3/Ada/Agtr1a/Aldh1a1/Apc/Tspo/Cebpb/Egfr/Epo/Fgb/Fgg/Gstp1/Hspb1/Kras/Muc1/Pdgfrb/Pim1/Pla2g4a/Prkcg/Ret/Cxcl12/Tgfa/Clu/Wt1/Esr1/Ptn/Cth/Hk1/Rgn/Inhbb/Arnt2/Gclc/Bmp4/Cycs/Asic2/Adora2a/Anxa1/Faslg/Atf3/Camk2a/Casp3/Cav1/Cd59/Ctsc/Icam1/Ptgis/Slc2a3/Kdr/Hspa5/Tnfrsf1a/Hmgcr/Tgfb3/Apoe/Il2rb/Aldh1…	196	biological_process	1.35184886641325
GO:0006810	transport	573 / 2032	4075 / 19509	6.94586244751566e-17	5.00171554845603e-13	1.60821087107172e-14	Pnkd/LOC100362172/NEWGENE_1549776/Kif1c/Magi2/Acsl4/Hmgn3/Acsl3/Egr2/Vegfc/Emb/Slc26a3/Atp5g3/Cdkn1a/S100a8/Pcsk5/Fcgr2a/Nrxn2/Cplx2/Lman1/Kcnd1/Inpp4b/Psmd10/Slc7a9/Cdh3/Fxyd3/Rims2/Kcnh2/Arfrp1/Scarb2/Cntn1/Ackr2/Ap2b1/Gabrg1/Arhgef5/Selenbp1/Trim9/Cygb/Fgf12/Palm/Atp2c1/Kcnk2/Serinc5/Folr1/Il13ra2/Pcsk4/Slco4a1/Xcl1/Slc12a9/Stau2/Klc3/Ahnak/Grin3a/Tgoln2/Ehd4/Cdh13/Gabrr3/Unc50/Bsnd/Tex101/Ada…	573	biological_process	1.35001412975219
GO:0071310	cellular response to organic substance	272 / 2032	1936 / 19509	6.91176059839184e-08	0.000497715880690196	2.66719182740574e-06	Magi2/Hmgn3/Egr2/Ltc4s/Vegfc/Sh2b2/Klf4/Slc26a3/Zyx/Dusp1/Npr2/Ecm1/Map3k1/Aldh1a2/Nsmf/Ackr2/Bmpr2/Flt3/Il2rg/Cfh/Hey1/Casp12/Lef1/Fgf12/Folr1/Il13ra2/Gbp2/Usp15/Xcl1/Sulf1/Ehd4/Cdh13/Agtr1a/Alpi/Apc/Tspo/Cebpb/Egfr/Fgb/Fst/Gstp1/Hmgcs2/Hspb1/Il1a/Kras/Met/Muc1/Cxcl10/Gng8/Lmbrd1/Pde4b/Pdgfrb/Abcb1b/Pim1/Pklr/Reg1a/Ret/Cxcl12/Serpina3n/Tf/Clu/Wt1/Cckar/Esr1/Ptn/Ptger3/Il4r/Avpr1a/Avpr2/Hsd11b1/S…	272	biological_process	1.34888478557949
GO:1901575	organic substance catabolic process	213 / 2032	1517 / 19509	2.26647175996666e-06	0.0163208631435199	5.87360546332679e-05	Ces1f/Lyg2/Asah2/Plce1/Gale/Timp1/Ggt1/Map3k1/Psmd10/Trim9/Gcsh/Ehhadh/Adh7/Usp15/Pde9a/Ada/Adh1/Adra1b/Aldoc/Apc/Comt/Egfr/Gja1/Gls/Glud1/Lpl/Neu1/Pde4b/Asrgl1/Pklr/Pla2g4a/Plcd1/Prkcg/Clu/Dnajb9/Pgam2/Dbi/Hk1/Ampd3/Rgn/Avpr1a/Hsd11b1/Uba1y/Gpc3/Gclc/Apoc1/Cycs/Lipe/Ctsc/Lypla1/Ppp1cb/Hspa5/Cpe/Apoe/Gzma/Impa2/Shmt1/Smg6/Tex14/Spop/Psmd3/Bace2/Lyplal1/Spata18/Erlec1/Serpinb1a/Ctsk/Arg1/Ces1e/Mao…	213	biological_process	1.34804791107605
GO:0050790	regulation of catalytic activity	278 / 2032	1981 / 19509	5.37789513518912e-08	0.000387262228684969	2.19736133271388e-06	Magi2/Ltc4s/Klf4/Wap/Plce1/Cdkn1a/Dusp1/Timp1/S100a8/Ecm1/Map3k1/Psmd10/Cdh3/Fxyd3/Wnt11/Arhgef5/Casp12/Lef1/Palm/Serinc5/Wfdc18/Cdc25b/Wfdc1/Eif2b3/Xcl1/Agtr1a/Apc/Atp1b2/C3/Drd2/Egfr/Epo/Gstp1/Hspb1/Kras/Met/Gnal/Pdgfrb/Pim1/Plcd1/Prkar2b/Ret/Sdc4/Serpina3n/Tf/Tgfa/Clu/Esr1/Chm/Kng2/Chrna3/Rgn/Syk/Ghr/Gpc3/Anxa3/Apoc1/Bmp4/Cycs/Ghrhr/Adora2a/Anxa1/Faslg/Casp3/Cav1/Ctsc/Hrh2/Icam1/Hspa5/Atp1b1/H…	278	biological_process	1.34732269552878
GO:0051234	establishment of localization	589 / 2032	4206 / 19509	4.83504996981752e-17	3.4817194832656e-13	1.16815692405797e-14	Pnkd/Tmem59/LOC100362172/Adgrv1/NEWGENE_1549776/Kif1c/Magi2/Acsl4/Hmgn3/Acsl3/Egr2/Vegfc/Emb/Slc26a3/Atp5g3/Cdkn1a/S100a8/Pcsk5/Fcgr2a/Nrxn2/Cplx2/Lman1/Kcnd1/Inpp4b/Psmd10/Slc7a9/Cdh3/Fxyd3/Rims2/Kcnh2/Arfrp1/Scarb2/Cntn1/Ackr2/Ap2b1/Gabrg1/Arhgef5/Selenbp1/Trim9/Cygb/Fgf12/Palm/Atp2c1/Kcnk2/Serinc5/Folr1/Il13ra2/Pcsk4/Slco4a1/Xcl1/Slc12a9/Stau2/Kif2c/Klc3/Ahnak/Grin3a/Tgoln2/Ehd4/Cdh13/Gabrr3/U…	589	biological_process	1.3444892420277
GO:0035556	intracellular signal transduction	310 / 2032	2219 / 19509	1.24812043252032e-08	8.98771523457881e-05	5.68492473103948e-07	Ddx60/Adgrv1/Magi2/Sh2b2/Klf4/Plce1/Cdkn1a/Dusp1/Shc3/S100a8/Npr2/Ecm1/Map3k1/Inpp4b/Psmd10/Rims2/Kcnh2/Arfrp1/Wnt11/Arhgef5/Casp12/Fgf12/Atp2c1/Xcl1/Pde9a/Polr2m/Cdh13/Ada/Adra1b/Agtr1a/Apc/C3/Cebpb/Drd2/Egfr/Epo/Fgb/Fgg/Gja1/Gstp1/Hspb1/Il1a/Kras/Met/Muc1/Cxcl10/Npr1/Lmbrd1/Pbp2/S100a4/Pdgfrb/Plcd1/Prkcg/Ret/Cxcl12/Tf/Tgfa/Clu/Esr1/Cth/Rgn/Avpr1a/Avpr2/Syk/Inhbb/Ghr/P2ry1/Igfbp5/Bmp4/Ghrhr/Vcam…	310	biological_process	1.34126841203209
GO:0098588	bounding membrane of organelle	242 / 2159	1634 / 19509	7.46244839312568e-07	0.000622368195986681	1.7464747642859e-05	Pecr/Acsl3/Ltc4s/Plce1/Rtn1/Lman1/Fxyd3/Scarb2/St8sia2/Msmo1/Atp2c1/Kcnk2/Serinc5/Pcsk4/Gbp2/Mgst1/Ahnak/Ehd4/Unc50/Tex101/Acp2/Tspo/Cp/Drd2/Egfr/Gja1/Neu1/Lmbrd1/Scd1/Wdr44/Uxs1/Fmo2/Fmo4/Zdhhc2/Abcb1b/Prph/Ret/Hk1/Cd1d1/Hsd11b1/Bsg/Dpp4/Anxa3/Ghrhr/Slc30a2/Adora2a/Cav1/Cyp7b1/Kcna2/Pemt/Ptgis/Slc18a2/Slc2a3/Slc6a4/Rpn1/Hspa5/Tnfrsf1a/Cpe/Hmgcr/Clcn5/Erc1/Pxmp4/Sar1b/Sppl2c/Hid1/Atp13a4/Tpst1/Tp…	242	cellular_component	1.33827597095759
GO:0071822	protein complex subunit organization	213 / 2032	1536 / 19509	5.35969088417896e-06	0.0385951340569727	0.000117719193582612	Magi2/Zyx/Map3k1/Kcnd1/Psmd10/Kcnh2/Hrk/Wnt11/Ap2b1/Arhgef5/Trim9/Atxn10/Mgst1/Kif2c/Ahnak/Ehd4/Aldh1a1/Aldoc/Apc/Fgb/Fgg/Gfap/Gja1/Gls/Hist1h1t/Hbb/Uxs1/Reg1a/Sdc4/Slc2a1/Tf/Tnp1/Clu/Lox/Stx1b/Glul/Cth/Snap25/Chrna3/Stx2/Gnmt/Acvrl1/Spag5/Mgp/Cav1/Icam1/Kcna2/Slc6a4/Tnfrsf1a/Hmgcr/Cald1/Aqp11/Shmt1/Fam101b/Krt17/Adamts2/Mis18a/Mtm1/Dpt/Loxl2/Ppargc1b/Dctn1/Hsf4/Kctd19/Tppp3/Shtn1/Arg1/Clip2/Capz…	213	biological_process	1.33137283925935
GO:0012505	endomembrane system	452 / 2159	3068 / 19509	5.76232280715173e-12	4.80577722116455e-09	1.92655103376953e-10	Ces1f/Tmem59/Kif1c/Magi2/Acsl4/Acsl3/Ltc4s/Aatf/Plce1/Tgfbi/Pcsk5/Rtn1/Lman1/Inpp4b/Fxyd3/Kcnh2/Arfrp1/St8sia2/Nsmf/Ackr2/Flt3/Ap2b1/Msmo1/Casp12/Atp2c1/Capn8/Kcnk2/Serinc5/Pcsk4/Gbp2/Mgst1/Sulf1/Tmem176b/Stau2/Gpc2/Gzmb/Pde9a/Polr2m/Tgoln2/Ehd4/Unc50/Tex101/Adra1b/Agtr1a/Apc/Tspo/Chgb/Drd2/Egfr/Fgb/Fgg/Gja1/Ina/Npy/Scd1/Wdr44/Uxs1/Fmo2/Fmo4/Zdhhc2/Abcb1b/Pla2g4a/Reg1a/Ret/Tf/Clu/Cckar/Esr1/Dnajb…	452	cellular_component	1.33126785603215
GO:0043167	ion binding	711 / 1917	5445 / 19509	2.21997919461277e-20	2.99253195433801e-17	5.06622620412683e-18	LOC100125368/Pnkd/Zik1/Ddx60/Adgrv1/NEWGENE_1311061/NEWGENE_1549776/Kif1c/Gpnmb/Acsl4/Acsl3/Egr2/Ltc4s/Sc5d/Klf4/Zyx/Timp1/S100a8/Npr2/Nrxn2/Lman1/Map3k1/Capn9/Cdh3/Rims2/Arfrp1/Gli1/Bmpr2/Flt3/Msmo1/Cfh/Trim9/Cygb/Acot12/Fgf12/Atp2c1/Capn8/Folr1/Gbp2/Adh7/Kif6/Mgst1/Rnf39/Sulf1/Ipmk/Gpc2/Kif2c/Pde9a/Fat3/Grin3a/Ehd4/Cdh13/C1s/Ada/Adh1/Ak1/Alpi/Comt/Cp/Drd2/Egfr/Fgg/Fst/Glud1/Gstm1/Gstp1/Hbb/Il1a…	711	molecular_function	1.32887647279453
GO:0071702	organic substance transport	307 / 2032	2228 / 19509	5.96407909247916e-08	0.000429473335449424	2.35045715036935e-06	Acsl4/Hmgn3/Acsl3/Egr2/Vegfc/Emb/Slc26a3/Cdkn1a/S100a8/Pcsk5/Fcgr2a/Lman1/Psmd10/Slc7a9/Rims2/Arfrp1/Scarb2/Ap2b1/Arhgef5/Selenbp1/Palm/Serinc5/Folr1/Slco4a1/Slc12a9/Unc50/Ada/Agtr1a/Ak1/Tspo/C3/Drd2/Egfr/Fgb/Fgg/Gja1/Glud1/Il1a/Lcat/Met/Abcc1/Lmbrd1/Zdhhc2/Pla2g4a/Plcd1/Cxcl12/Slc2a1/Slc4a3/Clu/Cckar/Esr1/Stx1b/Ptger3/Chm/Glul/Tacr2/Snap25/Il4r/Chrna3/Avpr1a/Stx2/Myo5b/Syk/Inhbb/Gpc3/Bsg/P2ry1/S…	307	biological_process	1.32292277774636
GO:0048523	negative regulation of cellular process	547 / 2032	3982 / 19509	5.22826939692612e-14	3.7648767927265e-10	6.75643430755764e-12	Pnkd/Tmem59/Adgrv1/Ddit4l/Hmgn5/Magi2/Egr2/Vegfc/Pax3/Klf4/Aatf/Wap/Ifitm2/Cdkn1a/Dusp1/Timp1/Npr2/Ecm1/Map3k1/Aldh1a2/Inpp4b/Psmd10/Kcnh2/Eif4e/Wnt11/Gli1/Bmpr2/Flt3/Hey1/Dcbld2/Trim9/Lef1/Cygb/Fgf12/Palm/Kcnk2/Wfdc18/Il13ra2/Wfdc1/Eif2b3/Reg3a/Adh7/Xcl1/Sulf1/Tmem176b/Stau2/Dkk3/Fat3/Pou3f3/Cdh13/Tex101/Ada/Adra1b/Agtr1a/Ak1/Apc/Tspo/C3/Cebpb/Comt/Drd2/Egfr/Epo/Fgb/Fgg/Fst/Gfap/Gja1/Gstp1/Hspb1…	547	biological_process	1.31885598876045
GO:0019899	enzyme binding	226 / 1917	1747 / 19509	6.05027696335943e-06	0.00815577334660851	0.000217700780267414	Magi2/Acsl3/Egr2/Sh2b2/Klf4/Plce1/Cdkn1a/Shc3/Timp1/Ecm1/Map3k1/Fxyd3/Rims2/Kcnh2/Eif4e/Scarb2/Flt3/Casp12/Atxn10/Cdc25b/Gcsh/Ehhadh/Stau2/Grin3a/Agtr1a/Alpi/Apc/Atp1b2/Cebpb/Egfr/Gfap/Glud1/Gstm1/Gstp1/Hspb1/Met/Npr1/Wdr44/Pdgfrb/Pla2g4a/Prkar2b/Reg1a/Sdc4/Slc2a1/Slc4a3/Clu/Esr1/Stx1b/Chm/Myo5b/Syk/Ghr/Acvrl1/Dpp4/Lipe/Adora2a/Casp3/Cav1/Ctsc/Slc18a2/Slc2a3/Slc6a4/Ppp1cb/Hspa5/Tnfrsf1a/Atp1b1/Hm…	226	molecular_function	1.31652293715227
GO:0046872	metal ion binding	440 / 1917	3422 / 19509	1.22842520137193e-10	1.65591717144937e-07	1.5574420096926e-08	LOC100125368/Pnkd/Zik1/Adgrv1/NEWGENE_1311061/NEWGENE_1549776/Egr2/Sc5d/Klf4/Zyx/Timp1/S100a8/Nrxn2/Lman1/Map3k1/Capn9/Cdh3/Rims2/Gli1/Msmo1/Trim9/Cygb/Atp2c1/Capn8/Adh7/Rnf39/Sulf1/Pde9a/Fat3/Ehd4/Cdh13/C1s/Ada/Adh1/Alpi/Comt/Cp/Fgg/Gstm1/Hbb/Il1a/Lmo1/Scd1/Gnal/S100a4/Pde4b/Acsm2a/Pdp2/Zdhhc2/Pim1/Pklr/Pla2g4a/Plcd1/Prkcg/Prps2/Ret/Tf/Tnp2/Klk1c2/Wt1/Esr1/Lox/Pdlim4/Rnf112/Glul/Ampd3/Pc/Rgn/Fhl…	440	molecular_function	1.30853567407432
GO:0043169	cation binding	452 / 1917	3516 / 19509	6.27990272187307e-11	8.4653088690849e-08	8.95712440856633e-09	LOC100125368/Pnkd/Zik1/Adgrv1/NEWGENE_1311061/NEWGENE_1549776/Egr2/Sc5d/Klf4/Zyx/Timp1/S100a8/Nrxn2/Lman1/Map3k1/Capn9/Cdh3/Rims2/Gli1/Msmo1/Trim9/Cygb/Atp2c1/Capn8/Adh7/Rnf39/Sulf1/Pde9a/Fat3/Grin3a/Ehd4/Cdh13/C1s/Ada/Adh1/Alpi/Comt/Cp/Drd2/Fgg/Glud1/Gstm1/Hbb/Il1a/Lmo1/Scd1/Gnal/S100a4/Pde4b/Acsm2a/Pdp2/Zdhhc2/Pim1/Pklr/Pla2g4a/Plcd1/Prkcg/Prps2/Ret/Tf/Tnp2/Klk1c2/Wt1/Esr1/Lox/Pdlim4/Rnf112/Glu…	452	molecular_function	1.30828530785268
GO:0048519	negative regulation of biological process	590 / 2032	4335 / 19509	1.91691213637114e-14	1.38036842940086e-10	2.59804343206759e-12	Pnkd/Tmem59/Adgrv1/Ddit4l/Hmgn5/Gpnmb/Magi2/Acsl4/Egr2/Vegfc/Pax3/Klf4/Aatf/Wap/Ifitm2/Cdkn1a/Dusp1/Timp1/Npr2/Ecm1/Map3k1/Aldh1a2/Inpp4b/Psmd10/Cdh3/Kcnh2/Eif4e/Wnt11/Gli1/Bmpr2/Flt3/Hey1/Dcbld2/Trim9/Lef1/Cygb/Fgf12/Palm/Kcnk2/Wfdc18/Il13ra2/Wfdc1/Eif2b3/Reg3a/Adh7/Xcl1/Sulf1/Tmem176b/Stau2/Dkk3/Fat3/Grin3a/Pou3f3/Cdh13/Tex101/Ada/Adra1b/Agtr1a/Ak1/Apc/Tspo/C3/Cebpb/Comt/Drd2/Egfr/Epo/Fgb/Fgg/F…	590	biological_process	1.30669495681552
GO:0065008	regulation of biological quality	428 / 2032	3153 / 19509	4.79292226529279e-10	3.45138332323734e-06	2.99252946640812e-08	Pnkd/Adgrv1/Magi2/Hmgn3/Egr2/Vegfc/Sh2b2/Slc26a3/Scpep1/Pcsk5/Nrxn2/Cplx2/Map3k1/Aldh1a2/Inpp4b/Psmd10/Cdh3/Rims2/Kcnh2/C7/Nsmf/Bmpr2/Flt3/Ap2b1/Gabrg1/Trim9/Lef1/Fgf12/Palm/Atp2c1/Kcnk2/Slco4a1/Adh7/Xcl1/Rnf39/Slc12a9/Adgrl2/Stau2/Dkk3/Polr2m/Gabrr3/Tex101/Ada/Adh1/Adra1b/Agtr1a/Aldh1a1/Apc/Atp1b2/Tspo/C3/Comt/Cp/Drd2/Egfr/Epo/Fgb/Fgg/Fst/Gfap/Gja1/Glud1/Hbb/Hspb1/Il1a/Kras/Lcat/Lpl/Met/Cxcl10/A…	428	biological_process	1.30326011222907
GO:0009056	catabolic process	258 / 2032	1905 / 19509	3.22082171820359e-06	0.0231931371927841	7.84982356897357e-05	Ces1f/Tmem59/Lyg2/Asah2/Plce1/Gale/Timp1/S100a8/Ggt1/Map3k1/Psmd10/Trim9/Gcsh/Ehhadh/Adh7/Usp15/Pde9a/Ada/Adh1/Adra1b/Aldoc/Apc/Comt/Egfr/Gja1/Gls/Glud1/Gstm1/Hbb/Lpl/Neu1/Fmo4/Pde4b/Asrgl1/Pklr/Pla2g4a/Plcd1/Prkcg/Clu/Dnajb9/Pgam2/Dbi/Hk1/Ampd3/Rgn/Avpr1a/Hsd11b1/Uba1y/Gpc3/Gclc/Apoc1/Cycs/Lipe/Mmp7/Ctsc/Lypla1/Ppp1cb/Hspa5/Atp1b1/Cpe/Itgb4/Apoe/Gzma/Impa2/Shmt1/Smg6/Tex14/Spop/Psmd3/Bace2/Lypla…	258	biological_process	1.3002774505549
GO:0044710	single-organism metabolic process	616 / 2032	4562 / 19509	1.85027769824296e-14	1.33238497050475e-10	2.57042525500647e-12	Ces1f/Tmem59/LOC100362172/Pecr/Magi2/Acsl4/Acsl3/Ltc4s/Sc5d/Asah2/Klf4/Atp5g3/Plce1/Dusp1/Gale/Scpep1/Timp1/Npr2/Ggt1/Map3k1/Aldh1a2/Inpp4b/Psmd10/Cdh3/Kcnh2/St8sia2/Bmpr2/Arhgef5/Msmo1/Cfh/Lef1/Cygb/Acot12/Fgf12/Palm/Serinc5/Folr1/Gcsh/Ehhadh/Adh7/Usp15/Mgst1/Xcl1/Sulf1/Ipmk/Dkk3/Pde9a/C1s/Ada/Adh1/Adra1b/Agtr1a/Ak1/Aldh1a1/Aldoc/Apc/Tspo/C2/C3/Comt/Cp/Drd2/Egfr/Fgb/Fgg/Gls/Glud1/Gstm1/Gstp1/Hbb…	616	biological_process	1.29639317608315
GO:0051246	regulation of protein metabolic process	326 / 2032	2427 / 19509	2.81064926841427e-07	0.00202394853818512	9.4086350589467e-06	Tmem59/Magi2/Vegfc/Klf4/Aatf/Wap/Plce1/Cdkn1a/Dusp1/Timp1/S100a8/Fcgr2a/Ecm1/Map3k1/Psmd10/Eif4e/Cntn1/Nsmf/Wnt11/Bmpr2/Flt3/Arhgef5/Cfh/Casp12/Lef1/Wfdc18/Cdc25b/Wfdc1/Eif2b3/Usp15/Xcl1/Ehd4/Tex101/Adra1b/Agtr1a/Apc/C3/Cebpb/Drd2/Egfr/Epo/Fgb/Fgg/Gja1/Gstp1/Hbb/Hspb1/Il1a/Kras/Met/Muc1/Pdgfrb/Pim1/Prkar2b/Prkcg/Ret/Sdc4/Serpina3n/Spn/Tf/Tgfa/Clu/Wt1/Esr1/Ptger3/Kng2/Chrna3/Rgn/Cd1d1/Syk/Inhbb/Gh…	326	biological_process	1.28961218769162
GO:0016310	phosphorylation	267 / 2032	1997 / 19509	5.85281757633543e-06	0.0421461393671914	0.000126549350749436	LOC100362172/Vegfc/Klf4/Plce1/Cdkn1a/Dusp1/Npr2/Map3k1/Psmd10/Kcnh2/Cntn1/Wnt11/Bmpr2/Flt3/Arhgef5/Fgf12/Cdc25b/Usp15/Xcl1/Ipmk/Ehd4/Tex101/Adra1b/Agtr1a/Ak1/Aldoc/Apc/C3/Drd2/Egfr/Epo/Fgb/Fgg/Gstp1/Hbb/Hspb1/Il1a/Kras/Met/Npr1/Pbp2/Pdgfrb/Pim1/Pklr/Prkar2b/Prkcg/Prps2/Ret/Sdc4/Spn/Tf/Tgfa/Clu/Esr1/Ptger3/Pgam2/Hk1/Chrna3/Rgn/Syk/Inhbb/Ghr/Acvrl1/Coq7/P2ry1/Bmp4/Cycs/Adora2a/Camk2a/Casp3/Cav1/Eef…	267	biological_process	1.2836437234592
GO:0065009	regulation of molecular function	330 / 2032	2472 / 19509	4.27658164193659e-07	0.00307956644035854	1.39789934908875e-05	Magi2/Hmgn3/Ltc4s/Klf4/Wap/Plce1/Cdkn1a/Dusp1/Timp1/S100a8/Ecm1/Map3k1/Psmd10/Cdh3/Fxyd3/Wnt11/Arhgef5/Hey1/Casp12/Lef1/Fgf12/Palm/Serinc5/Wfdc18/Cdc25b/Wfdc1/Eif2b3/Xcl1/Ahnak/Agtr1a/Apc/Atp1b2/C3/Drd2/Egfr/Epo/Gstp1/Hspb1/Kras/Met/Gnal/Pde4b/Pdgfrb/Pim1/Plcd1/Prkar2b/Ret/Sdc4/Serpina3n/Tf/Tgfa/Clu/Esr1/Chm/Cth/Hk1/Kng2/Chrna3/Rgn/Syk/Fhl1/Ghr/Gpc3/P2ry1/Anxa3/Apoc1/Bmp4/Cycs/Ghrhr/Asic2/Adora2a…	330	biological_process	1.28167165163214
GO:0042995	cell projection	265 / 2159	1882 / 19509	1.23763303995856e-05	0.0103218595532544	0.000248271048918003	Adgrv1/Magi2/Sh2b2/Slc26a3/Cplx2/Slc7a9/Nsmf/Tpm3/Gli1/Bmpr2/Gabrg1/Trim9/Cygb/Palm/Atxn10/Kcnk2/Folr1/Spata6/Pmfbp1/Adgrl2/Stau2/Klc3/Pde9a/Fat3/Grin3a/Cdh13/Gabrr3/Acp1/Acp2/Ada/Agtr1a/Ak1/Aldoc/Apc/Comt/Drd2/Gfap/Met/Odf1/S100a4/Kif27/Pde4b/Prkar2b/Prkcg/Prph/Reg1a/Ret/Spn/Tacr3/Clu/Cckar/Esr1/Ptger3/Glul/Snap25/Hk1/Chrna3/Stx2/Myo5b/Acvrl1/Dpp4/P2ry1/Anxa3/Vcam1/Asic2/Adora2a/Anxa1/Camk2a/Cav…	265	cellular_component	1.27235593878577
GO:0032268	regulation of cellular protein metabolic process	300 / 2032	2268 / 19509	3.52987329647551e-06	0.0254186176079201	8.41843285841166e-05	Tmem59/Magi2/Vegfc/Klf4/Wap/Plce1/Cdkn1a/Dusp1/Timp1/S100a8/Ecm1/Map3k1/Psmd10/Eif4e/Cntn1/Nsmf/Wnt11/Bmpr2/Flt3/Arhgef5/Casp12/Lef1/Wfdc18/Cdc25b/Wfdc1/Eif2b3/Usp15/Xcl1/Ehd4/Tex101/Adra1b/Agtr1a/Apc/C3/Drd2/Egfr/Epo/Fgb/Fgg/Gstp1/Hbb/Hspb1/Il1a/Kras/Met/Muc1/Pdgfrb/Pim1/Prkar2b/Prkcg/Ret/Sdc4/Serpina3n/Spn/Tf/Tgfa/Clu/Wt1/Esr1/Ptger3/Kng2/Chrna3/Rgn/Syk/Inhbb/Ghr/Gpc3/Acvrl1/P2ry1/Gclc/Igfbp5/B…	300	biological_process	1.26995844269466
GO:0031090	organelle membrane	319 / 2159	2273 / 19509	1.86777724770999e-06	0.00155772622459013	4.23024592265725e-05	Cox16/Pecr/Acsl4/Acsl3/Ltc4s/Atp5g3/Plce1/Rtn1/Lman1/Fxyd3/Scarb2/St8sia2/Nsmf/Msmo1/Atp2c1/Kcnk2/Serinc5/Pcsk4/Gbp2/Mgst1/Tmem176b/Stau2/Ahnak/Ehd4/Unc50/Tex101/Acp2/Adra1b/Agtr1a/Apc/Tspo/Cp/Drd2/Egfr/Gja1/Glud1/Hmgcs2/Ina/Neu1/Lmbrd1/Scd1/Wdr44/Uxs1/Fmo2/Fmo4/Zdhhc2/Abcb1b/Plcd1/Prkar2b/Prph/Ret/Clu/Smcp/Ptger3/Hk1/Pc/Avpr1a/Cd1d1/Hsd11b1/Bsg/Coq7/Dpp4/Cox6a2/Anxa3/Cycs/Ghrhr/Slc30a2/Adora2a/A…	319	cellular_component	1.26815872414903
GO:0009893	positive regulation of metabolic process	430 / 2032	3259 / 19509	1.83437687926794e-08	0.000132093479076085	8.17388844718124e-07	Tmem59/Hmgn5/Magi2/Hmgn3/Acsl3/Egr2/Ltc4s/Vegfc/Cited4/Pax3/Klf4/Aatf/Plce1/Cdkn1a/S100a8/Fcgr2a/Map3k1/Aldh1a2/Psmd10/Cdh3/Rims2/Cntn1/Nsmf/Wnt11/Gli1/Bmpr2/Flt3/Arhgef5/Il2rg/Hey1/Casp12/Lef1/Serinc5/Cdc25b/Eif2b3/Xcl1/Pou3f3/Ehd4/Cdh13/Tex101/Adra1b/Agtr1a/Apc/Atp1b2/Tspo/C3/Cebpb/Comt/Drd2/Egfr/Epo/Fgb/Fgg/Gja1/Gstp1/Hspb1/Il1a/Kras/Met/Muc1/Cxcl10/Adgrf5/Lmo1/Npr1/Gnal/Pdgfrb/Pim1/Pla2g4a/Pl…	430	biological_process	1.26676308852771
GO:0031325	positive regulation of cellular metabolic process	354 / 2032	2688 / 19509	5.84965762284866e-07	0.00421233845421332	1.85746421600109e-05	Tmem59/Magi2/Hmgn3/Acsl3/Egr2/Vegfc/Cited4/Pax3/Klf4/Aatf/Plce1/Cdkn1a/S100a8/Fcgr2a/Map3k1/Psmd10/Cdh3/Cntn1/Nsmf/Wnt11/Gli1/Bmpr2/Flt3/Arhgef5/Hey1/Casp12/Lef1/Cdc25b/Xcl1/Pou3f3/Ehd4/Cdh13/Tex101/Adra1b/Agtr1a/Tspo/C3/Cebpb/Comt/Drd2/Egfr/Epo/Fgb/Fgg/Gstp1/Hspb1/Il1a/Kras/Met/Muc1/Cxcl10/Adgrf5/Lmo1/Npr1/Gnal/Pdgfrb/Pim1/Pla2g4a/Plcd1/Prkcg/Ret/Sdc4/Spn/Tf/Tgfa/Clu/Wt1/Esr1/Ptger3/Cth/Hk1/Chrn…	354	biological_process	1.26440237450787
GO:0016043	cellular component organization	675 / 2032	5213 / 19509	4.2131947807438e-12	3.03392156161361e-08	3.60185510081725e-10	Tmem59/Adgrv1/Magi2/Acsl4/Hmgn3/Acsl3/Egr2/Sh2b2/Klf4/Zyx/Cdkn1a/Tgfbi/Fcgr2a/Nrxn2/Lman1/Map3k1/Kcnd1/Psmd10/Rims2/Kcnh2/Arfrp1/Cntn1/Hrk/Nsmf/Wnt11/Bmpr2/Ap2b1/Arhgef5/Hey1/Dcbld2/Trim9/Lef1/Palm/Atp2c1/Atxn10/Folr1/Cdc25b/Wfdc1/Usp15/Mgst1/Sulf1/Spata6/Pmfbp1/Phldb1/Slc12a9/Adgrl2/Stau2/Kif2c/Fat3/Ahnak/Grin3a/Ehd4/Cdh13/Acp2/Aldh1a1/Aldoc/Apc/Tspo/C2/C3/Drd2/Egfr/Fgb/Fgg/Gfap/Gja1/Gls/Hist1h1…	675	biological_process	1.24316093095547
GO:0010604	positive regulation of macromolecule metabolic process	342 / 2032	2645 / 19509	5.31808294804041e-06	0.038295515308839	0.000117719193582612	Hmgn5/Magi2/Hmgn3/Egr2/Vegfc/Cited4/Pax3/Klf4/Aatf/Plce1/Cdkn1a/S100a8/Fcgr2a/Map3k1/Aldh1a2/Psmd10/Cdh3/Rims2/Cntn1/Nsmf/Wnt11/Gli1/Bmpr2/Flt3/Arhgef5/Il2rg/Hey1/Casp12/Lef1/Cdc25b/Xcl1/Pou3f3/Ehd4/Cdh13/Tex101/Adra1b/Agtr1a/Apc/C3/Cebpb/Drd2/Egfr/Epo/Fgb/Fgg/Gja1/Hspb1/Il1a/Kras/Met/Muc1/Lmo1/Pdgfrb/Pim1/Prkcg/Reg1a/Ret/Sdc4/Spn/Tf/Tgfa/Clu/Wt1/Esr1/Ptger3/Cth/Chrna3/Rgn/Avpr1a/Avpr2/Cd1d1/Syk/…	342	biological_process	1.24139998213834
GO:0005488	binding	1434 / 1917	11816 / 19509	1.86337570224244e-43	2.51183044662282e-40	1.06310487433201e-40	LOC100125368/Pnkd/Zik1/Ddx60/Adgrv1/Hmgn5/NEWGENE_1311061/NEWGENE_1549776/Kif1c/Prrx2/Gpnmb/Pecr/Magi2/Acsl4/Hmgn3/Acsl3/Egr2/Ltc4s/Sc5d/Vegfc/Sh2b2/Pax3/Klf4/Emb/Aatf/Atp5g3/Plce1/Zyx/Cdkn1a/Dusp1/Shc3/Gale/Wnt2b/Tgfbi/Timp1/S100a8/Pcsk5/Npr2/Fcgr2a/Nrxn2/Cplx2/Ecm1/Lman1/Map3k1/Aldh1a2/Capn9/Kcnd1/Inpp4b/Psmd10/Slc7a9/Cdh3/Fxyd3/Rims2/Il16/Kcnh2/Eif4e/Arfrp1/Gpr50/Scarb2/Cntn1/Hrk/Nsmf/Tpm3/Tme…	1434	molecular_function	1.23506997752709
GO:0071840	cellular component organization or biogenesis	688 / 2032	5359 / 19509	1.30685183580441e-11	9.41064006962755e-08	1.03742418664834e-09	Tmem59/Adgrv1/Magi2/Acsl4/Hmgn3/Acsl3/Egr2/Sh2b2/Klf4/Aatf/Zyx/Cdkn1a/Tgfbi/Fcgr2a/Nrxn2/Lman1/Map3k1/Kcnd1/Psmd10/Rims2/Kcnh2/Arfrp1/Cntn1/Hrk/Nsmf/Wnt11/Bmpr2/Ap2b1/Arhgef5/Hey1/Dcbld2/Trim9/Lef1/Palm/Atp2c1/Atxn10/Folr1/Cdc25b/Wfdc1/Usp15/Mgst1/Sulf1/Spata6/Pmfbp1/Phldb1/Slc12a9/Adgrl2/Stau2/Kif2c/Fat3/Ahnak/Grin3a/Ehd4/Cdh13/Acp2/Aldh1a1/Aldoc/Apc/Tspo/C2/C3/Drd2/Egfr/Fgb/Fgg/Gfap/Gja1/Gls/Hi…	688	biological_process	1.23258246852377
GO:0043227	membrane-bounded organelle	1412 / 2159	10538 / 19509	4.23139437862068e-30	3.52898291176965e-27	5.94176852745262e-28	Ces1f/LOC100174910/Pnkd/Nrn1l/Tmem59/Cox16/Fcgbp/Zik1/LOC100362172/Adgrv1/Hmgn5/NEWGENE_69363/Kif1c/Prrx2/Gpnmb/Pecr/Magi2/Acsl4/Hmgn3/Acsl3/Egr2/Ltc4s/Sc5d/Asah2/Cited4/Pax3/Klf4/Aatf/Atp5g3/Plce1/Zyx/Cdkn1a/Dusp1/Gale/Scpep1/Tgfbi/Timp1/S100a8/Pcsk5/Ggt1/Rtn1/Cplx2/Ecm1/Lman1/Inpp4b/Psmd10/Fxyd3/Rims2/Il16/Kcnh2/Eif4e/Arfrp1/Scarb2/Cntn1/Hrk/C7/St8sia2/Nsmf/Tpm3/Ackr2/Gli1/Flt3/Ap2b1/Arhgef5/Ms…	1412	cellular_component	1.21076224196145
GO:0006464	cellular protein modification process	422 / 2032	3352 / 19509	5.35621237405181e-06	0.0385700853055471	0.000117719193582612	Tmem59/Magi2/Egr2/Vegfc/Klf4/Plce1/Cdkn1a/Dusp1/S100a8/Npr2/Map3k1/Inpp4b/Psmd10/Kcnh2/Cntn1/St8sia2/Nsmf/Wnt11/Bmpr2/Flt3/Arhgef5/Trim9/Lef1/Fgf12/Cdc25b/Ehhadh/Usp15/Xcl1/Ehd4/Tex101/Acp1/Acp2/Adra1b/Agtr1a/Alpi/Apc/C3/Drd2/Egfr/Epo/Fgb/Fgg/Gstp1/Hbb/Hspb1/Il1a/Kras/Met/Muc1/Npr1/Pdgfrb/Pdp2/Zdhhc2/Pim1/Prkar2b/Prkcg/Ret/Sdc4/Spn/Tf/Tgfa/Clu/Esr1/Ptger3/Chm/Pgam2/Cth/Hk1/Chrna3/Rgn/Syk/Bgn/Inhb…	422	biological_process	1.20870340659237
GO:0036211	protein modification process	422 / 2032	3352 / 19509	5.35621237405181e-06	0.0385700853055471	0.000117719193582612	Tmem59/Magi2/Egr2/Vegfc/Klf4/Plce1/Cdkn1a/Dusp1/S100a8/Npr2/Map3k1/Inpp4b/Psmd10/Kcnh2/Cntn1/St8sia2/Nsmf/Wnt11/Bmpr2/Flt3/Arhgef5/Trim9/Lef1/Fgf12/Cdc25b/Ehhadh/Usp15/Xcl1/Ehd4/Tex101/Acp1/Acp2/Adra1b/Agtr1a/Alpi/Apc/C3/Drd2/Egfr/Epo/Fgb/Fgg/Gstp1/Hbb/Hspb1/Il1a/Kras/Met/Muc1/Npr1/Pdgfrb/Pdp2/Zdhhc2/Pim1/Prkar2b/Prkcg/Ret/Sdc4/Spn/Tf/Tgfa/Clu/Esr1/Ptger3/Chm/Pgam2/Cth/Hk1/Chrna3/Rgn/Syk/Bgn/Inhb…	422	biological_process	1.20870340659237
GO:0044444	cytoplasmic part	893 / 2159	6677 / 19509	1.47273512474311e-13	1.22826109403575e-10	5.74452823510908e-12	Ces1f/LOC100174910/Pnkd/Nrn1l/Tmem59/Cox16/LOC100362172/Adgrv1/Kif1c/Gpnmb/Pecr/Magi2/Acsl4/Acsl3/Ltc4s/Asah2/Aatf/Atp5g3/Plce1/Cdkn1a/Shc3/Scpep1/Tgfbi/Pcsk5/Nat2/Rtn1/Cplx2/Lman1/Aldh1a2/Inpp4b/Fxyd3/Kcnh2/Eif4e/Arfrp1/Scarb2/Hrk/St8sia2/Nsmf/Tpm3/Ackr2/Gli1/Flt3/Ap2b1/Msmo1/Selenbp1/Trim9/Casp12/Acot12/Atp2c1/Capn8/Atxn10/Kcnk2/Serinc5/Pcsk4/Gcsh/Ehhadh/Eif2b3/Gbp2/Mgst1/Xcl1/Sulf1/Pmfbp1/Phld…	893	cellular_component	1.20851612376916
GO:0019538	protein metabolic process	658 / 2032	5246 / 19509	3.82604245291192e-09	2.75513317034187e-05	2.00572771687408e-07	Tmem59/Magi2/Egr2/Vegfc/Klf4/Aatf/Wap/Plce1/Cdkn1a/Dusp1/Scpep1/Timp1/S100a8/Pcsk5/Npr2/Ggt1/Fcgr2a/Ecm1/Map3k1/Capn9/Inpp4b/Psmd10/Kcnh2/Rhbdl1/Eif4e/Cntn1/St8sia2/Nsmf/Wnt11/Bmpr2/Flt3/Arhgef5/Cfh/Trim9/Casp12/Lef1/Fgf12/Capn8/Wfdc18/Pcsk4/Cdc25b/Wfdc1/Ehhadh/Eif2b3/Gzmc/Usp15/Xcl1/Sulf1/Gzmb/Ehd4/C1s/Tex101/Acp1/Acp2/Adra1b/Agtr1a/Alpi/Apc/C2/C3/Cebpb/Drd2/Egfr/Epo/Fgb/Fgg/Gja1/Gstp1/Hbb/Hspb1…	658	biological_process	1.20422853107429
GO:0043226	organelle	1526 / 2159	11581 / 19509	4.63240630407954e-31	3.86342685760234e-28	8.13109211795014e-29	Ces1f/LOC100174910/Pnkd/Nrn1l/Tmem59/Cox16/Fcgbp/Zik1/Ddx60/LOC100362172/Adgrv1/Hmgn5/NEWGENE_69363/Kif1c/Prrx2/Gpnmb/Pecr/Magi2/Acsl4/Hmgn3/Acsl3/Egr2/Ltc4s/Sc5d/Asah2/Sh2b2/Cited4/Pax3/Klf4/Aatf/Slc26a3/Atp5g3/Plce1/Zyx/Cdkn1a/Dusp1/Gale/Scpep1/Tgfbi/Timp1/S100a8/Pcsk5/Ggt1/Rtn1/Cplx2/Ecm1/Lman1/Map3k1/Inpp4b/Psmd10/Fxyd3/Rims2/Il16/Kcnh2/Eif4e/Arfrp1/Scarb2/Cntn1/Hrk/C7/St8sia2/Nsmf/Tpm3/Ackr2…	1526	cellular_component	1.1906684292551
GO:0032501	multicellular organismal process	940 / 2032	7584 / 19509	4.89333838799679e-13	3.52369297319649e-09	5.03546459068909e-11	Pnkd/Adgrv1/Prrx2/Gpnmb/Magi2/Acsl4/Acsl3/Egr2/Kremen1/Vegfc/Sh2b2/Pax3/Klf4/Aatf/Wif1/Slc26a3/Plce1/Ifitm2/Cdkn1a/Dusp1/Shc3/Scpep1/Wnt2b/Tgfbi/Timp1/S100a8/Pcsk5/Npr2/Ggt1/Fcgr2a/Nrxn2/Nat2/Rtn1/Ecm1/Map3k1/Aldh1a2/Capn9/Inpp4b/Cdh3/Rims2/Kcnh2/Eif4e/Arfrp1/Cntn1/Nsmf/Tpm3/Wnt11/Gli1/Bmpr2/Flt3/Gabrg1/Il2rg/Hey1/Lef1/Cygb/Fgf12/Palm/Capn8/Atxn10/Kcnk2/Serinc5/Folr1/Pcsk4/Cdc25b/Eif2b3/Reg3a/Kif…	940	biological_process	1.18998321165155
GO:0044699	single-organism process	1722 / 2032	13895 / 19509	3.63023715303644e-51	2.61413377390154e-47	1.00863273320418e-47	Ces1f/Pnkd/Tmem59/Ddx60/LOC100362172/Adgrv1/Ddit4l/Hmgn5/NEWGENE_1549776/Kif1c/Prrx2/Gpnmb/Pecr/Magi2/Acsl4/Hmgn3/Acsl3/Egr2/Ltc4s/Sc5d/Asah2/Kremen1/Vegfc/Sh2b2/Pax3/Klf4/Emb/Aatf/Wif1/Slc26a3/Atp5g3/Plce1/Zyx/Ifitm2/Cdkn1a/Dusp1/Shc3/Gale/Scpep1/Wnt2b/Tm4sf4/Tgfbi/Timp1/S100a8/Pcsk5/Npr2/Ggt1/Fcgr2a/Nrxn2/Nat2/Rtn1/Cplx2/Ecm1/Lman1/Map3k1/Aldh1a2/Capn9/Kcnd1/Inpp4b/Psmd10/Slc7a9/Cdh3/Fxyd3/Rims…	1722	biological_process	1.1898327019576
GO:0005737	cytoplasm	1231 / 2159	9352 / 19509	2.03522637232555e-19	1.69737879451951e-16	1.09918703671348e-17	Ces1f/LOC100174910/Pnkd/Nrn1l/Tmem59/Cox16/Ddx60/LOC100362172/Adgrv1/Ddit4l/Kif1c/Gpnmb/Pecr/Magi2/Acsl4/Hmgn3/Acsl3/Egr2/Ltc4s/Asah2/Sh2b2/Cited4/Klf4/Aatf/Atp5g3/Plce1/Zyx/Cdkn1a/Dusp1/Shc3/Scpep1/Tgfbi/S100a8/Pcsk5/Nat2/Rtn1/Cplx2/Lman1/Map3k1/Aldh1a2/Capn9/Inpp4b/Psmd10/Cdh3/Fxyd3/Il16/Kcnh2/Eif4e/Arfrp1/Scarb2/Hrk/St8sia2/Nsmf/Tpm3/Ackr2/Wnt11/Gli1/Bmpr2/Flt3/Ap2b1/Arhgef5/Msmo1/Selenbp1/Cfh…	1231	cellular_component	1.18942187417661
GO:0008152	metabolic process	1287 / 2032	10503 / 19509	3.88133119327786e-20	2.79494659227938e-16	1.26870262348692e-17	Ces1f/Pnkd/Tmem59/Zik1/LOC100362172/Hmgn5/Lyg2/Prrx2/Pecr/Magi2/Acsl4/Hmgn3/Acsl3/Egr2/Ltc4s/Sc5d/Asah2/Vegfc/Sh2b2/Cited4/Pax3/Klf4/Aatf/Wap/Atp5g3/Plce1/Cdkn1a/Dusp1/Gale/Scpep1/Timp1/S100a8/Pcsk5/Npr2/Ggt1/Fcgr2a/Ecm1/Map3k1/Aldh1a2/Capn9/Inpp4b/Psmd10/Cdh3/Fxyd3/Rims2/Kcnh2/Rhbdl1/Eif4e/Cntn1/St8sia2/Nsmf/Wnt11/Gli1/Bmpr2/Flt3/Arhgef5/Msmo1/Il2rg/Cfh/Hey1/Trim9/Casp12/Lef1/Cygb/Acot12/Fgf12/P…	1287	biological_process	1.1764581604356
GO:0071704	organic substance metabolic process	1181 / 2032	9650 / 19509	8.93349392024178e-17	6.43300897196611e-13	1.98568060652448e-14	Ces1f/Pnkd/Tmem59/Zik1/LOC100362172/Hmgn5/Lyg2/Prrx2/Pecr/Magi2/Acsl4/Hmgn3/Acsl3/Egr2/Ltc4s/Sc5d/Asah2/Vegfc/Cited4/Pax3/Klf4/Aatf/Wap/Atp5g3/Plce1/Cdkn1a/Dusp1/Gale/Scpep1/Timp1/S100a8/Pcsk5/Npr2/Ggt1/Fcgr2a/Ecm1/Map3k1/Aldh1a2/Capn9/Inpp4b/Psmd10/Cdh3/Rims2/Kcnh2/Rhbdl1/Eif4e/Cntn1/St8sia2/Nsmf/Wnt11/Gli1/Bmpr2/Flt3/Arhgef5/Msmo1/Il2rg/Cfh/Hey1/Trim9/Casp12/Lef1/Cygb/Acot12/Fgf12/Palm/Capn8/Kc…	1181	biological_process	1.17498923952511
GO:0044763	single-organism cellular process	1534 / 2032	12538 / 19509	1.55089810116253e-30	1.11680172264713e-26	1.72361917390252e-27	Pnkd/Tmem59/Ddx60/LOC100362172/Adgrv1/Ddit4l/Hmgn5/NEWGENE_1549776/Kif1c/Prrx2/Gpnmb/Pecr/Magi2/Acsl4/Hmgn3/Acsl3/Egr2/Ltc4s/Sc5d/Asah2/Kremen1/Vegfc/Sh2b2/Pax3/Klf4/Emb/Aatf/Wif1/Slc26a3/Atp5g3/Plce1/Zyx/Cdkn1a/Dusp1/Shc3/Scpep1/Wnt2b/Tgfbi/Timp1/S100a8/Pcsk5/Npr2/Ggt1/Fcgr2a/Nrxn2/Rtn1/Cplx2/Ecm1/Map3k1/Aldh1a2/Kcnd1/Inpp4b/Psmd10/Slc7a9/Cdh3/Fxyd3/Rims2/Il16/Kcnh2/Eif4e/Arfrp1/Gpr50/Cntn1/Hrk/…	1534	biological_process	1.17464977335043
GO:0031323	regulation of cellular metabolic process	634 / 2032	5183 / 19509	4.81587719153334e-07	0.00346791316562316	1.55587611347029e-05	Pnkd/Tmem59/Zik1/Hmgn5/Prrx2/Magi2/Hmgn3/Acsl3/Egr2/Vegfc/Cited4/Pax3/Klf4/Aatf/Wap/Plce1/Cdkn1a/Dusp1/Timp1/S100a8/Fcgr2a/Ecm1/Map3k1/Psmd10/Cdh3/Eif4e/Cntn1/Nsmf/Wnt11/Gli1/Bmpr2/Flt3/Arhgef5/Hey1/Casp12/Lef1/Palm/Kcnk2/Wfdc18/Cdc25b/Wfdc1/Eif2b3/Usp15/Xcl1/Sulf1/Dkk3/Ahnak/Pou3f3/Ehd4/Cdh13/Tex101/Adra1b/Agtr1a/Apc/Tspo/C3/Cebpb/Comt/Drd2/Egfr/Epo/Fgb/Fgg/Fst/Gja1/Gstp1/Hbb/Hoxc4/Hspb1/Il1a/Kr…	634	biological_process	1.17440895507876
GO:0003674	molecular_function	1917 / 1917	16645 / 19509	1.7455323320475e-140	2.35297758360003e-137	1.99174426098894e-137	LOC100125368/Ces1f/Pnkd/Tmem59/Zik1/Ddx60/LOC100362172/Adgrv1/Hmgn5/Lyg2/NEWGENE_1311061/NEWGENE_1549776/Kif1c/Prrx2/Gpnmb/Pecr/Magi2/Acsl4/Hmgn3/Acsl3/Egr2/Ltc4s/Sc5d/Asah2/Kremen1/Vegfc/Sh2b2/Cited4/Pax3/Klf4/Emb/Aatf/Wif1/Wap/Slc26a3/Atp5g3/Plce1/Zyx/Ifitm2/Cdkn1a/Dusp1/Shc3/Gale/Scpep1/Wnt2b/Tgfbi/Timp1/S100a8/Pcsk5/Npr2/Ggt1/Fcgr2a/Nrxn2/Nat2/Cplx2/Ecm1/Lman1/Map3k1/Aldh1a2/Capn9/Kcnd1/Inpp4…	1917	molecular_function	1.17206368278762
GO:0019222	regulation of metabolic process	725 / 2032	5944 / 19509	5.75350176662546e-08	0.000414309662214699	2.30009358773311e-06	Pnkd/Tmem59/Zik1/Hmgn5/Prrx2/Magi2/Hmgn3/Acsl3/Egr2/Ltc4s/Vegfc/Sh2b2/Cited4/Pax3/Klf4/Aatf/Wap/Plce1/Cdkn1a/Dusp1/Timp1/S100a8/Fcgr2a/Ecm1/Map3k1/Aldh1a2/Psmd10/Cdh3/Fxyd3/Rims2/Eif4e/Cntn1/Nsmf/Wnt11/Gli1/Bmpr2/Flt3/Arhgef5/Il2rg/Cfh/Hey1/Casp12/Lef1/Cygb/Palm/Kcnk2/Serinc5/Wfdc18/Cdc25b/Wfdc1/Eif2b3/Usp15/Xcl1/Sulf1/Stau2/Dkk3/Ahnak/Pou3f3/Ehd4/Cdh13/Tex101/Adra1b/Agtr1a/Apc/Atp1b2/Tspo/C3/Ceb…	725	biological_process	1.17103671339325
GO:0044707	single-multicellular organism process	891 / 2032	7321 / 19509	4.0302365723848e-10	2.9021733557743e-06	2.54493048631811e-08	Pnkd/Adgrv1/Prrx2/Gpnmb/Magi2/Acsl4/Acsl3/Egr2/Kremen1/Vegfc/Sh2b2/Pax3/Klf4/Aatf/Wif1/Plce1/Ifitm2/Cdkn1a/Dusp1/Shc3/Scpep1/Wnt2b/Tgfbi/Timp1/S100a8/Pcsk5/Npr2/Fcgr2a/Nrxn2/Nat2/Rtn1/Ecm1/Map3k1/Aldh1a2/Capn9/Inpp4b/Cdh3/Rims2/Kcnh2/Eif4e/Arfrp1/Cntn1/Nsmf/Tpm3/Wnt11/Gli1/Bmpr2/Flt3/Gabrg1/Il2rg/Hey1/Lef1/Cygb/Fgf12/Palm/Capn8/Atxn10/Kcnk2/Serinc5/Folr1/Eif2b3/Reg3a/Mgst1/Xcl1/Sulf1/Tmem176b/Spa…	891	biological_process	1.16847278673044
GO:0044238	primary metabolic process	1120 / 2032	9242 / 19509	9.21330589595501e-14	6.63450157567721e-10	1.13770858069583e-11	Ces1f/Pnkd/Tmem59/Zik1/LOC100362172/Hmgn5/Prrx2/Pecr/Magi2/Acsl4/Hmgn3/Acsl3/Egr2/Ltc4s/Sc5d/Asah2/Vegfc/Cited4/Pax3/Klf4/Aatf/Wap/Atp5g3/Plce1/Cdkn1a/Dusp1/Gale/Scpep1/Timp1/S100a8/Pcsk5/Npr2/Ggt1/Fcgr2a/Ecm1/Map3k1/Aldh1a2/Capn9/Inpp4b/Psmd10/Kcnh2/Rhbdl1/Eif4e/Cntn1/St8sia2/Nsmf/Wnt11/Gli1/Bmpr2/Flt3/Arhgef5/Msmo1/Cfh/Hey1/Trim9/Casp12/Lef1/Cygb/Acot12/Fgf12/Palm/Capn8/Kcnk2/Serinc5/Folr1/Wfdc…	1120	biological_process	1.16349189850511
GO:0080090	regulation of primary metabolic process	606 / 2032	5022 / 19509	6.49796944372033e-06	0.0467918779642301	0.00013834555633555	Pnkd/Tmem59/Zik1/Hmgn5/Prrx2/Magi2/Hmgn3/Acsl3/Egr2/Vegfc/Cited4/Pax3/Klf4/Aatf/Wap/Plce1/Cdkn1a/Dusp1/Timp1/S100a8/Fcgr2a/Ecm1/Map3k1/Psmd10/Eif4e/Cntn1/Nsmf/Wnt11/Gli1/Bmpr2/Flt3/Arhgef5/Cfh/Hey1/Casp12/Lef1/Palm/Kcnk2/Wfdc18/Cdc25b/Wfdc1/Eif2b3/Usp15/Xcl1/Sulf1/Dkk3/Ahnak/Pou3f3/Ehd4/Cdh13/Tex101/Adra1b/Agtr1a/Apc/Tspo/C3/Cebpb/Comt/Drd2/Egfr/Epo/Fgb/Fgg/Fst/Gja1/Gstp1/Hbb/Hoxc4/Hspb1/Il1a/Kra…	606	biological_process	1.15852983094855
GO:0044237	cellular metabolic process	1095 / 2032	9155 / 19509	1.89072874985503e-11	1.3615137727706e-07	1.45923348983694e-09	Pnkd/Tmem59/Zik1/LOC100362172/Hmgn5/Lyg2/Prrx2/Pecr/Magi2/Acsl4/Hmgn3/Acsl3/Egr2/Ltc4s/Sc5d/Asah2/Vegfc/Cited4/Pax3/Klf4/Aatf/Wap/Atp5g3/Plce1/Cdkn1a/Dusp1/Scpep1/Timp1/S100a8/Pcsk5/Npr2/Ggt1/Fcgr2a/Ecm1/Map3k1/Aldh1a2/Inpp4b/Psmd10/Cdh3/Kcnh2/Eif4e/Cntn1/St8sia2/Nsmf/Wnt11/Gli1/Bmpr2/Flt3/Arhgef5/Msmo1/Hey1/Trim9/Casp12/Lef1/Cygb/Acot12/Fgf12/Palm/Kcnk2/Serinc5/Folr1/Wfdc18/Cdc25b/Wfdc1/Gcsh/Ehh…	1095	biological_process	1.14833096453468
GO:0008150	biological_process	2032 / 2032	17237 / 19509	1.54440412241243e-116	1.11212540854919e-112	8.58200985496339e-113	Ces1f/Pnkd/Tmem59/Zik1/Ddx60/LOC100362172/Adgrv1/Ddit4l/Hmgn5/Lyg2/NEWGENE_1549776/Kif1c/Prrx2/Gpnmb/Pecr/Magi2/Acsl4/Hmgn3/Acsl3/Egr2/Ltc4s/Sc5d/Asah2/Kremen1/Vegfc/Sh2b2/Cited4/Pax3/Klf4/Emb/Aatf/Wif1/Wap/Slc26a3/Atp5g3/Plce1/Zyx/Ifitm2/Cdkn1a/Dusp1/Shc3/Gale/Scpep1/Wnt2b/Tm4sf4/Tgfbi/Timp1/S100a8/Pcsk5/Npr2/Ggt1/Fcgr2a/Nrxn2/Nat2/Rtn1/Cplx2/Ecm1/Lman1/Map3k1/Aldh1a2/Capn9/Kcnd1/Inpp4b/Psmd10/S…	2032	biological_process	1.13180947960782
GO:0050896	response to stimulus	1049 / 2032	8942 / 19509	1.90066545761363e-08	0.000136866919602758	8.38229987530691e-07	Ddx60/Adgrv1/Ddit4l/Prrx2/Magi2/Acsl4/Hmgn3/Acsl3/Egr2/Ltc4s/Asah2/Kremen1/Vegfc/Sh2b2/Cited4/Klf4/Aatf/Wif1/Slc26a3/Atp5g3/Plce1/Zyx/Ifitm2/Cdkn1a/Dusp1/Shc3/Wnt2b/Tm4sf4/Timp1/S100a8/Npr2/Ggt1/Fcgr2a/Nrxn2/Nat2/Cplx2/Ecm1/Map3k1/Aldh1a2/Inpp4b/Psmd10/Cdh3/Rims2/Il16/Kcnh2/Eif4e/Arfrp1/Gpr50/Cntn1/Hrk/C7/Nsmf/Ackr2/Wnt11/Gli1/Bmpr2/Flt3/Gabrg1/Arhgef5/Il2rg/Cfh/Hey1/Dcbld2/Casp12/Lef1/Cygb/Fgf12…	1049	biological_process	1.12629492644637
GO:0043231	intracellular membrane-bounded organelle	1167 / 2159	9372 / 19509	1.7550387284525e-09	1.46370229952939e-06	4.92888771316976e-08	Ces1f/LOC100174910/Pnkd/Nrn1l/Tmem59/Cox16/Zik1/LOC100362172/Hmgn5/NEWGENE_69363/Kif1c/Prrx2/Gpnmb/Pecr/Magi2/Acsl4/Hmgn3/Acsl3/Egr2/Ltc4s/Sc5d/Asah2/Cited4/Pax3/Klf4/Aatf/Atp5g3/Plce1/Zyx/Cdkn1a/Dusp1/Tgfbi/S100a8/Pcsk5/Rtn1/Cplx2/Lman1/Inpp4b/Psmd10/Fxyd3/Il16/Kcnh2/Arfrp1/Scarb2/Hrk/St8sia2/Nsmf/Ackr2/Gli1/Flt3/Ap2b1/Arhgef5/Msmo1/Selenbp1/Cfh/Hey1/Trim9/Casp12/Lef1/Fgf12/Palm/Atp2c1/Capn8/Kcn…	1167	cellular_component	1.12517724986493
GO:0044424	intracellular part	1502 / 2159	12117 / 19509	9.83450920529867e-15	8.2019806772191e-12	4.06168274918527e-13	Ces1f/LOC100174910/Pnkd/Nrn1l/Tmem59/Cox16/Zik1/Ddx60/LOC100362172/Adgrv1/Ddit4l/Hmgn5/NEWGENE_69363/Kif1c/Prrx2/Gpnmb/Pecr/Magi2/Acsl4/Hmgn3/Acsl3/Egr2/Ltc4s/Sc5d/Asah2/Sh2b2/Cited4/Pax3/Klf4/Aatf/Atp5g3/Plce1/Zyx/Cdkn1a/Dusp1/Shc3/Scpep1/Tgfbi/S100a8/Pcsk5/Nat2/Rtn1/Cplx2/Lman1/Map3k1/Aldh1a2/Capn9/Inpp4b/Psmd10/Cdh3/Fxyd3/Il16/Kcnh2/Eif4e/Arfrp1/Scarb2/Hrk/St8sia2/Nsmf/Tpm3/Ackr2/Wnt11/Gli1/Bm…	1502	cellular_component	1.12010101602016
GO:0005622	intracellular	1560 / 2159	12601 / 19509	5.98058774073299e-16	4.98781017577131e-13	2.79933475303081e-14	Ces1f/LOC100174910/Pnkd/Nrn1l/Tmem59/Cox16/Zik1/Ddx60/LOC100362172/Adgrv1/Ddit4l/Hmgn5/NEWGENE_69363/Kif1c/Prrx2/Gpnmb/Pecr/Magi2/Acsl4/Hmgn3/Acsl3/Egr2/Ltc4s/Sc5d/Asah2/Sh2b2/Cited4/Pax3/Klf4/Aatf/Atp5g3/Plce1/Zyx/Cdkn1a/Dusp1/Shc3/Scpep1/Tgfbi/S100a8/Pcsk5/Npr2/Nat2/Rtn1/Cplx2/Lman1/Map3k1/Aldh1a2/Capn9/Inpp4b/Psmd10/Cdh3/Fxyd3/Rims2/Il16/Kcnh2/Eif4e/Arfrp1/Scarb2/Hrk/St8sia2/Nsmf/Tpm3/Ackr2/Wn…	1560	cellular_component	1.1186699012507
GO:0043170	macromolecule metabolic process	952 / 2032	8185 / 19509	1.41359524216687e-06	0.0101792993388436	3.95913639521226e-05	Tmem59/Zik1/Hmgn5/Lyg2/Prrx2/Magi2/Hmgn3/Egr2/Vegfc/Cited4/Pax3/Klf4/Aatf/Wap/Plce1/Cdkn1a/Dusp1/Scpep1/Timp1/S100a8/Pcsk5/Npr2/Ggt1/Fcgr2a/Ecm1/Map3k1/Aldh1a2/Capn9/Inpp4b/Psmd10/Cdh3/Rims2/Kcnh2/Rhbdl1/Eif4e/Cntn1/St8sia2/Nsmf/Wnt11/Gli1/Bmpr2/Flt3/Arhgef5/Il2rg/Cfh/Hey1/Trim9/Casp12/Lef1/Cygb/Fgf12/Capn8/Kcnk2/Wfdc18/Pcsk4/Cdc25b/Wfdc1/Ehhadh/Eif2b3/Gzmc/Usp15/Xcl1/Sulf1/Stau2/Gzmb/Dkk3/Ahnak/…	952	biological_process	1.11668213892323
GO:0009987	cellular process	1797 / 2032	15468 / 19509	2.55068314442885e-30	1.83674693230322e-26	2.36229058235788e-27	Pnkd/Tmem59/Zik1/Ddx60/LOC100362172/Adgrv1/Ddit4l/Hmgn5/Lyg2/NEWGENE_1549776/Kif1c/Prrx2/Gpnmb/Pecr/Magi2/Acsl4/Hmgn3/Acsl3/Egr2/Ltc4s/Sc5d/Asah2/Kremen1/Vegfc/Sh2b2/Cited4/Pax3/Klf4/Emb/Aatf/Wif1/Wap/Slc26a3/Atp5g3/Plce1/Zyx/Ifitm2/Cdkn1a/Dusp1/Shc3/Scpep1/Wnt2b/Tgfbi/Timp1/S100a8/Pcsk5/Npr2/Ggt1/Fcgr2a/Nrxn2/Rtn1/Cplx2/Ecm1/Lman1/Map3k1/Aldh1a2/Kcnd1/Inpp4b/Psmd10/Slc7a9/Cdh3/Fxyd3/Rims2/Il16/K…	1797	biological_process	1.11538607646164
GO:0043229	intracellular organelle	1291 / 2159	10507 / 19509	2.19907582425245e-09	1.83402923742654e-06	5.9383950395805e-08	Ces1f/LOC100174910/Pnkd/Nrn1l/Tmem59/Cox16/Zik1/Ddx60/LOC100362172/Adgrv1/Hmgn5/NEWGENE_69363/Kif1c/Prrx2/Gpnmb/Pecr/Magi2/Acsl4/Hmgn3/Acsl3/Egr2/Ltc4s/Sc5d/Asah2/Sh2b2/Cited4/Pax3/Klf4/Aatf/Atp5g3/Plce1/Zyx/Cdkn1a/Dusp1/Tgfbi/S100a8/Pcsk5/Rtn1/Cplx2/Lman1/Map3k1/Inpp4b/Psmd10/Fxyd3/Il16/Kcnh2/Eif4e/Arfrp1/Scarb2/Hrk/St8sia2/Nsmf/Tpm3/Ackr2/Gli1/Flt3/Ap2b1/Arhgef5/Msmo1/Selenbp1/Cfh/Hey1/Trim9/Ca…	1291	cellular_component	1.11027324997786
GO:0065007	biological regulation	1336 / 2032	11585 / 19509	2.80219545717063e-10	2.01786094870857e-06	1.78981123029688e-08	Pnkd/Tmem59/Zik1/Ddx60/Adgrv1/Ddit4l/Hmgn5/Prrx2/Gpnmb/Magi2/Acsl4/Hmgn3/Acsl3/Egr2/Ltc4s/Kremen1/Vegfc/Sh2b2/Cited4/Pax3/Klf4/Aatf/Wif1/Wap/Slc26a3/Plce1/Zyx/Ifitm2/Cdkn1a/Dusp1/Shc3/Scpep1/Wnt2b/Timp1/S100a8/Pcsk5/Npr2/Ggt1/Fcgr2a/Nrxn2/Cplx2/Ecm1/Lman1/Map3k1/Aldh1a2/Kcnd1/Inpp4b/Psmd10/Cdh3/Fxyd3/Rims2/Il16/Kcnh2/Eif4e/Arfrp1/Gpr50/Cntn1/Hrk/C7/Nsmf/Ackr2/Wnt11/Gli1/Bmpr2/Flt3/Ap2b1/Gabrg1/Ar…	1336	biological_process	1.10718890501225
GO:0050789	regulation of biological process	1273 / 2032	11090 / 19509	1.15455107191378e-08	8.31392226885114e-05	5.30219670172497e-07	Pnkd/Tmem59/Zik1/Ddx60/Adgrv1/Ddit4l/Hmgn5/Prrx2/Gpnmb/Magi2/Acsl4/Hmgn3/Acsl3/Egr2/Ltc4s/Kremen1/Vegfc/Sh2b2/Cited4/Pax3/Klf4/Aatf/Wif1/Wap/Plce1/Zyx/Ifitm2/Cdkn1a/Dusp1/Shc3/Scpep1/Wnt2b/Timp1/S100a8/Npr2/Ggt1/Fcgr2a/Nrxn2/Cplx2/Ecm1/Lman1/Map3k1/Aldh1a2/Kcnd1/Inpp4b/Psmd10/Cdh3/Fxyd3/Rims2/Il16/Kcnh2/Eif4e/Arfrp1/Gpr50/Cntn1/Hrk/Nsmf/Ackr2/Wnt11/Gli1/Bmpr2/Flt3/Gabrg1/Arhgef5/Il2rg/Cfh/Hey1/Dc…	1273	biological_process	1.10206741726603
GO:0005575	cellular_component	2159 / 2159	17803 / 19509	6.41179623165435e-92	5.34743805719973e-89	4.50175588054048e-89	Ces1f/LOC100174910/Pnkd/Nrn1l/Tmem59/Cox16/Fcgbp/Zik1/Ddx60/LOC100362172/Adgrv1/LOC100362849/Ddit4l/Hmgn5/NEWGENE_69363/NEWGENE_1549776/Kif1c/Prrx2/Maged2/Gpnmb/Pecr/Magi2/Acsl4/Hmgn3/Acsl3/Egr2/Ltc4s/Sc5d/Asah2/Kremen1/Vegfc/Sh2b2/Cited4/Pax3/Klf4/Emb/Aatf/Wif1/Wap/Slc26a3/Atp5g3/Plce1/Zyx/Ifitm2/Cdkn1a/Dusp1/Shc3/Gale/Scpep1/Wnt2b/Tm4sf4/Tgfbi/Timp1/S100a8/Pcsk5/Npr2/Ggt1/Fcgr2a/Nrxn2/Nat2/Rtn1…	2159	cellular_component	1.09582654608774
GO:0050794	regulation of cellular process	1206 / 2032	10597 / 19509	7.82247469836802e-07	0.00563296403029481	2.40156114758271e-05	Pnkd/Tmem59/Zik1/Ddx60/Adgrv1/Ddit4l/Hmgn5/Prrx2/Magi2/Acsl4/Hmgn3/Acsl3/Egr2/Kremen1/Vegfc/Sh2b2/Cited4/Pax3/Klf4/Aatf/Wif1/Wap/Plce1/Zyx/Ifitm2/Cdkn1a/Dusp1/Shc3/Wnt2b/Timp1/S100a8/Npr2/Fcgr2a/Nrxn2/Cplx2/Ecm1/Lman1/Map3k1/Aldh1a2/Kcnd1/Inpp4b/Psmd10/Cdh3/Fxyd3/Rims2/Kcnh2/Eif4e/Arfrp1/Gpr50/Cntn1/Hrk/Nsmf/Ackr2/Wnt11/Gli1/Bmpr2/Flt3/Gabrg1/Arhgef5/Il2rg/Hey1/Dcbld2/Trim9/Casp12/Lef1/Cygb/Fgf12…	1206	biological_process	1.09263643550879
GO:0005623	cell	1813 / 2159	15363 / 19509	5.64948374997676e-11	4.71166944748062e-08	1.80296921590167e-09	Ces1f/LOC100174910/Pnkd/Nrn1l/Tmem59/Cox16/Zik1/Ddx60/LOC100362172/Adgrv1/Ddit4l/Hmgn5/NEWGENE_69363/Kif1c/Prrx2/Gpnmb/Pecr/Magi2/Acsl4/Hmgn3/Acsl3/Egr2/Ltc4s/Sc5d/Asah2/Sh2b2/Cited4/Pax3/Klf4/Emb/Aatf/Slc26a3/Atp5g3/Plce1/Zyx/Cdkn1a/Dusp1/Shc3/Scpep1/Tgfbi/S100a8/Pcsk5/Npr2/Ggt1/Fcgr2a/Nrxn2/Nat2/Rtn1/Cplx2/Lman1/Map3k1/Aldh1a2/Capn9/Kcnd1/Inpp4b/Psmd10/Slc7a9/Cdh3/Fxyd3/Rims2/Il16/Kcnh2/Eif4e/A…	1813	cellular_component	1.06636072176081
GO:0044464	cell part	1800 / 2159	15288 / 19509	4.52832527368904e-10	3.77662327825666e-07	1.38233087302087e-08	Ces1f/LOC100174910/Pnkd/Nrn1l/Tmem59/Cox16/Zik1/Ddx60/LOC100362172/Adgrv1/Ddit4l/Hmgn5/NEWGENE_69363/Kif1c/Prrx2/Gpnmb/Pecr/Magi2/Acsl4/Hmgn3/Acsl3/Egr2/Ltc4s/Sc5d/Asah2/Sh2b2/Cited4/Pax3/Klf4/Emb/Aatf/Slc26a3/Atp5g3/Plce1/Zyx/Cdkn1a/Dusp1/Shc3/Scpep1/Tgfbi/S100a8/Pcsk5/Npr2/Ggt1/Fcgr2a/Nat2/Rtn1/Cplx2/Lman1/Map3k1/Aldh1a2/Capn9/Kcnd1/Inpp4b/Psmd10/Slc7a9/Cdh3/Fxyd3/Rims2/Il16/Kcnh2/Eif4e/Arfrp1/…	1800	cellular_component	1.06390830105513
