# Supplementary material for: The difference in expression of long noncoding RNAs in rat semen induced by high-fat diet was associated with metabolic pathways
Source: PeerJ. 2017 Jul 25;5:e3518. doi: 10.7717/peerj.3518 (PMC5530988; doi:10.7717/peerj.3518)
Supplement: Data S5 [file peerj-05-3518-s005.xls]

ID	Description	GeneRatio	BgRatio	pvalue	��lg(P value)	p.adjust	qvalue	geneID	Count
rno01100	Metabolic pathways	205 / 889	1300 / 7849	0.00000006	7.20	1.79E-05	1.64E-05	Acsl4/Acsl3/Ltc4s/Sc5d/Asah2/Atp5g3/Plce1/Gale/Ggt1/Nat2/Aldh1a2/Inpp4b/Msmo1/Gcsh/Ehhadh/Adh7/Ipmk/Ada/Adh1/Ak1/Aldh1a1/Aldoc/Alpi/Comt/Gls/Glud1/Hmgcs2/Uxs1/Acsm2a/Pklr/Pla2g4a/Plcd1/Prps2/Glul/Pgam2/Cth/Hk1/Ampd3/Pc/Rgn/Hsd11b1/Coq7/Cox6a2/Gclc/Cycs/Aldh3a1/Pemt/Ptgds/Ptgis/Rpn1/Hmgcr/Aldh1a3/Impa2/Akr1b8/Shmt1/Mtmr4/Phospho1/Mtm1/Sdhc/Cryl1/Gpat4/Gmds/Cndp2/Aprt/Arg1/Ces1e/Sqle/Maoa/Hal/Ndufc…	205
rno00512	Mucin type O-Glycan biosynthesis	12 / 889	28 / 7849	0.00002237	4.65	0.00233481	0.002135231	Galnt18/Galnt7/C1galt1c1/Galnt14/Galntl6/B4galt5/St3gal1/Gcnt1/St3gal2/C1galt1/Galnt1/Galnt5	12
rno04974	Protein digestion and absorption	25 / 889	93 / 7849	0.00002484	4.60	0.00233481	0.002135231	Slc7a9/Atp1b2/Dpp4/Atp1b1/Col12a1/Col1a1/Col11a2/Col6a1/Slc3a1/Fxyd2/Slc8a1/Col15a1/Cela3b/Col7a1/Col14a1/Col22a1/Col6a6/Col6a2/Col4a3/Kcnk5/Pga5/Slc7a8/Col5a2/Col5a1/Kcnj13	25
rno00350	Tyrosine metabolism	13 / 889	39 / 7849	0.00022401	3.65	0.015792879	0.014442909	Adh7/Adh1/Comt/Aldh3a1/Aldh1a3/Maoa/Aoc3/Hpd/Aldh3b1/Hgd/Tpo/Aox1/Mif	13
rno00604	Glycosphingolipid biosynthesis - ganglio series	7 / 889	15 / 7849	0.00066121	3.18	0.037292487	0.034104738	Hexb/St6galnac3/Glb1/St3gal1/St6galnac6/Slc33a1/St3gal2	7
rno04610	Complement and coagulation cascades	18 / 889	73 / 7849	0.00102133	2.99	0.048002662	0.043899411	C7/Cfh/C1s/C2/C3/Fgb/Fgg/Klkb1/Kng2/Cd59/Plat/F7/Cfb/Serping1/C1r/C5/Cd55/Thbd	18
rno04146	Peroxisome	20 / 889	88 / 7849	0.00163415	2.79	0.065832742	0.060205382	Pecr/Acsl4/Acsl3/Ehhadh/Pxmp4/Pex2/Gstk1/Baat/Pex26/Abcd4/Slc25a17/Pex13/Nudt19/Pex7/Crat/Xdh/Hsd17b4/Pex3/Hao2/Hacl1	20
rno01200	Carbon metabolism	25 / 889	121 / 7849	0.00194958	2.71	0.068722562	0.062848181	Ehhadh/Aldoc/Glud1/Pklr/Prps2/Pgam2/Hk1/Pc/Rgn/Shmt1/Sdhc/Psat1/Mcee/Prps1/Acat2/Acss2/Adpgk/Pgk2/Sdsl/Cps1/LOC500959/Rpe/Phgdh/Pcca/Hao2	25
rno00982	Drug metabolism - cytochrome P450	17 / 889	72 / 7849	0.00231227	2.64	0.07245105	0.06625796	Adh7/Mgst1/Adh1/Gstm1/Gstp1/Fmo2/Fmo4/Aldh3a1/Aldh1a3/Maoa/Gstt2/Gstk1/Aldh3b1/Gsta3/Aox1/Gstm5/Fmo3	17
rno00260	Glycine, serine and threonine metabolism	11 / 889	40 / 7849	0.00386104	2.41	0.100620441	0.09201944	Gcsh/Pgam2/Cth/Gnmt/Shmt1/Maoa/Psat1/Aoc3/Sdsl/Phgdh/Alas1	11
rno00010	Glycolysis / Gluconeogenesis	16 / 889	70 / 7849	0.00433831	2.36	0.100620441	0.09201944	Adh7/Adh1/Aldoc/Pklr/Pgam2/Hk1/Aldh3a1/Aldh1a3/Ldhc/Aldh3b1/Acss2/Galm/Adpgk/Pgk2/LOC500959/Gapdhs	16
rno00100	Steroid biosynthesis	7 / 889	20 / 7849	0.00479141	2.32	0.100620441	0.09201944	Sc5d/Msmo1/Sqle/Tm7sf2/Hsd17b7/Nsdhl/Cyp2r1	7
rno04060	Cytokine-cytokine receptor interaction	38 / 889	220 / 7849	0.00495292	2.31	0.100620441	0.09201944	Vegfc/Bmpr2/Flt3/Il2rg/Egfr/Epo/Il1a/Met/Cxcl10/Pdgfrb/Cxcl12/Il4r/Ghr/Il13ra1/Tnfrsf11b/Faslg/Kdr/Tnfrsf1a/Tgfb3/Il2rb/Tnfrsf17/Ccl7/Il18/Ccl21/Ccl27/Ccl19/Tnfrsf14/Cxcl16/Cxcl13/Tnfrsf9/Tnfrsf25/Il20rb/Kitlg/Csf1/Tgfb2/Tgfbr2/Ackr3/Vegfb	38
rno05206	MicroRNAs in cancer	27 / 889	143 / 7849	0.00499534	2.30	0.100620441	0.09201944	Cdkn1a/Bmpr2/Cdc25b/Apc/Egfr/Gls/Kras/Met/Abcc1/Pdgfrb/Abcb1b/Pim1/Prkcg/Casp3/Slc7a1/Plcg2/Prkce/Slc45a3/Zfpm2/Rdx/Brca1/Ccnd2/Bcl2l11/Mmp16/Tgfb2/Vim/Hmga2	27
rno05412	Arrhythmogenic right ventricular cardiomyopathy (ARVC)	16 / 889	74 / 7849	0.00764534	2.12	0.143732446	0.131446246	Lef1/Gja1/Itgb7/Itgb4/Dsc2/Slc8a1/Cacna2d3/Dsg2/Itgb6/Tcf7l1/Ctnna3/Des/Sgcb/Cacna1s/Ryr2/Itga7	16
rno00360	Phenylalanine metabolism	7 / 889	22 / 7849	0.00861502	2.06474372	0.151839725	0.138860518	Aldh3a1/Aldh1a3/Maoa/Aoc3/Hpd/Aldh3b1/Mif	7
rno00630	Glyoxylate and dicarboxylate metabolism	8 / 889	28 / 7849	0.01028562	1.98776937	0.16563808	0.151479394	Gcsh/Glul/Shmt1/Mcee/Hoga1/Acat2/Pcca/Hao2	8
rno01230	Biosynthesis of amino acids	17 / 889	83 / 7849	0.01057264	1.97581642	0.16563808	0.151479394	Aldoc/Pklr/Prps2/Glul/Pgam2/Cth/Pc/Shmt1/Arg1/Psat1/Prps1/Pgk2/Sdsl/Cps1/LOC500959/Rpe/Phgdh	17
rno04933	AGE-RAGE signaling pathway in diabetic complications	20 / 889	104 / 7849	0.01185850	1.92597027	0.167247531	0.15295127	Vegfc/Plce1/Agtr1a/Il1a/Kras/Pim1/Plcd1/Vcam1/Casp3/Icam1/Tgfb3/Plcg2/Prkce/Col1a1/Col4a3/Mmp2/Tgfb2/Tgfbr2/Thbd/Vegfb	20
rno04978	Mineral absorption	11 / 889	46 / 7849	0.01186153	1.92585940	0.167247531	0.15295127	Slc26a3/Atp1b2/Tf/Fth1/Atp1b1/Cybrd1/Fxyd2/Slc8a1/Steap1/Slc39a4/Slc46a1	11
rno00230	Purine metabolism	31 / 889	182 / 7849	0.01275556	1.89430046	0.171288951	0.15664723	Npr2/Pde9a/Ada/Ak1/Npr1/Pde4b/Pklr/Prps2/Ampd3/Aprt/Prps1/Pde1b/Polr3h/Pde6a/Ak8/Nt5c3a/Polr3a/Nudt5/Pde6d/Polr3k/Gucy1a3/Xdh/Enpp3/Nt5e/Fhit/Entpd2/Adcy5/Polr3g/LOC688828/Adcy2/Gda	31
rno05200	Pathways in cancer	59 / 889	400 / 7849	0.01883288	1.72508336	0.238440131	0.21805835	Vegfc/Cdkn1a/Wnt2b/Tpm3/Wnt11/Gli1/Flt3/Lef1/Fgf12/Agtr1a/Apc/Egfr/Kras/Met/Gng8/Pdgfrb/Prkcg/Ret/Cxcl12/Slc2a1/Tgfa/Ptger3/Arnt2/Bmp4/Cycs/Faslg/Casp3/Lamb2/Tgfb3/Fzd6/Cblc/Plcg2/Fgf18/Birc7/Mmp1b/Gli2/Lamb3/Plekhg5/Traf6/Tcf7l1/Tfg/Rasgrp2/Ctnna3/Col4a3/Lpar2/Kitlg/Gnb3/Adcy5/Birc3/Fgfr1/Adcy2/Mmp2/Tceb2/Tgfb2/Tgfbr2/Cdh1/Gnb5/Vegfb/Pgf	59
rno04270	Vascular smooth muscle contraction	22 / 889	123 / 7849	0.01944724	1.71114192	0.238440131	0.21805835	Npr2/Adra1b/Agtr1a/Npr1/Pla2g4a/Prkcg/Avpr1a/Adora2a/Ppp1cb/Cald1/Mylk3/Prkce/Pla2g2c/Pla2g2a/Mrvi1/Gucy1a3/Cyp4a1/Adcy5/Cacna1s/Adcy2/Prkch/Kcnma1	22
rno04972	Pancreatic secretion	18 / 889	97 / 7849	0.02314103	1.63561733	0.254822803	0.233040638	Slc26a3/Atp1b2/Prkcg/Cckar/Atp1b1/Pla2g2c/Atp2b3/Fxyd2/Pla2g2a/Cela3b/Clca4l/Adcy5/Ryr2/Bst1/Adcy2/Kcnma1/Slc4a4/Rab27b	18
rno00640	Propanoate metabolism	8 / 889	32 / 7849	0.02319343	1.63463495	0.254822803	0.233040638	Ehhadh/Mcee/Ldhc/Acat2/Acss2/Echdc1/Pcca/Abat	8
rno05150	Staphylococcus aureus infection	12 / 889	57 / 7849	0.02375906	1.62417079	0.254822803	0.233040638	Fcgr2a/Cfh/C1s/C2/C3/Fgg/Icam1/Fcgr2b/Cfb/C1r/C5/LOC498276	12
rno04510	Focal adhesion	33 / 889	206 / 7849	0.02439793	1.61264706	0.254822803	0.233040638	Vegfc/Zyx/Shc3/Egfr/Met/Pdgfrb/Prkcg/Cav1/Lamb2/Kdr/Ppp1cb/Itgb7/Itgb4/Capn2/Mylk3/Flna/Col1a1/Col6a1/Vav3/Lamb3/Dock1/Itgb6/Shc2/Col6a6/Vasp/Col6a2/Col4a3/Cav2/Ccnd2/Birc3/Itga7/Vegfb/Pgf	33
rno00980	Metabolism of xenobiotics by cytochrome P450	14 / 889	71 / 7849	0.02626727	1.58058500	0.26454897	0.241935414	Adh7/Mgst1/Adh1/Gstm1/Gstp1/Hsd11b1/Aldh3a1/Aldh1a3/Gstt2/Gstk1/Aldh3b1/Gsta3/Gstm5/Dhdh	14
rno04976	Bile secretion	14 / 889	72 / 7849	0.02933832	1.53256480	0.285289844	0.260903366	Atp1b2/Abcb1b/Slc2a1/Atp1b1/Hmgcr/Fxyd2/Baat/Slc51a/Slco1b2/Adcy5/Aqp9/Slco1a5/Adcy2/Slc4a4	14
rno05144	Malaria	12 / 889	59 / 7849	0.03051094	1.51554435	0.286770901	0.262257823	Hbb/Met/Vcam1/Icam1/Sdc2/Tgfb3/Il18/Lrp1/Tlr2/Gypc/RGD1565355/Tgfb2	12
rno04964	Proximal tubule bicarbonate reclamation	6 / 889	22 / 7849	0.03152446	1.50135233	0.286770901	0.262257823	Atp1b2/Gls/Glud1/Atp1b1/Fxyd2/Slc4a4	6
rno01040	Biosynthesis of unsaturated fatty acids	7 / 889	29 / 7849	0.03920574	1.40665037	0.325299157	0.297492697	Pecr/Scd1/Baat/Hacd4/Acot1/Acot4/Scd2	7
rno05216	Thyroid cancer	7 / 889	29 / 7849	0.03920574	1.40665037	0.325299157	0.297492697	Tpm3/Lef1/Kras/Ret/Tcf7l1/Tfg/Cdh1	7
rno00520	Amino sugar and nucleotide sugar metabolism	10 / 889	48 / 7849	0.03970151	1.40119294	0.325299157	0.297492697	Gale/Uxs1/Hk1/Gmds/Hexb/Gfpt2/Cmah/Pgm3/Gnpda1/Renbp	10
rno04210	Apoptosis	15 / 889	82 / 7849	0.04037401	1.39389813	0.325299157	0.297492697	Casp12/Il1a/Prkar2b/Cycs/Faslg/Casp3/Tnfrsf1a/Capn2/Birc7/Irak3/Tnfrsf10b/Birc3/Aifm1/Casp6/Dffb	15
rno00910	Nitrogen metabolism	5 / 889	18 / 7849	0.04497819	1.34699799	0.352329187	0.322212209	Glud1/Glul/Car6/Cps1/Car13	5
rno04977	Vitamin digestion and absorption	6 / 889	24 / 7849	0.04682990	1.32947680	0.356919751	0.326410373	Abcc1/Lmbrd1/Slc46a1/Slc52a3/Lrat/Tcn2	6
rno04142	Lysosome	21 / 889	129 / 7849	0.05470367	1.26198355	0.384776583	0.351886012	Scarb2/Acp2/Neu1/Ctsc/Psapl1/Aga/Ctsk/Hexb/Atp6v0a4/Atp6v0d2/Ap3s1/Manba/Glb1/Ap1s1/Sumf1/Gla/Ap1m2/Lgmn/Atp6ap1/Cd164/Asah1	21
rno05202	Transcriptional misregulation in cancer	27 / 889	174 / 7849	0.05471071	1.26192761	0.384776583	0.351886012	Pax3/Cdkn1a/Flt3/Gzmb/Cebpb/Met/Wt1/Arnt2/Plat/Itgb7/Il2rb/Gria3/Mycn/Etv5/Bcl6/Slc45a3/Spint1/Cdk14/Tspan7/Runx2/Prom1/Ccnd2/LOC684841/Meis1/Birc3/Tgfbr2/Hmga2	27
rno00511	Other glycan degradation	5 / 889	19 / 7849	0.05555077	1.25530988	0.384776583	0.351886012	Neu1/Aga/Hexb/Manba/Glb1	5
rno00340	Histidine metabolism	6 / 889	25 / 7849	0.05594269	1.25225662	0.384776583	0.351886012	Aldh3a1/Aldh1a3/Cndp2/Maoa/Hal/Aldh3b1	6
rno05230	Central carbon metabolism in cancer	12 / 889	65 / 7849	0.05883773	1.23034410	0.395053319	0.361284297	Flt3/Egfr/Gls/Kras/Met/Pdgfrb/Ret/Slc2a1/Pgam2/Hk1/Fgfr1/Slc16a3	12
rno00052	Galactose metabolism	7 / 889	32 / 7849	0.06291586	1.20123987	0.412610985	0.37734114	Gale/Hk1/Akr1b8/Galm/Glb1/Gla/Si	7
rno00061	Fatty acid biosynthesis	4 / 889	14 / 7849	0.06481359	1.18833391	0.415396202	0.379888277	Acsl4/Acsl3/Acsbg2/Fasn	4
rno00220	Arginine biosynthesis	5 / 889	20 / 7849	0.06743077	1.17114187	0.422566171	0.38644536	Gls/Glud1/Glul/Arg1/Cps1	5
rno00562	Inositol phosphate metabolism	13 / 889	74 / 7849	0.07057226	1.15136596	0.432638648	0.395656845	Plce1/Inpp4b/Ipmk/Plcd1/Impa2/Mtmr4/Mtm1/Plcg2/Mtmr7/Plch1/Inpp5a/LOC500959/Impa1	13
rno01212	Fatty acid metabolism	10 / 889	54 / 7849	0.07879769	1.10348651	0.462665242	0.423116776	Pecr/Acsl4/Acsl3/Ehhadh/Scd1/Acsbg2/Acat2/Hacd4/Fasn/Scd2	10
rno00603	Glycosphingolipid biosynthesis - globo series	4 / 889	15 / 7849	0.08075915	1.09280824	0.462665242	0.423116776	Hexb/St3gal1/Gla/St3gal2	4
rno00410	beta-Alanine metabolism	7 / 889	34 / 7849	0.08269134	1.08253997	0.462665242	0.423116776	Ehhadh/Aldh3a1/Aldh1a3/Cndp2/Aoc3/Aldh3b1/Abat	7
rno04530	Tight junction	22 / 889	143 / 7849	0.08294848	1.08119157	0.462665242	0.423116776	Magi2/Kras/Myh3/Prkcg/Myh8/Mras/Cldn10/Cldn23/Prkce/Mpdz/Myh13/Cask/Cldn2/Crb3/Cldn15/Cldn4/Cgn/Ctnna3/Ppp2r2b/Sptan1/Myh10/Prkch	22
rno05414	Dilated cardiomyopathy	15 / 889	91 / 7849	0.08621774	1.06440335	0.462665242	0.423116776	Tpm3/Itgb7/Tgfb3/Itgb4/Slc8a1/Cacna2d3/Itgb6/Des/Adcy5/Sgcb/Cacna1s/Ryr2/Itga7/Adcy2/Tgfb2	15
rno04721	Synaptic vesicle cycle	11 / 889	62 / 7849	0.08640119	1.06348026	0.462665242	0.423116776	Cplx2/Ap2b1/Stx1b/Snap25/Stx2/Slc18a2/Atp6v0a4/Atp6v0d2/Atp6v1b1/Rims1/Atp6v0e1	11
rno04512	ECM-receptor interaction	14 / 889	84 / 7849	0.08857939	1.05266730	0.462665242	0.423116776	Sdc4/Gp5/Lamb2/Itgb7/Itgb4/Col1a1/Col6a1/Lamb3/Itgb6/Col6a6/Col6a2/Col4a3/RGD1565355/Itga7	14
rno00650	Butanoate metabolism	6 / 889	28 / 7849	0.08923155	1.04948158	0.462665242	0.423116776	Ehhadh/Hmgcs2/Acsm2a/Acat2/Oxct1/Abat	6
rno05204	Chemical carcinogenesis	15 / 889	92 / 7849	0.09279231	1.03248801	0.462665242	0.423116776	Nat2/Adh7/Mgst1/Adh1/Gstm1/Gstp1/Hsd11b1/Aldh3a1/Aldh1a3/Gstt2/Gstk1/Aldh3b1/Gsta3/Gstm5/Cyp2b15	15
rno05323	Rheumatoid arthritis	15 / 889	92 / 7849	0.09279231	1.03248801	0.462665242	0.423116776	Il1a/Cxcl12/Icam1/Tgfb3/Ctsk/Il18/Atp6v0a4/Atp6v0d2/Mmp1b/Tlr2/Atp6v1b1/Csf1/Tgfb2/Atp6ap1/Atp6v0e1	15
rno05410	Hypertrophic cardiomyopathy (HCM)	14 / 889	85 / 7849	0.09557909	1.01963712	0.462665242	0.423116776	Tpm3/Itgb7/Tgfb3/Itgb4/Slc8a1/Cacna2d3/Itgb6/Des/Prkab2/Sgcb/Cacna1s/Ryr2/Itga7/Tgfb2	14
rno00600	Sphingolipid metabolism	9 / 889	49 / 7849	0.09632104	1.01627885	0.462665242	0.423116776	Asah2/Neu1/Sptlc3/Cerk/Acer2/Glb1/Gla/Sgpp1/Asah1	9
rno04151	PI3K-Akt signaling pathway	46 / 889	336 / 7849	0.09734385	1.01169148	0.462665242	0.423116776	Vegfc/Cdkn1a/Eif4e/Il2rg/Fgf12/Egfr/Epo/Kras/Met/Gng8/Pdgfrb/Il4r/Syk/Ghr/Faslg/Lamb2/Kdr/Gys2/Itgb7/Itgb4/Il2rb/Fgf18/Col1a1/Col6a1/Lamb3/Tlr2/Itgb6/Col6a6/Col6a2/Ppp2r3a/Col4a3/Epha2/Brca1/Lpar2/Kitlg/Gnb3/Ppp2r2b/Ccnd2/Bcl2l11/Csf1/Fgfr1/Nr4a1/Itga7/Gnb5/Vegfb/Pgf	46
rno00533	Glycosaminoglycan biosynthesis - keratan sulfate	4 / 889	16 / 7849	0.09843941	1.00683098	0.462665242	0.423116776	B3gnt2/Chst4/St3gal1/St3gal2	4
rno04911	Insulin secretion	14 / 889	86 / 7849	0.10291132	0.98753685	0.475753967	0.435086682	Rims2/Atp1b2/Prkcg/Slc2a1/Cckar/Snap25/Camk2a/Atp1b1/Fxyd2/Adcy5/Cacna1s/Ryr2/Adcy2/Kcnma1	14
rno03320	PPAR signaling pathway	13 / 889	79 / 7849	0.10610950	0.97424575	0.482627059	0.441372263	Acsl4/Acsl3/Ehhadh/Hmgcs2/Lpl/Scd1/Dbi/Aqp7/Mmp1b/Acsbg2/RGD1565355/Cyp4a1/Scd2	13
rno05205	Proteoglycans in cancer	29 / 889	203 / 7849	0.11046803	0.95676338	0.494475957	0.452208322	Plce1/Cdkn1a/Wnt2b/Wnt11/Egfr/Kras/Met/Prkcg/Sdc4/Esr1/Gpc3/Faslg/Camk2a/Casp3/Cav1/Mras/Kdr/Ppp1cb/Sdc2/Fzd6/Cblc/Plcg2/Flna/Tlr2/Rdx/Cav2/Fgfr1/Mmp2/Tgfb2	29
rno00330	Arginine and proline metabolism	9 / 889	51 / 7849	0.11686113	0.93232992	0.514919348	0.470904219	Cndp2/Arg1/Maoa/Hoga1/Ckmt1b/Agmat/P4ha2/Azin2/Oat	9
rno00072	Synthesis and degradation of ketone bodies	3 / 889	11 / 7849	0.11969472	0.92192499	0.519290954	0.474902142	Hmgcs2/Acat2/Oxct1	3
rno00480	Glutathione metabolism	10 / 889	59 / 7849	0.12496067	0.90322667	0.53392285	0.488283308	Ggt1/Mgst1/Gstm1/Gstp1/Gclc/Gpx8/Gstt2/Gstk1/Gsta3/Gstm5	10
rno04015	Rap1 signaling pathway	30 / 889	216 / 7849	0.13731633	0.86227781	0.574884754	0.525743803	Magi2/Vegfc/Plce1/Fgf12/Drd2/Egfr/Kras/Met/Pdgfrb/Prkcg/P2ry1/Adora2a/Mras/Kdr/Fgf18/Prkd3/Vasp/Rasgrp2/Epha2/Lpar2/Kitlg/Adcy5/Pfn3/Csf1/Fgfr1/Pfn2/Adcy2/Cdh1/Vegfb/Pgf	30
rno00232	Caffeine metabolism	2 / 889	6 / 7849	0.14121825	0.85010919	0.574884754	0.525743803	Nat2/Xdh	2
rno00534	Glycosaminoglycan biosynthesis - heparan sulfate / heparin	5 / 889	25 / 7849	0.14538264	0.83748744	0.574884754	0.525743803	B3galt6/Extl1/Hs6st1/Glce/Hs3st1	5
rno04320	Dorso-ventral axis formation	5 / 889	25 / 7849	0.14538264	0.83748744	0.574884754	0.525743803	Egfr/Kras/Piwil2/Cpeb3/Piwil1	5
rno04970	Salivary secretion	12 / 889	76 / 7849	0.14668596	0.83361145	0.574884754	0.525743803	Adra1b/Atp1b2/Prkcg/Atp1b1/Lpo/Atp2b3/Fxyd2/Gucy1a3/Adcy5/Bst1/Adcy2/Kcnma1	12
rno00130	Ubiquinone and other terpenoid-quinone biosynthesis	3 / 889	12 / 7849	0.14677909	0.83333582	0.574884754	0.525743803	Coq7/Hpd/Vkorc1l1	3
rno00071	Fatty acid degradation	8 / 889	47 / 7849	0.15642064	0.80570593	0.594463393	0.543648867	Acsl4/Acsl3/Ehhadh/Adh7/Adh1/Acsbg2/Acat2/Cyp4a1	8
rno00620	Pyruvate metabolism	7 / 889	40 / 7849	0.16050147	0.79452098	0.594463393	0.543648867	Acot12/Pklr/Pc/Ldhc/Ldhd/Acat2/Acss2	7
rno05143	African trypanosomiasis	7 / 889	40 / 7849	0.16050147	0.79452098	0.594463393	0.543648867	Hbb/Prkcg/Vcam1/Faslg/Icam1/Il18/Ido1	7
rno04390	Hippo signaling pathway	22 / 889	156 / 7849	0.16345863	0.78659216	0.594463393	0.543648867	Wnt2b/Wnt11/Bmpr2/Lef1/Apc/Bmp4/Ppp1cb/Tgfb3/Fzd6/Gli2/Tp53bp2/Lats2/Tcf7l1/Bbc3/Mob1b/Ctnna3/Crb2/Ppp2r2b/Ccnd2/Tgfb2/Tgfbr2/Cdh1	22
rno00280	Valine, leucine and isoleucine degradation	9 / 889	55 / 7849	0.16442604	0.78402939	0.594463393	0.543648867	Ehhadh/Hmgcs2/Mcee/Acat2/Mccc2/Aox1/Pcca/Oxct1/Abat	9
rno05217	Basal cell carcinoma	9 / 889	55 / 7849	0.16442604	0.78402939	0.594463393	0.543648867	Wnt2b/Wnt11/Gli1/Lef1/Apc/Bmp4/Fzd6/Gli2/Tcf7l1	9
rno04640	Hematopoietic cell lineage	13 / 889	86 / 7849	0.17083181	0.76743126	0.59889234	0.547699228	Flt3/Epo/Il1a/Il4r/Cd1d1/Gp5/Cd59/Cd7/RGD1565355/Kitlg/Cd55/Tfrc/Csf1	13
rno00920	Sulfur metabolism	3 / 889	13 / 7849	0.17560594	0.75546079	0.59889234	0.547699228	Cycs/Bpnt1/Suox	3
rno04623	Cytosolic DNA-sensing pathway	9 / 889	56 / 7849	0.17757240	0.75062455	0.59889234	0.547699228	Cxcl10/Il18/Ddx58/Polr3h/Polr3a/Il33/Ikbke/Polr3k/Polr3g	9
rno05020	Prion diseases	6 / 889	34 / 7849	0.18077522	0.74286109	0.59889234	0.547699228	C7/Casp12/Il1a/Hspa5/Ncam2/C5	6
rno00460	Cyanoamino acid metabolism	2 / 889	7 / 7849	0.18342190	0.73654882	0.59889234	0.547699228	Ggt1/Shmt1	2
rno00564	Glycerophospholipid metabolism	14 / 889	95 / 7849	0.18345827	0.73646270	0.59889234	0.547699228	Lcat/Pla2g4a/Pemt/Lypla1/Phospho1/Gpat4/Pla2g2c/Gpat2/Pla2g2a/Agpat5/Lpin1/Lpcat3/Agpat1/Gpd1	14
rno04064	NF-kappa B signaling pathway	14 / 889	95 / 7849	0.18345827	0.73646270	0.59889234	0.547699228	Cxcl12/Syk/Vcam1/Icam1/Tnfrsf1a/Erc1/Plcg2/Ddx58/Ccl21/Traf6/Ccl19/Ly96/Blnk/Birc3	14
rno00563	Glycosylphosphatidylinositol(GPI)-anchor biosynthesis	5 / 889	27 / 7849	0.18407281	0.73501035	0.59889234	0.547699228	Pigz/Pigb/Pigh/Pigc/Pigw	5
rno04961	Endocrine and other factor-regulated calcium reabsorption	8 / 889	49 / 7849	0.18476466	0.73338110	0.59889234	0.547699228	Ap2b1/Atp1b2/Prkcg/Klk1c2/Esr1/Atp1b1/Fxyd2/Slc8a1	8
rno04070	Phosphatidylinositol signaling system	14 / 889	96 / 7849	0.19392516	0.71236585	0.610866073	0.558649451	Plce1/Inpp4b/Ipmk/Plcd1/Prkcg/Impa2/Mtmr4/Mtm1/Plcg2/Mtmr7/Ppip5k1/Tmem55a/Inpp5a/Impa1	14
rno05214	Glioma	10 / 889	65 / 7849	0.19586585	0.70804127	0.610866073	0.558649451	Cdkn1a/Shc3/Egfr/Kras/Pdgfrb/Prkcg/Tgfa/Camk2a/Plcg2/Shc2	10
rno04670	Leukocyte transendothelial migration	17 / 889	120 / 7849	0.19613146	0.70745273	0.610866073	0.558649451	Prkcg/Cxcl12/Vcam1/Icam1/Cldn10/Cldn23/Plcg2/Vav3/Cldn2/Cldn15/Cldn4/Txk/Vasp/Ctnna3/Cd99/Cyba/Mmp2	17
rno00250	Alanine, aspartate and glutamate metabolism	6 / 889	35 / 7849	0.19877555	0.70163703	0.610866073	0.558649451	Gls/Glud1/Glul/Gfpt2/Cps1/Abat	6
rno05133	Pertussis	11 / 889	73 / 7849	0.19928964	0.70051528	0.610866073	0.558649451	C1s/C2/C3/Il1a/Casp3/Serping1/Traf6/C1r/C5/Ly96/Nod1	11
rno04260	Cardiac muscle contraction	12 / 889	81 / 7849	0.20176147	0.69516176	0.611792856	0.559497013	Tpm3/Atp1b2/Cox6a2/Atp1b1/Fxyd2/Slc8a1/Slc9a6/Cacna2d3/Cox8c/Cox6b2/Cacna1s/Ryr2	12
rno04520	Adherens junction	11 / 889	74 / 7849	0.21188099	0.67390801	0.62686452	0.573280356	Lef1/Acp1/Egfr/Met/Pvrl2/Tcf7l1/Lmo7/Ctnna3/Fgfr1/Tgfbr2/Cdh1	11
rno04971	Gastric acid secretion	11 / 889	74 / 7849	0.21188099	0.67390801	0.62686452	0.573280356	Kcnk2/Atp1b2/Prkcg/Sst/Camk2a/Hrh2/Atp1b1/Cckbr/Mylk3/Adcy5/Adcy2	11
rno04727	GABAergic synapse	13 / 889	90 / 7849	0.21497405	0.66761395	0.62686452	0.573280356	Gabrg1/Gabrr3/Gls/Gng8/Prkcg/Glul/Gnb3/Adcy5/Cacna1s/Gabarapl1/Abat/Adcy2/Gnb5	13
rno04020	Calcium signaling pathway	25 / 889	187 / 7849	0.21562361	0.66630368	0.62686452	0.573280356	Plce1/Adra1b/Agtr1a/Egfr/Gnal/Pdgfrb/Plcd1/Prkcg/Tacr3/Cckar/Ptger3/Tacr2/Avpr1a/Adora2a/Camk2a/Hrh2/Cckbr/Mylk3/Plcg2/Atp2b3/Pde1b/Slc8a1/Cacna1s/Ryr2/Adcy2	25
rno00030	Pentose phosphate pathway	5 / 889	29 / 7849	0.22602563	0.64584231	0.650400288	0.594804295	Aldoc/Prps2/Rgn/Prps1/Rpe	5
rno00561	Glycerolipid metabolism	9 / 889	60 / 7849	0.23448777	0.62987981	0.667934857	0.610840015	Lpl/Akr1b8/Gpat4/Gpat2/Agpat5/Lpin1/Gla/Agpat1/Agk	9
rno04925	Aldosterone synthesis and secretion	12 / 889	84 / 7849	0.23862602	0.62228220	0.672925373	0.615403943	Agtr1a/Npr1/Prkcg/Lipe/Camk2a/Prkce/Cyp11a1/Prkd3/Adcy5/Cacna1s/Nr4a1/Adcy2	12
rno00760	Nicotinate and nicotinamide metabolism	5 / 889	30 / 7849	0.24797672	0.60558909	0.687171372	0.628432199	Nt5c3a/Aox1/Enpp3/Nt5e/Bst1	5
rno04650	Natural killer cell mediated cytotoxicity	14 / 889	101 / 7849	0.25012876	0.60183637	0.687171372	0.628432199	Shc3/Fcgr2a/Gzmb/Kras/Prkcg/Syk/Faslg/Casp3/Icam1/Plcg2/Vav3/Shc2/Tnfrsf10b/Prf1	14
rno04918	Thyroid hormone synthesis	10 / 889	69 / 7849	0.25098813	0.60034683	0.687171372	0.628432199	Atp1b2/Prkcg/Hspa5/Atp1b1/Gpx8/Fxyd2/Iyd/Tpo/Adcy5/Adcy2	10
rno00900	Terpenoid backbone biosynthesis	4 / 889	23 / 7849	0.25929646	0.58620341	0.698052783	0.638383471	Hmgcs2/Hmgcr/Acat2/Fdps	4
rno05152	Tuberculosis	24 / 889	184 / 7849	0.25991327	0.58517155	0.698052783	0.638383471	Fcgr2a/C3/Cebpb/Il1a/Syk/Cycs/Camk2a/Casp3/Tnfrsf1a/Tgfb3/Fcgr2b/Il18/Pla2r1/Atp6v0a4/Atp6v0d2/RGD1564571/Tlr2/Traf6/LOC498276/Cd209e/Clec7a/Hspd1/Tgfb2/Atp6ap1	24
rno04611	Platelet activation	17 / 889	127 / 7849	0.26769530	0.57235926	0.709173427	0.648553526	Fgb/Fgg/Pla2g4a/Syk/Gp5/P2ry1/Ppp1cb/Mylk3/Plcg2/Col1a1/Vasp/Rasgrp2/Gucy1a3/LOC498276/Adcy5/P2ry12/Adcy2	17
rno00120	Primary bile acid biosynthesis	3 / 889	16 / 7849	0.26908353	0.57011288	0.709173427	0.648553526	Cyp7b1/Baat/Hsd17b4	3
rno04310	Wnt signaling pathway	19 / 889	144 / 7849	0.27326183	0.56342103	0.713517003	0.652525814	Wif1/Wnt2b/Wnt11/Lef1/Apc/Prkcg/Mmp7/Camk2a/Fzd6/Cacybp/Nfatc4/Peg12/Tcf7l1/Invs/Prickle1/Gpc4/Cer1/Ccnd2/Bambi	19
rno04380	Osteoclast differentiation	17 / 889	129 / 7849	0.28973379	0.53800086	0.740146199	0.676878756	Fcgr2a/Il1a/Syk/Tnfrsf11b/Fosl2/Tnfrsf1a/Fcgr2b/Ctsk/Plcg2/Traf6/LOC498276/Blnk/Csf1/Cyba/Tgfb2/Tgfbr2/Tec	17
rno03008	Ribosome biogenesis in eukaryotes	12 / 889	88 / 7849	0.29133414	0.53560862	0.740146199	0.676878756	Rpp38/Rexo1l1-ps1/Utp18/Exnef/Utp15/RGD1306195/Rpp25/Utp14a/Utp6/Spata5/Wdr43/Rpp30	12
rno04540	Gap junction	12 / 889	88 / 7849	0.29133414	0.53560862	0.740146199	0.676878756	Drd2/Egfr/Gja1/Kras/Pdgfrb/Prkcg/Tubb6/Gucy1a3/Tubb2a/Tuba1a/Adcy5/Adcy2	12
rno05219	Bladder cancer	6 / 889	40 / 7849	0.29681078	0.52752032	0.741063391	0.677717547	Cdkn1a/Egfr/Kras/Mmp1b/Mmp2/Cdh1	6
rno05210	Colorectal cancer	9 / 889	64 / 7849	0.29695093	0.52731531	0.741063391	0.677717547	Lef1/Apc/Kras/Cycs/Casp3/Tgfb3/Tcf7l1/Tgfb2/Tgfbr2	9
rno04514	Cell adhesion molecules (CAMs)	22 / 889	172 / 7849	0.30373033	0.51751184	0.751332924	0.687109244	Nrxn2/Cdh3/Cntn1/RT1-N1/Sdc4/Spn/Vcam1/Icam1/Sdc2/Itgb7/Ncam2/Cldn10/Cldn23/Sell/Vtcn1/Cldn2/Cldn15/Cldn4/Pvrl2/Cd276/Cd99/Cdh1	22
rno00590	Arachidonic acid metabolism	11 / 889	81 / 7849	0.30792485	0.51155526	0.755085292	0.690540861	Ltc4s/Ggt1/Pla2g4a/Ptgds/Ptgis/Pla2g2c/Gpx8/Pla2g2a/Cyp4a1/Cyp2b15/Alox15	11
rno00750	Vitamin B6 metabolism	2 / 889	10 / 7849	0.31551158	0.50098469	0.767019542	0.701454975	Psat1/Aox1	2
rno05146	Amoebiasis	14 / 889	107 / 7849	0.32438607	0.48893780	0.781853614	0.715021036	Hspb1/Gnal/Prkcg/Cd1d1/Casp3/Lamb2/Tgfb3/Serpinb1a/Arg1/Col1a1/Lamb3/Tlr2/Col4a3/Tgfb2	14
rno05134	Legionellosis	8 / 889	58 / 7849	0.33297004	0.47759485	0.795741949	0.7277222	C3/Cycs/Casp3/Sar1b/Il18/Hspa1b/Tlr2/Hspd1	8
rno04921	Oxytocin signaling pathway	20 / 889	160 / 7849	0.35401084	0.45098344	0.838916438	0.767206149	Cdkn1a/Npr2/Egfr/Kras/Npr1/Pla2g4a/Prkcg/Camk2a/Eef2k/Ppp1cb/Mylk3/Nfatc4/Cacna2d3/Gucy1a3/Camkk1/Adcy5/Prkab2/Cacna1s/Ryr2/Adcy2	20
rno00430	Taurine and hypotaurine metabolism	2 / 889	11 / 7849	0.35902644	0.44487356	0.840573248	0.768721336	Ggt1/Baat	2
rno04950	Maturity onset diabetes of the young	4 / 889	27 / 7849	0.36630037	0.43616264	0.840573248	0.768721336	Pklr/Hes1/Hnf4g/Nkx6-1	4
rno04966	Collecting duct acid secretion	4 / 889	27 / 7849	0.36630037	0.43616264	0.840573248	0.768721336	Atp6v0a4/Atp6v0d2/Atp6v1b1/Atp6v0e1	4
rno00770	Pantothenate and CoA biosynthesis	3 / 889	19 / 7849	0.36663301	0.43576843	0.840573248	0.768721336	Vnn1/Pank1/Enpp3	3
rno05012	Parkinson's disease	19 / 889	153 / 7849	0.37052269	0.43118519	0.842640315	0.77061171	Atp5g3/Drd2/Gnal/Cox6a2/Cycs/Adora2a/Casp3/Slc18a2/Sdhc/Ndufc2/Ndufb6/Ndufa7/Lrrk2/Sncaip/Cox8c/Ndufa9/Adcy5/Cox6b2/Ndufa4	19
rno05213	Endometrial cancer	7 / 889	52 / 7849	0.37456025	0.42647832	0.845007913	0.772776927	Lef1/Apc/Egfr/Kras/Tcf7l1/Ctnna3/Cdh1	7
rno04022	cGMP-PKG signaling pathway	21 / 889	171 / 7849	0.38062566	0.41950194	0.848471505	0.775944452	Npr2/Adra1b/Agtr1a/Atp1b2/Npr1/Kcnj8/Ppp1cb/Atp1b1/Mylk3/Prkce/Atp2b3/Fxyd2/Slc8a1/Nfatc4/Mrvi1/Vasp/Gucy1a3/Adcy5/Cacna1s/Adcy2/Kcnma1	21
rno04350	TGF-beta signaling pathway	11 / 889	86 / 7849	0.38211305	0.41780813	0.848471505	0.775944452	Bmpr2/Fst/Inhbb/Bmp4/Tgfb3/Zfyve16/Nbl1/Ltbp1/Tgfb2/Tgfbr2/Bambi	11
rno04014	Ras signaling pathway	28 / 889	232 / 7849	0.38939154	0.40961349	0.850964206	0.778224078	Vegfc/Plce1/Shc3/Fgf12/Egfr/Kras/Met/Gng8/Pdgfrb/Pla2g4a/Prkcg/Faslg/Mras/Kdr/Plcg2/Fgf18/Pla2g2c/Pla2g2a/Shc2/Rasgrp2/Epha2/Kitlg/Gnb3/Csf1/Fgfr1/Gnb5/Vegfb/Pgf	28
rno04145	Phagosome	24 / 889	198 / 7849	0.39359224	0.40495347	0.850964206	0.778224078	Fcgr2a/C3/RT1-N1/Fcgr2b/Pla2r1/Dync1i1/Atp6v0a4/Atp6v0d2/RGD1564571/Tubb6/Tlr2/Atp6v1b1/C1r/Colec12/LOC498276/Tubb2a/RGD1565355/Cd209e/Clec7a/Tuba1a/Tfrc/Cyba/Atp6ap1/Atp6v0e1	24
rno04010	MAPK signaling pathway	31 / 889	259 / 7849	0.39940298	0.39858870	0.850964206	0.778224078	Dusp1/Map3k1/Fgf12/Cdc25b/Egfr/Hspb1/Il1a/Kras/Pdgfrb/Pla2g4a/Prkcg/Faslg/Casp3/Mras/Tnfrsf1a/Tgfb3/Taok1/Fgf18/Flna/Hspa1b/Ptpn5/Cacna2d3/Traf6/Map3k6/Rasgrp2/Cacna1s/Fgfr1/Nr4a1/Ntf3/Tgfb2/Tgfbr2	31
rno05010	Alzheimer's disease	22 / 889	182 / 7849	0.40615322	0.39131010	0.850964206	0.778224078	Atp5g3/Casp12/Lpl/Cox6a2/Cycs/Casp3/Tnfrsf1a/Apoe/Bace2/Sdhc/Capn2/Ndufc2/Adam10/Ndufb6/Ndufa7/Lrp1/Cox8c/Ndufa9/App/Cox6b2/Ndufa4/Cacna1s	22
rno05161	Hepatitis B	17 / 889	139 / 7849	0.40656431	0.39087075	0.850964206	0.778224078	Egr2/Cdkn1a/Map3k1/Casp12/Kras/Prkcg/Cycs/Faslg/Casp3/Tgfb3/Ddx58/Nfatc4/Tlr2/Ikbke/Tlr3/Tgfb2/Atp6ap1	17
rno00051	Fructose and mannose metabolism	5 / 889	37 / 7849	0.41048036	0.38670761	0.850964206	0.778224078	Aldoc/Hk1/Akr1b8/Gmds/LOC500959	5
rno04072	Phospholipase D signaling pathway	18 / 889	148 / 7849	0.41128724	0.38585477	0.850964206	0.778224078	Shc3/Agtr1a/Egfr/Kras/Pdgfrb/Pla2g4a/Avpr1a/Avpr2/Syk/Mras/Plcg2/Agpat5/Shc2/Agpat1/Lpar2/Kitlg/Adcy5/Adcy2	18
rno04261	Adrenergic signaling in cardiomyocytes	18 / 889	148 / 7849	0.41128724	0.38585477	0.850964206	0.778224078	Tpm3/Adra1b/Agtr1a/Atp1b2/Camk2a/Ppp1cb/Atp1b1/Atp2b3/Fxyd2/Slc8a1/Cacna2d3/Ppp2r3a/Ppp1r1a/Ppp2r2b/Adcy5/Cacna1s/Ryr2/Adcy2	18
rno04115	p53 signaling pathway	9 / 889	71 / 7849	0.41341169	0.38361725	0.850964206	0.778224078	Cdkn1a/Cycs/Casp3/Ppm1d/Sesn1/Gtse1/Gorab/Bbc3/Ccnd2	9
rno05218	Melanoma	9 / 889	71 / 7849	0.41341169	0.38361725	0.850964206	0.778224078	Cdkn1a/Fgf12/Egfr/Kras/Met/Pdgfrb/Fgf18/Fgfr1/Cdh1	9
rno00380	Tryptophan metabolism	6 / 889	46 / 7849	0.42297374	0.37368659	0.864337646	0.790454361	Ehhadh/Maoa/Acat2/Aox1/Tdo2/Ido1	6
rno04724	Glutamatergic synapse	14 / 889	115 / 7849	0.42969065	0.36684410	0.871746501	0.79722991	Grin3a/Gls/Gng8/Pla2g4a/Prkcg/Glul/Slc1a3/Gria3/Slc1a7/Shank3/Gnb3/Adcy5/Adcy2/Gnb5	14
rno05100	Bacterial invasion of epithelial cells	10 / 889	81 / 7849	0.43685053	0.35966713	0.879941781	0.80472466	Shc3/Met/Cav1/Cblc/Dock1/Arhgef26/Shc2/Ctnna3/Cav2/Cdh1	10
rno04141	Protein processing in endoplasmic reticulum	20 / 889	168 / 7849	0.44191515	0.35466111	0.881711453	0.80634306	Lman1/Casp12/Rpn1/Hspa5/Pdia6/Sar1b/Erlec1/Capn2/Hspa1b/Man1a1/Dnajc10/Sec13/Bag1/Tram1/Ubqln2/Dnajb11/Ssr1/Ube2d1/Sec23b/Dnajc5	20
rno04340	Hedgehog signaling pathway	6 / 889	47 / 7849	0.44398236	0.35263428	0.881711453	0.80634306	Wnt2b/Wnt11/Gli1/Bmp4/Gli2/Zic2	6
rno04726	Serotonergic synapse	15 / 889	125 / 7849	0.44723709	0.34946219	0.881964053	0.806574068	Dusp1/Kras/Gng8/Pla2g4a/Prkcg/Casp3/Slc18a2/Slc6a4/Maoa/App/Gnb3/Adcy5/Cacna1s/Alox15/Gnb5	15
rno04012	ErbB signaling pathway	11 / 889	91 / 7849	0.45766936	0.33944817	0.885356625	0.809676644	Cdkn1a/Shc3/Egfr/Kras/Prkcg/Tgfa/Camk2a/Cblc/Plcg2/Shc2/Nrg4	11
rno04666	Fc gamma R-mediated phagocytosis	11 / 889	91 / 7849	0.45766936	0.33944817	0.885356625	0.809676644	Fcgr2a/Pla2g4a/Prkcg/Syk/Fcgr2b/Plcg2/Prkce/Vav3/Vasp/LOC498276/Amph	11
rno05031	Amphetamine addiction	8 / 889	65 / 7849	0.45837612	0.33877801	0.885356625	0.809676644	Grin3a/Prkcg/Camk2a/Slc18a2/Ppp1cb/Maoa/Gria3/Adcy5	8
rno04024	cAMP signaling pathway	23 / 889	196 / 7849	0.46156552	0.33576664	0.885452221	0.809764069	Plce1/Gli1/Grin3a/Atp1b2/Drd2/Npr1/Npy/Pde4b/Ptger3/Lipe/Adora2a/Camk2a/Ppp1cb/Atp1b1/Vav3/Atp2b3/Gria3/Fxyd2/Fxyd1/Adcy5/Cacna1s/Ryr2/Adcy2	23
rno04066	HIF-1 signaling pathway	13 / 889	109 / 7849	0.46599959	0.33161446	0.886785643	0.81098351	Cdkn1a/Timp1/Eif4e/Egfr/Epo/Prkcg/Slc2a1/Tf/Hk1/Camk2a/Plcg2/Tfrc/Tceb2	13
rno00830	Retinol metabolism	10 / 889	83 / 7849	0.46854986	0.32924419	0.886785643	0.81098351	Aldh1a2/Adh7/Adh1/Aldh1a1/Aldh1a7/Rdh11/Cyp4a1/Aox1/Lrat/Cyp2b15	10
rno04975	Fat digestion and absorption	5 / 889	40 / 7849	0.47988996	0.31885833	0.891433864	0.815234403	Pla2g2c/Pla2g2a/Acat2/Agpat1/RGD1565355	5
rno04920	Adipocytokine signaling pathway	9 / 889	75 / 7849	0.48048917	0.31831639	0.891433864	0.815234403	Acsl4/Acsl3/Npy/Slc2a1/Tnfrsf1a/Acsbg2/RGD1565355/Camkk1/Prkab2	9
rno05140	Leishmaniasis	9 / 889	75 / 7849	0.48048917	0.31831639	0.891433864	0.815234403	Fcgr2a/C3/Il1a/Tgfb3/Tlr2/Traf6/LOC498276/Cyba/Tgfb2	9
rno04924	Renin secretion	8 / 889	67 / 7849	0.49375104	0.30649198	0.895386508	0.818849177	Agtr1a/Npr1/Pde1b/Gucy1a3/Clca4l/Adcy5/Cacna1s/Kcnma1	8
rno03020	RNA polymerase	4 / 889	32 / 7849	0.49812952	0.30265772	0.895386508	0.818849177	Polr3h/Polr3a/Polr3k/Polr3g	4
rno04614	Renin-angiotensin system	4 / 889	32 / 7849	0.49812952	0.30265772	0.895386508	0.818849177	Agtr1a/Klk1c2/Cma1/Atp6ap2	4
rno04144	Endocytosis	33 / 889	288 / 7849	0.49997824	0.30104890	0.895386508	0.818849177	Ap2b1/Il2rg/Folr1/Ehd4/Egfr/Met/Ret/RT1-N1/Cav1/Kdr/Tgfb3/Il2rb/Cblc/Tsg101/Capza3/Hspa1b/Snx5/Psd3/Traf6/Rbsn/Vps4b/Ehd2/Snx32/Cav2/Snx12/RGD1566265/Zfyve16/Amph/Tfrc/Tgfb2/Tgfbr2/Sh3gl3/Git1	33
rno04960	Aldosterone-regulated sodium reabsorption	5 / 889	41 / 7849	0.50243915	0.29891653	0.895386508	0.818849177	Atp1b2/Kras/Prkcg/Atp1b1/Fxyd2	5
rno04723	Retrograde endocannabinoid signaling	12 / 889	103 / 7849	0.50487642	0.29681491	0.895386508	0.818849177	Gabrg1/Gabrr3/Gng8/Prkcg/Gria3/Abhd6/Gnb3/Adcy5/Cacna1s/Adcy2/Gnb5/Rims1	12
rno04923	Regulation of lipolysis in adipocytes	7 / 889	59 / 7849	0.50871207	0.29352796	0.895386508	0.818849177	Npr1/Npy/Ptger3/Lipe/Aqp7/Adcy5/Adcy2	7
rno04728	Dopaminergic synapse	15 / 889	130 / 7849	0.51096035	0.29161280	0.895386508	0.818849177	Comt/Drd2/Gng8/Gnal/Prkcg/Camk2a/Slc18a2/Ppp1cb/Maoa/Gria3/Ppp2r3a/Gnb3/Ppp2r2b/Adcy5/Gnb5	15
rno05211	Renal cell carcinoma	8 / 889	68 / 7849	0.51119584	0.29141269	0.895386508	0.818849177	Kras/Met/Slc2a1/Tgfa/Arnt2/Tgfb3/Tceb2/Tgfb2	8
rno04130	SNARE interactions in vesicular transport	4 / 889	33 / 7849	0.52318112	0.28134793	0.906550188	0.82905859	Stx1b/Stx2/Stx19/Vamp5	4
rno04910	Insulin signaling pathway	16 / 889	140 / 7849	0.52488404	0.27993663	0.906550188	0.82905859	Sh2b2/Shc3/Eif4e/Kras/Pklr/Prkar2b/Hk1/Lipe/Ppp1cb/Gys2/Cblc/Ppp1r3c/Shc2/Fasn/Prkab2/Ppp1r3d	16
rno04370	VEGF signaling pathway	7 / 889	60 / 7849	0.52721358	0.27801341	0.906550188	0.82905859	Hspb1/Kras/Pla2g4a/Prkcg/Kdr/Plcg2/Shc2	7
rno00310	Lysine degradation	6 / 889	52 / 7849	0.54567997	0.26306198	0.93095144	0.851374031	Ehhadh/Aass/Camkmt/Plod2/Acat2/Suv420h1	6
rno00592	alpha-Linolenic acid metabolism	3 / 889	25 / 7849	0.55016864	0.25950417	0.93095144	0.851374031	Pla2g4a/Pla2g2c/Pla2g2a	3
rno04062	Chemokine signaling pathway	20 / 889	178 / 7849	0.55130812	0.25860561	0.93095144	0.851374031	Shc3/Xcl1/Kras/Cxcl10/Gng8/Cxcl12/Ccl7/Vav3/Ccl21/Shc2/Rasgrp2/Ccl27/Ccl19/Cxcl16/Cxcl13/Gnb3/Adcy5/Ccl26/Adcy2/Gnb5	20
rno05034	Alcoholism	20 / 889	179 / 7849	0.56193687	0.25031247	0.943251173	0.862622386	Shc3/Grin3a/Drd2/Kras/Gng8/Npy/Adora2a/Slc18a2/Ppp1cb/Maoa/Hist1h2bh/Shc2/RGD1562378/Camkk1/Gnb3/Slc29a1/Adcy5/LOC684841/Gnb5/Hdac7	20
rno04973	Carbohydrate digestion and absorption	5 / 889	44 / 7849	0.56754752	0.24599777	0.94696839	0.866021857	Atp1b2/Hk1/Atp1b1/Fxyd2/Si	5
rno00190	Oxidative phosphorylation	16 / 889	144 / 7849	0.57255099	0.24218583	0.94696839	0.866021857	Atp5g3/Cox6a2/Sdhc/Ndufc2/Atp6v0a4/Atp6v0d2/Ndufb6/Ndufa7/Atp6v1b1/Cox8c/Ndufa9/Cox6b2/Ndufa4/Cox11/Atp6ap1/Atp6v0e1	16
rno04916	Melanogenesis	11 / 889	99 / 7849	0.57475903	0.24051419	0.94696839	0.866021857	Wnt2b/Wnt11/Lef1/Kras/Prkcg/Camk2a/Fzd6/Tcf7l1/Kitlg/Adcy5/Adcy2	11
rno03060	Protein export	3 / 889	26 / 7849	0.57767277	0.23831811	0.94696839	0.866021857	Hspa5/Spcs2/Spcs3	3
rno03018	RNA degradation	9 / 889	82 / 7849	0.59235313	0.22741931	0.94696839	0.866021857	Pabpc6/Btg1/Exosc7/Pan3/Wdr61/Lsm6/Hspd1/Lsm2/LOC688828	9
rno00040	Pentose and glucuronate interconversions	4 / 889	36 / 7849	0.59443422	0.22589620	0.94696839	0.866021857	Akr1b8/Cryl1/Rpe/Dhdh	4
rno04360	Axon guidance	14 / 889	128 / 7849	0.59770728	0.22351145	0.94696839	0.866021857	Kras/Met/Cxcl12/Sema3c/Sema3a/Nfatc4/Sema4d/Sema5a/Sema3f/Epha4/Slit2/Epha2/Unc5b/Slit3	14
rno04919	Thyroid hormone signaling pathway	13 / 889	119 / 7849	0.59900406	0.22257024	0.94696839	0.866021857	Plce1/Atp1b2/Kras/Plcd1/Prkcg/Slc2a1/Esr1/Bmp4/Atp1b1/Plcg2/Fxyd2/Med4/Thra	13
rno05032	Morphine addiction	10 / 889	92 / 7849	0.60466184	0.21848744	0.94696839	0.866021857	Gabrg1/Gabrr3/Gng8/Pde4b/Prkcg/Pde1b/Gnb3/Adcy5/Adcy2/Gnb5	10
rno05162	Measles	15 / 889	138 / 7849	0.60833767	0.21585529	0.94696839	0.866021857	Il2rg/Il1a/Faslg/Il2rb/Fcgr2b/Hspa1b/Ddx58/RGD1564571/Tlr2/Traf6/Bbc3/Ikbke/Tnfrsf10b/Cd209e/Ccnd2	15
rno05030	Cocaine addiction	5 / 889	46 / 7849	0.60841522	0.21579993	0.94696839	0.866021857	Grin3a/Drd2/Slc18a2/Maoa/Adcy5	5
rno05160	Hepatitis C	14 / 889	129 / 7849	0.60980602	0.21480830	0.94696839	0.866021857	Cdkn1a/Egfr/Kras/Tnfrsf1a/Cldn10/Cldn23/Ddx58/Cldn2/Cldn15/Cldn4/Traf6/Ikbke/Tlr3/Ppp2r2b	14
rno04931	Insulin resistance	12 / 889	111 / 7849	0.61353599	0.21215996	0.94696839	0.866021857	Slc2a1/Ppp1cb/Gys2/Tnfrsf1a/Ppargc1b/Prkce/Ppp1r3c/Gfpt2/Ppp2r4/RGD1565355/Prkab2/Ppp1r3d	12
rno05321	Inflammatory bowel disease (IBD)	7 / 889	65 / 7849	0.61510038	0.21105401	0.94696839	0.866021857	Il2rg/Il1a/Il4r/Tgfb3/Il18/Tlr2/Tgfb2	7
rno04810	Regulation of actin cytoskeleton	24 / 889	221 / 7849	0.62014657	0.20750565	0.94696839	0.866021857	Fgf12/Apc/Egfr/Kras/Pdgfrb/Mras/Ppp1cb/Itgb7/Itgb4/Diaph3/Mylk3/Fgf18/Vav3/Cyfip2/Dock1/Itgb6/Nckap1l/Rdx/Pfn3/Fgfr1/Myh10/Itga7/Pfn2/Git1	24
rno05223	Non-small cell lung cancer	6 / 889	56 / 7849	0.62062924	0.20716776	0.94696839	0.866021857	Egfr/Kras/Prkcg/Tgfa/Plcg2/Fhit	6
rno00670	One carbon pool by folate	2 / 889	18 / 7849	0.62123813	0.20674190	0.94696839	0.866021857	Shmt1/Mthfd2	2
rno02010	ABC transporters	5 / 889	47 / 7849	0.62799057	0.20204688	0.952114728	0.870728288	Abcc1/Abcb1b/Abcd4/Abca8a/Abca4	5
rno04913	Ovarian steroidogenesis	6 / 889	57 / 7849	0.63823012	0.19502270	0.962388211	0.880123597	Pla2g4a/Hsd17b7/Cyp11a1/Adcy5/Hsd17b2/Adcy2	6
rno05220	Chronic myeloid leukemia	8 / 889	76 / 7849	0.64159214	0.19274096	0.962388211	0.880123597	Cdkn1a/Shc3/Kras/Tgfb3/Cblc/Shc2/Tgfb2/Tgfbr2	8
rno05145	Toxoplasmosis	13 / 889	123 / 7849	0.64792656	0.18847422	0.9625263	0.880249883	Cycs/Casp3/Lamb2/Tnfrsf1a/Tgfb3/Hspa1b/Birc7/Lamb3/Tlr2/Traf6/Ly96/Birc3/Tgfb2	13
rno00450	Selenocompound metabolism	2 / 889	19 / 7849	0.65119167	0.18629116	0.9625263	0.880249883	Cth/Txnrd2	2
rno00062	Fatty acid elongation	3 / 889	29 / 7849	0.65355991	0.18471460	0.9625263	0.880249883	Hacd4/Acot1/Acot4	3
rno04621	NOD-like receptor signaling pathway	6 / 889	58 / 7849	0.65533706	0.18353527	0.9625263	0.880249883	Il18/Traf6/Nlrp1a/Nod1/Nlrp1b/Birc3	6
rno04750	Inflammatory mediator regulation of TRP channels	12 / 889	115 / 7849	0.66332782	0.17827179	0.969214738	0.886366595	Pla2g4a/Prkcg/Asic2/Camk2a/Ppp1cb/Plcg2/Prkce/Cyp4a1/Asic4/Adcy5/Adcy2/Prkch	12
rno04932	Non-alcoholic fatty liver disease (NAFLD)	17 / 889	162 / 7849	0.66934073	0.17435274	0.971766048	0.88869982	Il1a/Pklr/Cox6a2/Cycs/Faslg/Casp3/Tnfrsf1a/Sdhc/Ndufc2/Ndufb6/Ndufa7/Cox8c/Ndufa9/Bcl2l11/Prkab2/Cox6b2/Ndufa4	17
rno04713	Circadian entrainment	10 / 889	97 / 7849	0.67246142	0.17233263	0.971766048	0.88869982	Gng8/Prkcg/Camk2a/Gria3/Gucy1a3/Gnb3/Adcy5/Ryr2/Adcy2/Gnb5	10
rno00601	Glycosphingolipid biosynthesis - lacto and neolacto series	3 / 889	30 / 7849	0.67657186	0.16968607	0.971766048	0.88869982	B3gnt2/Gcnt2/B3galt2	3
rno05033	Nicotine addiction	4 / 889	40 / 7849	0.67885784	0.16822116	0.971766048	0.88869982	Gabrg1/Grin3a/Gabrr3/Gria3	4
rno05166	HTLV-I infection	31 / 889	293 / 7849	0.68709348	0.16298417	0.978587685	0.894938346	Egr2/Cdkn1a/Wnt2b/Map3k1/Wnt11/Il2rg/Apc/Tspo/Kras/Pdgfrb/RT1-N1/Slc2a1/Vcam1/Atf3/Icam1/Mras/Tnfrsf1a/Tgfb3/Il2rb/Fzd6/Mybl1/Nfatc4/RGD1306195/Ccnd2/Adcy5/Zfp36/Adcy2/Msx1/Tgfb2/Tgfbr2/Fdps	31
rno05215	Prostate cancer	9 / 889	89 / 7849	0.69141294	0.16026250	0.979296566	0.895586632	Cdkn1a/Lef1/Egfr/Gstp1/Kras/Pdgfrb/Tgfa/Tcf7l1/Fgfr1	9
rno00591	Linoleic acid metabolism	4 / 889	41 / 7849	0.69793013	0.15618805	0.979296566	0.895586632	Pla2g4a/Pla2g2c/Pla2g2a/Alox15	4
rno00531	Glycosaminoglycan degradation	2 / 889	21 / 7849	0.70539552	0.15156731	0.979296566	0.895586632	Hexb/Glb1	2
rno00532	Glycosaminoglycan biosynthesis - chondroitin sulfate / dermatan sulfate	2 / 889	21 / 7849	0.70539552	0.15156731	0.979296566	0.895586632	B3galt6/Csgalnact1	2
rno00140	Steroid hormone biosynthesis	8 / 889	81 / 7849	0.71214799	0.14742975	0.979296566	0.895586632	Comt/Hsd11b1/Cyp7b1/Hsd17b7/Cyp11a1/ste2/Cyp2b15/Hsd17b2	8
rno04152	AMPK signaling pathway	13 / 889	129 / 7849	0.71493946	0.14573073	0.979296566	0.895586632	Scd1/Lipe/Eef2k/Gys2/Hmgcr/Cab39/Ppp2r3a/RGD1565355/Fasn/Camkk1/Ppp2r2b/Prkab2/Scd2	13
rno04668	TNF signaling pathway	11 / 889	110 / 7849	0.71499104	0.14569940	0.979296566	0.895586632	Magi2/Cebpb/Cxcl10/Vcam1/Casp3/Icam1/Tnfrsf1a/Bag4/Bcl3/Csf1/Birc3	11
rno04912	GnRH signaling pathway	9 / 889	92 / 7849	0.72892826	0.13731521	0.979296566	0.895586632	Map3k1/Egfr/Kras/Pla2g4a/Camk2a/Adcy5/Cacna1s/Adcy2/Mmp2	9
rno00500	Starch and sucrose metabolism	5 / 889	53 / 7849	0.73231580	0.13530160	0.979296566	0.895586632	Uxs1/Hk1/Gys2/Si/Enpp3	5
rno04962	Vasopressin-regulated water reabsorption	4 / 889	43 / 7849	0.73359738	0.13454223	0.979296566	0.895586632	Avpr2/Dctn1/Dync1i1/Arhgdib	4
rno03015	mRNA surveillance pathway	9 / 889	93 / 7849	0.74073207	0.13033885	0.979296566	0.895586632	Ppp1cb/Smg6/Pabpc6/Cpsf2/Rngtt/Upf2/Ppp2r3a/Ppp2r2b/Magohb	9
rno04630	Jak-STAT signaling pathway	15 / 889	151 / 7849	0.74438994	0.12819950	0.979296566	0.895586632	Cdkn1a/Il2rg/Il13ra2/Epo/Gfap/Pim1/Il4r/Fhl1/Ghr/Il13ra1/Il2rb/Socs5/Il20rb/Aox1/Ccnd2	15
rno04080	Neuroactive ligand-receptor interaction	30 / 889	292 / 7849	0.74533404	0.12764904	0.979296566	0.895586632	Gpr50/Gabrg1/P2ry14/Grin3a/Gabrr3/Adra1b/Agtr1a/Tspo/Drd2/Tacr3/Vipr1/Cckar/Ptger3/Tacr2/Chrna3/Avpr1a/Avpr2/Ghr/P2ry1/Ghrhr/Adora2a/Hrh2/Cckbr/Gzma/Taar6/Chrne/Gria3/Lpar2/Grid1/Thra	30
rno00565	Ether lipid metabolism	4 / 889	44 / 7849	0.75020237	0.12482157	0.979296566	0.895586632	Pla2g4a/Pla2g2c/Pla2g2a/Enpp2	4
rno05212	Pancreatic cancer	6 / 889	65 / 7849	0.76044417	0.11893267	0.979296566	0.895586632	Egfr/Kras/Tgfa/Tgfb3/Tgfb2/Tgfbr2	6
rno04071	Sphingolipid signaling pathway	12 / 889	124 / 7849	0.76104304	0.11859078	0.979296566	0.895586632	Asah2/Kras/Abcc1/Prkcg/Tnfrsf1a/Prkce/Sptlc3/Acer2/Ppp2r3a/Ppp2r2b/Sgpp1/Asah1	12
rno04917	Prolactin signaling pathway	7 / 889	76 / 7849	0.77256966	0.11206235	0.979296566	0.895586632	Wap/Shc3/Kras/Esr1/Shc2/Socs5/Ccnd2	7
rno04915	Estrogen signaling pathway	9 / 889	96 / 7849	0.77401565	0.11125026	0.979296566	0.895586632	Shc3/Egfr/Kras/Esr1/Hspa1b/Shc2/Adcy5/Adcy2/Mmp2	9
rno03013	RNA transport	16 / 889	164 / 7849	0.77426043	0.11111294	0.979296566	0.895586632	Eif4e/Eif2b3/Rpp38/Pabpc6/Sec13/Sumo1/Eif1ax/Cyfip2/RGD1306195/Rpp25/Upf2/Rangap1/Paip1/Gemin4/Rpp30/Magohb	16
rno00983	Drug metabolism - other enzymes	5 / 889	56 / 7849	0.77579175	0.11025484	0.979296566	0.895586632	Nat2/Ces2c/Ces1e/Xdh/Tpmt	5
rno05014	Amyotrophic lateral sclerosis (ALS)	5 / 889	56 / 7849	0.77579175	0.11025484	0.979296566	0.895586632	Casp12/Prph/Cycs/Casp3/Tnfrsf1a	5
rno04722	Neurotrophin signaling pathway	12 / 889	126 / 7849	0.77986518	0.10798047	0.979296566	0.895586632	Sh2b2/Shc3/Map3k1/Kras/Faslg/Camk2a/Plcg2/Traf6/Shc2/Irak3/Arhgdib/Ntf3	12
rno04068	FoxO signaling pathway	13 / 889	136 / 7849	0.78229941	0.10662700	0.979296566	0.895586632	Cdkn1a/Egfr/Kras/Faslg/Tgfb3/Bcl6/Klf2/Ccnd2/Bcl2l11/Prkab2/Gabarapl1/Tgfb2/Tgfbr2	13
rno04940	Type I diabetes mellitus	7 / 889	77 / 7849	0.78418121	0.10558357	0.979296566	0.895586632	Gzmb/Il1a/RT1-N1/Faslg/Cpe/Prf1/Hspd1	7
rno05142	Chagas disease (American trypanosomiasis)	10 / 889	107 / 7849	0.78551064	0.10484793	0.979296566	0.895586632	C3/Gnal/Faslg/Tnfrsf1a/Tgfb3/Tlr2/Traf6/Ppp2r2b/Tgfb2/Tgfbr2	10
rno05221	Acute myeloid leukemia	5 / 889	57 / 7849	0.78901883	0.10291263	0.979296566	0.895586632	Flt3/Lef1/Kras/Pim1/Tcf7l1	5
rno00790	Folate biosynthesis	1 / 889	13 / 7849	0.79069387	0.10199163	0.979296566	0.895586632	Alpi	1
rno03450	Non-homologous end-joining	1 / 889	13 / 7849	0.79069387	0.10199163	0.979296566	0.895586632	Xrcc4	1
rno03030	DNA replication	3 / 889	36 / 7849	0.79105937	0.10179092	0.979296566	0.895586632	Rpa3/Mcm2/Rnaseh2a	3
rno05222	Small cell lung cancer	8 / 889	88 / 7849	0.79444334	0.09993707	0.979296566	0.895586632	Cycs/Lamb2/Birc7/Lamb3/Traf6/Col4a3/Fhit/Birc3	8
rno00270	Cysteine and methionine metabolism	4 / 889	47 / 7849	0.79524437	0.09949939	0.979296566	0.895586632	Cth/Gclc/Ldhc/Sdsl	4
