# Supplementary material for: The difference in expression of long noncoding RNAs in rat semen induced by high-fat diet was associated with metabolic pathways
Source: PeerJ. 2017 Jul 25;5:e3518. doi: 10.7717/peerj.3518 (PMC5530988; doi:10.7717/peerj.3518)
Supplement: Data S6 [file peerj-05-3518-s006.xls]

## Sheet: Gaozhi_VS_ZhengC_fc2_cis
CUST_6_PI428311958	chr10	15558814	15559543	LOC287167	NM_001013853	-
CUST_6_PI428311958	chr10	15570929	15571773	Hba2	NM_001007722	-
CUST_6_PI428311958	chr10	15522333	15549100	Luc7l	NM_001024269	+
CUST_16_PI428311958	chr7	97655614	97685800	LOC500877	NM_001047963	-
CUST_32_PI428311958	chr19	13849918	13888570	Hmgxb4	NM_001107412	+
CUST_32_PI428311958	chr19	13890548	13925393	Tom1	NM_001008365	+
CUST_44_PI428311958	chr12	11748332	11760543	Rbak	NM_001191664	+
CUST_58_PI428311958	chr7	1376551	1383228	Atp5b	NM_134364	+
CUST_58_PI428311958	chr7	1351205	1368857	Ptges3	NM_001130989	+
CUST_71_PI428311958	chr14	3051038	3240286	Tgfbr3	NM_017256	+
CUST_84_PI428311958	chr11	67602518	67811715	Mylk	NM_001105874	-
CUST_91_PI428311958	chr13	49162329	49202704	Kif21b	NM_001105990	+
CUST_91_PI428311958	chr13	49210517	49247039	LOC498236	NM_001047926	-
CUST_108_PI428311958	chr20	27594998	27621907	Psap	NM_013013	+
CUST_108_PI428311958	chr20	27594998	27621907	Psap	NM_001190237	+
CUST_108_PI428311958	chr20	27594998	27621907	Psap	NM_001190238	+
CUST_108_PI428311958	chr20	27594998	27621907	Psap	NM_001190236	+
CUST_108_PI428311958	chr20	27662632	27684891	MGC112715	NM_001044300	+
CUST_108_PI428311958	chr20	27622048	28016145	Cdh23	NM_053644	-
CUST_118_PI428311958	chr1	161584857	161586234	LOC100134871	NM_001113223	-
CUST_118_PI428311958	chr1	161578126	161579492	LOC689064	NM_001111269	-
CUST_118_PI428311958	chr1	161590666	161598127	Hbb-b1	NM_198776	-
CUST_118_PI428311958	chr1	161584857	161620193	Hbb	NM_033234	-
CUST_124_PI428311958	chr1	120509099	120518867	Vimp	NM_173120	+
CUST_125_PI428311958	chr11	31721527	31901963	Itsn1	NM_001136096	+
CUST_125_PI428311958	chr11	31776345	31864195	Itsn1	NM_019227	+
CUST_146_PI428311958	chr6	4417928	4691719	Slc8a1	NM_001270777	-
CUST_146_PI428311958	chr6	4417928	4691719	Slc8a1	NM_001270776	-
CUST_146_PI428311958	chr6	4417928	4691719	Slc8a1	NM_001270778	-
CUST_146_PI428311958	chr6	4417928	4691719	Slc8a1	NM_001270779	-
CUST_146_PI428311958	chr6	4417928	4691719	Slc8a1	NM_001270775	-
CUST_146_PI428311958	chr6	4417928	4691719	Slc8a1	NM_001270772	-
CUST_146_PI428311958	chr6	4417928	4691719	Slc8a1	NM_019268	-
CUST_146_PI428311958	chr6	4417928	4691719	Slc8a1	NM_001270773	-
CUST_146_PI428311958	chr6	4417928	4691719	Slc8a1	NM_001270774	-
CUST_229_PI428311958	chr8	99571923	99591067	RGD1309079	NM_001134472	-
CUST_259_PI428311958	chr15	23229082	23243568	Socs4	NM_001107256	+
CUST_259_PI428311958	chr15	23250736	23274010	Mapk1ip1l	NM_001108373	+
CUST_267_PI428311958	chr6	42127300	42204465	Taf1b	NM_001191107	+
CUST_281_PI428311958	chr14	6958123	7003630	Klhl8	NM_001105995	+
CUST_283_PI428311958	chr20	12089172	12290273	Pcbp3	NM_001011945	+
CUST_298_PI428311958	chr5	148645616	148647266	Tssk3	NM_001007650	-
CUST_298_PI428311958	chr5	148647726	148648716	Fam229a	NM_001109266	+
CUST_298_PI428311958	chr5	148616869	148645100	Bsdc1	NM_001106636	+
CUST_305_PI428311958	chr6	33074411	33076769	Osr1	NM_001106716	+
CUST_307_PI428311958	chr4	81616458	82033894	Creb5	NM_001134621	+
CUST_308_PI428311958	chr20	13191985	13192851	Mif	NM_031051	+
CUST_329_PI428311958	chr2	141974791	142183203	Lhfp	NM_001109183	+
CUST_332_PI428311958	chr14	79076299	79118498	Crmp1	NM_012932	-
CUST_336_PI428311958	chr3	9847317	9853535	RGD1311084	NM_001100979	-
CUST_336_PI428311958	chr3	9860523	9877108	Ntmt1	NM_001025019	+
CUST_352_PI428311958	chr5	139690803	139719021	Slc2a1	NM_138827	+
CUST_384_PI428311958	chr7	127666517	127671624	Tymp	NM_001012122	-
CUST_384_PI428311958	chr7	127671981	127674607	Odf3b	NM_001191992	-
CUST_384_PI428311958	chr7	127650767	127666461	Ncaph2	NM_001024877	+
CUST_396_PI428311958	chr19	2225208	2382805	Cdh11	NM_053392	+
CUST_413_PI428311958	chr8	84809073	84817572	LOC100363289	NM_001177825	+
CUST_413_PI428311958	chr8	84813291	84817390	Cox7a2	NM_022503	-
CUST_413_PI428311958	chr8	84827710	84849715	Tmem30a	NM_001004248	-
CUST_414_PI428311958	chr19	35774030	35775878	Ctrl	NM_054009	-
CUST_414_PI428311958	chr19	35777709	35780194	Psmb10	NM_001025637	-
CUST_414_PI428311958	chr19	35785186	35807024	Slc12a4	NM_019229	-
CUST_414_PI428311958	chr19	35814989	35820643	Dpep3	NM_001008383	-
CUST_414_PI428311958	chr19	35781506	35784966	Lcat	NM_017024	-
CUST_446_PI428311958	chr1	213095186	213120981	Ddb1	NM_171995	+
CUST_446_PI428311958	chr1	213124883	213159508	Vwce	NM_001271311	+
CUST_446_PI428311958	chr1	213163716	213173859	Pga5	NM_021753	-
CUST_455_PI428311958	chr1	211662522	211692558	Ahnak	NM_001191951	+
CUST_458_PI428311958	chr3	13200260	13407069	Pbx3	NM_001107834	-
CUST_461_PI428311958	chr5	37156875	37230228	Fbxl4	NM_001107919	+
CUST_469_PI428311958	chr8	119681129	119747750	Stt3b	NM_001170539	-
CUST_480_PI428311958	chr1	84421637	84427235	Ppp1r14a	NM_130403	+
CUST_480_PI428311958	chr1	84393846	84416299	Spint2	NM_001082549	-
CUST_480_PI428311958	chr1	84393846	84416299	Spint2	NM_199087	-
CUST_503_PI428311958	chr10	35814838	35850122	Maml1	NM_001106997	-
CUST_503_PI428311958	chr10	35850943	35883494	Canx	NM_172008	-
CUST_504_PI428311958	chr15	4790457	4800905	RGD1304704	NM_001047874	+
CUST_504_PI428311958	chr15	4801182	4856895	Nid2	NM_001012005	-
CUST_519_PI428311958	chr3	169311204	169312227	Rps21	NM_031111	+
CUST_520_PI428311958	chr20	4954337	4960880	Rxrb	NM_206849	-
CUST_520_PI428311958	chr20	4964859	4966855	Hsd17b8	NM_212529	+
CUST_520_PI428311958	chr20	4967800	4967910	Mir219-1	NR_031932	+
CUST_520_PI428311958	chr20	4968233	4972148	Ring1	NM_212549	+
CUST_520_PI428311958	chr20	4961279	4964652	Slc39a7	NM_001164744	+
CUST_520_PI428311958	chr20	4961317	4964652	Slc39a7	NM_001008885	+
CUST_531_PI428311958	chr19	26160621	26163156	Ptger1	NM_013100	-
CUST_531_PI428311958	chr19	26165657	26169474	Gipc1	NM_053341	-
CUST_531_PI428311958	chr19	26132496	26160471	Pkn1	NM_017175	+
CUST_539_PI428311958	chr12	35505845	35538974	Tctn1	NM_001177613	+
CUST_545_PI428311958	chr1	209001432	209002582	Gpha2	NM_133619	+
CUST_545_PI428311958	chr1	208993817	209009757	Ppp2r5b	NM_181379	-
CUST_545_PI428311958	chr1	209017868	209037552	Atg2a	NM_001109545	+
CUST_579_PI428311958	chr1	42351238	42378295	Slc22a1	NM_012697	+
CUST_579_PI428311958	chr1	42253272	42341646	Igf2r	NM_012756	+
CUST_580_PI428311958	chr4	56623493	56645571	Smo	NM_012807	+
CUST_580_PI428311958	chr4	56654032	56803595	Ahcyl2	NM_001173510	+
CUST_601_PI428311958	chr5	169301094	169344134	Plekhg5	NM_201272	+
CUST_601_PI428311958	chr5	169349725	169382076	Espn	NM_019622	-
CUST_601_PI428311958	chr5	169344694	169348961	Tnfrsf25	NM_001137644	+
CUST_613_PI428311958	chr6	21453520	21489444	Srd5a2	NM_022711	+
CUST_613_PI428311958	chr6	21417684	21590015	Xdh	NM_017154	+
CUST_618_PI428311958	chr4	180650926	180669243	Cmas	NM_001009419	+
CUST_618_PI428311958	chr4	180398937	181859617	Sox5l1	NM_001271267	-
CUST_626_PI428311958	chr11	60170405	60870875	Lsamp	NM_017242	-
CUST_661_PI428311958	chr8	11076054	11125523	Sesn3	NM_001108125	+
CUST_668_PI428311958	chr14	85415141	85508807	Nf2	NM_013193	-
CUST_673_PI428311958	chr15	108029946	108053498	Ggact	NM_001025634	-
CUST_673_PI428311958	chr15	108061643	108118409	Tmtc4	NM_001134414	-
CUST_677_PI428311958	chr7	123338624	123461767	Atxn10	NM_133313	+
CUST_701_PI428311958	chr6	962023	1141314	Crim1	NM_001169103	+
CUST_729_PI428311958	chr5	132955336	133001386	Bend5	NM_001108672	+
CUST_756_PI428311958	chr3	170446807	170454900	Stmn3	NM_024346	-
CUST_756_PI428311958	chr3	170461612	170496959	Rtel1	NM_001191857	+
CUST_769_PI428311958	chr3	9329639	9331678	Dolk	NM_001107826	-
CUST_769_PI428311958	chr3	9310512	9325611	Phyhd1	NM_001013081	+
CUST_769_PI428311958	chr3	9280624	9306308	Lrrc8a	NM_001024782	+
CUST_771_PI428311958	chr8	111852792	111879691	Tex264	NM_001007665	-
CUST_771_PI428311958	chr8	111884405	111985809	Rad54l2	NM_001134520	-
CUST_772_PI428311958	chr9	36375660	36383534	Unc50	NM_138919	+
CUST_772_PI428311958	chr9	36361810	36375515	Coa5	NM_001195488	-
CUST_772_PI428311958	chr9	36238644	36356933	Inpp4a	NM_031002	+
CUST_772_PI428311958	chr9	36384072	36477938	Mgat4a	NM_001160155	-
CUST_772_PI428311958	chr9	36384072	36477938	Mgat4a	NM_001012225	-
CUST_783_PI428311958	chr12	46471505	46483380	Lrcol1	NM_001270418	-
CUST_787_PI428311958	chr10	46668950	46684301	Atpaf2	NM_001107006	-
CUST_795_PI428311958	chr10	18111580	18413103	Ranbp17	NM_001106994	-
CUST_809_PI428311958	chr10	74498273	74584128	Med13	NM_001107035	-
CUST_809_PI428311958	chr10	74437856	74486004	Ints2	NM_001100630	-
CUST_846_PI428311958	chr1	203383400	203803687	Kcnq1	NM_032073	+
CUST_864_PI428311958	chr10	109941603	109942773	Ppp1r27	NM_001105858	-
CUST_864_PI428311958	chr10	109950220	109961716	P4hb	NM_012998	-
CUST_874_PI428311958	chr3	154298273	154316430	RGD1303142	NM_201560	-
CUST_874_PI428311958	chr3	154223263	154289256	Jph2	NM_001037974	-
CUST_881_PI428311958	chr17	13904881	13935110	Tgfbi	NM_053802	-
CUST_887_PI428311958	chrX	101220258	101288788	Pof1b	NM_001106934	-
CUST_896_PI428311958	chr4	179431195	179829822	Slco1a1	NM_017111	-
CUST_896_PI428311958	chr4	179790208	179851288	Slco1a5	NM_030838	-
CUST_932_PI428311958	chr13	105117482	105155705	Kctd3	NM_001107199	-
CUST_932_PI428311958	chr13	104481806	105111225	Ush2a	NM_001244757	+
CUST_957_PI428311958	chr6	135413618	135419147	Hsp90aa1	NM_175761	-
CUST_957_PI428311958	chr6	135392174	135404820	RGD1305298	NM_001134526	-
CUST_962_PI428311958	chr5	37156875	37230228	Fbxl4	NM_001107919	+
CUST_967_PI428311958	chr2	51610581	51637190	Paip1	NM_001108937	+
CUST_967_PI428311958	chr2	51642380	51664029	RGD1306227	NM_001014037	+
CUST_977_PI428311958	chr5	128270282	128291399	RGD1310313	NM_001139465	+
CUST_981_PI428311958	chr3	67934067	67937772	Clp1	NM_001009599	-
CUST_984_PI428311958	chr7	141777330	141780753	Hoxc5	NM_001108116	+
CUST_984_PI428311958	chr7	141778229	141778321	Mir615	NR_032748	+
CUST_984_PI428311958	chr7	141796933	141799476	Hoxc4	NM_001109884	+
CUST_987_PI428311958	chr15	50860502	50871752	Phyhip	NM_001017376	+
CUST_987_PI428311958	chr15	50878143	50922313	Bmp1	NM_031323	-
CUST_1017_PI428311958	chr20	43266781	43279959	Fam229b	NM_001134695	-
CUST_1017_PI428311958	chr20	43280096	43298415	Tube1	NM_001108536	+
CUST_1024_PI428311958	chr14	38109931	38339631	Corin	NM_182473	+
CUST_1027_PI428311958	chr1	86086023	86095045	Fxyd7	NM_022008	-
CUST_1027_PI428311958	chr1	86103248	86113051	Lgi4	NM_199499	+
CUST_1027_PI428311958	chr1	86076281	86085675	Fxyd5	NM_021909	-
CUST_1027_PI428311958	chr1	86076281	86085327	Fxyd5	NM_001270689	-
CUST_1027_PI428311958	chr1	86076281	86085675	Fxyd5	NM_001270688	-
CUST_1027_PI428311958	chr1	86095259	86099368	Fxyd1	NM_031648	-
CUST_1041_PI428311958	chrX	139192114	139560649	Gpc3	NM_012774	-
CUST_1045_PI428311958	chr10	13084816	13089619	Tceb2	NM_031129	-
CUST_1045_PI428311958	chr10	13095422	13097762	Prss33	NM_001109027	-
CUST_1045_PI428311958	chr10	13051311	13084737	Srrm2	NM_001277154	+
CUST_1088_PI428311958	chr7	28054655	28062119	Slc25a3	NM_139100	-
CUST_1088_PI428311958	chr7	28054655	28062119	Slc25a3	NM_001270788	-
CUST_1101_PI428311958	chr3	41922567	41954630	2017-03-07	NM_001012087	+
CUST_1106_PI428311958	chr14	64278114	64370912	Ppargc1a	NM_031347	+
CUST_1109_PI428311958	chr6	94397063	94682308	Rtn1	NM_053865	-
CUST_1113_PI428311958	chr17	14286746	14295500	Cxcl14	NM_001013137	+
CUST_1123_PI428311958	chr5	135320847	135348973	Cmpk1	NM_001025655	-
CUST_1136_PI428311958	chr10	55307705	55309799	Mfsd6l	NM_001105787	+
CUST_1136_PI428311958	chr10	55227871	55248301	Pik3r5	NM_001191923	+
CUST_1136_PI428311958	chr10	55270064	55303503	Pik3r6	NM_001081444	+
CUST_1162_PI428311958	chr17	15579708	15644887	Uimc1	NM_001013884	+
CUST_1168_PI428311958	chr5	59221737	59223682	Ccl19	NM_001108661	-
CUST_1169_PI428311958	chr7	114299063	114322742	Spatc1	NM_001115026	+
CUST_1169_PI428311958	chr7	114326738	114341949	Oplah	NM_053904	-
CUST_1174_PI428311958	chr1	67810526	67811752	Cox6b2	NM_001039085	+
CUST_1174_PI428311958	chr1	67815980	67823611	Suv420h2	NM_001107475	-
CUST_1174_PI428311958	chr1	67793648	67810318	Fam71e2	NM_001145401	+
CUST_1187_PI428311958	chr14	2469772	2471246	Ube2d4	NM_031001	-
CUST_1187_PI428311958	chr14	2429427	2575313	Evi5	NM_001271410	+
CUST_1192_PI428311958	chrX	3452522	3718486	Gria3	NM_001112742	-
CUST_1192_PI428311958	chrX	3452522	3718486	Gria3	NM_032990	-
CUST_1205_PI428311958	chr5	121431271	121659471	Cachd1	NM_001191758	+
CUST_1208_PI428311958	chrX	12989911	12992170	Ndufb11	NM_001106756	+
CUST_1208_PI428311958	chrX	12957746	12989619	Rbm10	NM_152861	-
CUST_1233_PI428311958	chr8	119681129	119747750	Stt3b	NM_001170539	-
CUST_1244_PI428311958	chr10	83647335	83660800	Sgca	NM_001107039	-
CUST_1244_PI428311958	chr10	83622437	83639368	Col1a1	NM_053304	+
CUST_1271_PI428311958	chr10	72800496	72805799	Lhx1	NM_145880	-
CUST_1284_PI428311958	chr1	246057956	246082661	Zfp518a	NM_001030038	+
CUST_1284_PI428311958	chr1	246091335	246165075	Blnk	NM_001025767	-
CUST_1288_PI428311958	chr13	89539654	89569914	Cadm3	NM_001047103	-
CUST_1311_PI428311958	chr13	75458252	75495822	LOC100302372	NM_001162898	+
CUST_1311_PI428311958	chr13	75458252	75495822	LOC100302372	NM_001162897	+
CUST_1322_PI428311958	chr6	111231186	111236455	Ngb	NM_033359	-
CUST_1322_PI428311958	chr6	111159622	111223801	Tmem63c	NM_001108045	+
CUST_1339_PI428311958	chr1	87793195	87833003	Gpatch1	NM_001106246	-
CUST_1344_PI428311958	chr2	203934529	203948031	Mybphl	NM_001014042	+
CUST_1344_PI428311958	chr2	203853008	203931559	Sort1	NM_031767	+
CUST_1348_PI428311958	chr6	24792302	24868759	Rbks	NM_001108703	+
CUST_1348_PI428311958	chr6	24406836	24791918	Bre	NM_199270	-
CUST_1350_PI428311958	chr8	112497625	112531778	Mapkapk3	NM_001012127	-
CUST_1355_PI428311958	chr1	207904814	207925715	Sf3b2	NM_001106326	-
CUST_1355_PI428311958	chr1	207750952	207903865	Pacs1	NM_134406	-
CUST_1367_PI428311958	chr7	11671222	11687698	Mier2	NM_001108737	+
CUST_1367_PI428311958	chr7	11694271	11702348	Ppap2c	NM_139252	+
CUST_1369_PI428311958	chr10	63072127	63109833	Ywhae	NM_031603	+
CUST_1369_PI428311958	chr10	63115781	63140805	Doc2b	NM_031142	-
CUST_1380_PI428311958	chr1	236133440	236396632	Sgms1	NM_181386	-
CUST_1385_PI428311958	chr12	11748332	11760543	Rbak	NM_001191664	+
CUST_1387_PI428311958	chr11	71130560	71165695	Bdh1	NM_053995	-
CUST_1389_PI428311958	chrX	123442510	123443776	Bex4	NM_001037554	+
CUST_1391_PI428311958	chr6	74962390	74973800	Sptssa	NM_001047743	-
CUST_1415_PI428311958	chr6	1715951	1727126	Ndufaf7	NM_001008318	+
CUST_1415_PI428311958	chr6	1698161	1715846	Cebpz	NM_001108701	-
CUST_1419_PI428311958	chr10	13701575	13713089	E4f1	NM_001185046	-
CUST_1419_PI428311958	chr10	13722364	13724991	Pgp	NM_001169152	+
CUST_1419_PI428311958	chr10	13682999	13697176	Eci1	NM_017306	+
CUST_1422_PI428311958	chr15	50580017	50611107	Sorbs3	NM_001005762	-
CUST_1425_PI428311958	chr20	4125356	4128518	Cyp21a1	NM_057101	+
CUST_1425_PI428311958	chr20	4201107	4202576	Fkbpl	NM_001002818	-
CUST_1425_PI428311958	chr20	4219836	4223478	Prrt1	NM_001032285	-
CUST_1425_PI428311958	chr20	4235507	4237864	Egfl8	NM_001165880	+
CUST_1425_PI428311958	chr20	4236023	4237864	Egfl8	NM_001004070	+
CUST_1425_PI428311958	chr20	4248001	4250448	Rnf5	NM_001109025	+
CUST_1425_PI428311958	chr20	4250612	4253540	Ager	NM_053336	-
CUST_1425_PI428311958	chr20	4253961	4259185	Pbx2	NM_001002828	-
CUST_1425_PI428311958	chr20	4259882	4261744	Gpsm3	NM_001003974	-
CUST_1425_PI428311958	chr20	4095980	4105509	Stk19	NM_001013197	+
CUST_1425_PI428311958	chr20	4106127	4118041	C4b	NM_001002805	+
CUST_1425_PI428311958	chr20	4128065	4129421	Tnxa-ps1	NR_024118	-
CUST_1425_PI428311958	chr20	4225629	4234653	Ppt2	NM_019367	+
CUST_1425_PI428311958	chr20	4237797	4245723	Agpat1	NM_212458	-
CUST_1425_PI428311958	chr20	4263204	4287312	Notch4	NM_001002827	-
CUST_1425_PI428311958	chr20	4300686	4315881	C4b	NM_001002805	+
CUST_1425_PI428311958	chr20	4106122	4315881	C4a	NM_031504	+
CUST_1425_PI428311958	chr20	4192184	4200036	Atf6b	NM_001002809	-
CUST_1440_PI428311958	chr3	74499824	74500733	Olr731	NM_001000364	-
CUST_1440_PI428311958	chr3	74533123	74534053	Olr733	NM_001000618	-
CUST_1440_PI428311958	chr3	74542151	74543081	Olr734	NM_001000617	-
CUST_1440_PI428311958	chr3	74570918	74571848	Olr735	NM_001000922	-
CUST_1440_PI428311958	chr3	74679841	74680768	Olr741	NM_001000575	-
CUST_1440_PI428311958	chr3	74691863	74692781	Olr742	NM_001000576	-
CUST_1440_PI428311958	chr3	74723359	74724283	Olr744	NM_001000577	-
CUST_1440_PI428311958	chr3	74747132	74748062	Olr745	NM_001000578	+
CUST_1440_PI428311958	chr3	74612306	74613233	Olr737	NM_001000616	-
CUST_1440_PI428311958	chr3	74579598	74580528	Olr736	NM_001001384	-
CUST_1448_PI428311958	chr4	149622565	149628111	Ghrl	NM_021669	-
CUST_1448_PI428311958	chr4	149637058	149650449	Sec13	NM_001006978	-
CUST_1448_PI428311958	chr4	149655650	149975540	Atp2b2	NM_012508	-
CUST_1475_PI428311958	chr1	135025143	135111792	Abhd2	NM_001106275	+
CUST_1475_PI428311958	chr1	135122062	135135420	Rlbp1	NM_001106274	-
CUST_1490_PI428311958	chr12	22776251	22777239	LOC686120	NR_026689	+
CUST_1490_PI428311958	chr12	22777342	22780059	Abhd11	NM_001271180	-
CUST_1496_PI428311958	chr2	189408566	189411500	Oaz3	NM_001101018	-
CUST_1496_PI428311958	chr2	189417390	189422108	mrpl9	NM_001007696	+
CUST_1496_PI428311958	chr2	189384570	189406109	Tdrkh	NM_001014038	+
CUST_1497_PI428311958	chrX	40404747	40413065	Tsr2	NM_001115027	-
CUST_1497_PI428311958	chrX	40364210	40407213	Fgd1	NM_001037546	+
CUST_1500_PI428311958	chr9	90639889	90641596	Hes6	NM_001013179	-
CUST_1500_PI428311958	chr9	90602949	90626753	Ilkap	NM_022606	-
CUST_1503_PI428311958	chr4	80506289	80508743	Hoxa6	NM_001191087	-
CUST_1503_PI428311958	chr4	80515621	80517521	Hoxa9	NM_001109233	-
CUST_1511_PI428311958	chr5	169001284	169072051	Camta1	NM_001195560	-
CUST_1511_PI428311958	chr5	168202743	169072051	Camta1	NM_001195559	-
CUST_1515_PI428311958	chr2	193128735	193143110	Hmgcs2	NM_173094	+
CUST_1515_PI428311958	chr2	193147942	193177137	Phgdh	NM_031620	-
CUST_1518_PI428311958	chr4	42956101	42989056	Cav1	NM_031556	+
CUST_1518_PI428311958	chr4	42957419	42989056	Cav1	NM_133651	+
CUST_1519_PI428311958	chrX	26331198	26337542	Ebp	NM_057137	+
CUST_1519_PI428311958	chrX	26317404	26330177	Porcn	NM_001173355	+
CUST_1531_PI428311958	chr5	142599705	142615003	Pabpc4	NM_001100538	+
CUST_1537_PI428311958	chr1	209166700	209181588	Pygm	NM_012638	+
CUST_1537_PI428311958	chr1	209183699	209199170	Rasgrp2	NM_001082977	+
CUST_1541_PI428311958	chr13	66228240	66235533	Ivns1abp	NM_001047085	+
CUST_1541_PI428311958	chr13	66242345	66300776	Swt1	NM_001105960	-
CUST_1547_PI428311958	chr4	178959892	179006727	Slco1c1	NM_053441	+
CUST_1550_PI428311958	chr17	36613790	36642260	Pxdc1	NM_001025719	+
CUST_1558_PI428311958	chr1	208118474	208125491	Efemp2	NM_001005907	+
CUST_1558_PI428311958	chr1	208118474	208125491	Efemp2	NM_001277341	+
CUST_1558_PI428311958	chr1	208118474	208125491	Efemp2	NM_001277346	+
CUST_1558_PI428311958	chr1	208126544	208131820	Mus81	NM_001025645	-
CUST_1558_PI428311958	chr1	208133875	208137408	Cfl1	NM_017147	+
CUST_1568_PI428311958	chr14	92814796	92911442	Grb10	NM_001109093	-
CUST_1569_PI428311958	chr13	105376000	105516787	Kcnk2	NM_172042	-
CUST_1569_PI428311958	chr13	105377800	105574238	Kcnk2	NM_172041	-
CUST_1570_PI428311958	chr20	45486589	45498166	Cd164	NM_031812	+
CUST_1583_PI428311958	chr13	107641206	107696311	Ints7	NM_001191675	+
CUST_1602_PI428311958	chr6	109396503	109411292	Tmed10	NM_053467	-
CUST_1602_PI428311958	chr6	109345436	109389174	Nek9	NM_001106747	-
CUST_1604_PI428311958	chr16	40624434	40739692	Vegfc	NM_053653	-
CUST_1614_PI428311958	chr16	81709040	81769680	Tubgcp3	NM_001107323	+
CUST_1618_PI428311958	chr7	114101159	114112091	Puf60	NM_001191880	-
CUST_1618_PI428311958	chr7	114117883	114123617	Nrbp2	NM_001135007	-
CUST_1623_PI428311958	chr1	228360613	228402151	Cbwd1	NM_133535	-
CUST_1629_PI428311958	chr8	108463716	108522500	Bfsp2	NM_001277434	-
CUST_1632_PI428311958	chr15	41942169	42011162	Ints6	NM_001271488	-
CUST_1634_PI428311958	chr10	71969945	71975815	LOC360228	NM_001003706	+
CUST_1634_PI428311958	chr10	71976963	72005551	Heatr6	NM_001079897	+
CUST_1650_PI428311958	chr18	66135862	66359980	Tcf4	NM_053369	+
CUST_1655_PI428311958	chr16	39670748	39783384	Gpm6a	NM_178105	-
CUST_1666_PI428311958	chr7	110933285	111084554	Ptk2	NM_013081	-
CUST_1672_PI428311958	chr5	136442093	136447120	Tspan1	NM_001004236	-
CUST_1675_PI428311958	chr1	179712403	179754345	Eef2k	NM_012947	+
CUST_1689_PI428311958	chr3	9329639	9331678	Dolk	NM_001107826	-
CUST_1689_PI428311958	chr3	9310512	9325611	Phyhd1	NM_001013081	+
CUST_1689_PI428311958	chr3	9280624	9306308	Lrrc8a	NM_001024782	+
CUST_1707_PI428311958	chr2	61789211	61817179	Golph3	NM_023977	+
CUST_1711_PI428311958	chr10	56786704	56792209	Slc2a4	NM_012751	-
CUST_1718_PI428311958	chr19	25826017	25827979	RGD1310262	NM_001107161	+
CUST_1719_PI428311958	chrX	7166135	7170805	Zbtb33	NM_001109314	-
CUST_1719_PI428311958	chrX	7098637	7162303	Tmem255a	NM_182822	+
CUST_1743_PI428311958	chr7	112622005	112683383	Bai1	NM_001170597	+
CUST_1745_PI428311958	chr1	30573253	30624147	Lpcat1	NM_001100735	-
CUST_1767_PI428311958	chr7	2118024	2121105	Ormdl2	NM_001105940	-
CUST_1767_PI428311958	chr7	2182466	2191460	Gdf11	NM_017203	-
CUST_1767_PI428311958	chr7	2105353	2117298	Dnajc14	NM_053690	+
CUST_1767_PI428311958	chr7	2121253	2176069	Sarnp	NM_001033070	+
CUST_1769_PI428311958	chr4	150814705	150992704	Atg7	NM_001012097	+
CUST_1783_PI428311958	chr1	215842667	215844691	Cntf	NM_013166	-
CUST_1783_PI428311958	chr1	215885953	215920253	Lpxn	NM_001009649	+
CUST_1783_PI428311958	chr1	215846157	215882704	Zfp91	NM_001169120	-
CUST_1784_PI428311958	chr7	16131617	16134226	Zfp414	NM_001009664	+
CUST_1784_PI428311958	chr7	16150060	16188054	Hnrnpm	NM_001109911	-
CUST_1784_PI428311958	chr7	16150060	16188054	Hnrnpm	NM_053876	-
CUST_1785_PI428311958	chr3	6153680	6347676	Vav2	NM_001106563	-
CUST_1786_PI428311958	chr1	163369730	163372577	Timm10b	NM_053371	+
CUST_1786_PI428311958	chr1	163337612	163362846	Trim3	NM_031786	-
CUST_1786_PI428311958	chr1	163364859	163369542	Arfip2	NM_001004222	-
CUST_1799_PI428311958	chr10	19684826	19709881	Spdl1	NM_001034138	-
CUST_1799_PI428311958	chr10	19983165	20576689	Slit3	NM_031321	+
CUST_1802_PI428311958	chr7	120016772	120037852	L3mbtl2	NM_001033695	+
CUST_1802_PI428311958	chr7	119927856	120610171	Mpv17l	NM_001098240	+
CUST_1835_PI428311958	chr5	80325041	80328194	Orm1	NM_053288	+
CUST_1835_PI428311958	chr5	80198077	80316354	Col27a1	NM_198747	+
CUST_1846_PI428311958	chr1	85978119	85980059	Hamp	NM_053469	-
CUST_1846_PI428311958	chr1	85981896	85993346	Usf2	NM_031139	-
CUST_1849_PI428311958	chr11	17193504	17241549	Cxadr	NM_053570	+
CUST_1849_PI428311958	chr11	17241626	17257740	Btg3	NM_019290	-
CUST_1857_PI428311958	chrX	58521058	58581070	Smpx	NM_053395	-
CUST_1860_PI428311958	chr10	18111580	18413103	Ranbp17	NM_001106994	-
CUST_1861_PI428311958	chr3	9847317	9853535	RGD1311084	NM_001100979	-
CUST_1861_PI428311958	chr3	9860523	9877108	Ntmt1	NM_001025019	+
CUST_1864_PI428311958	chr8	20865614	20894991	Kank2	NM_001270413	-
CUST_1864_PI428311958	chr8	20896179	20966159	Dock6	NM_001108997	-
CUST_1865_PI428311958	chr15	108785508	109051028	Itgbl1	NM_001017505	+
CUST_1865_PI428311958	chr15	109057274	109297945	Fgf14	NM_022223	-
CUST_1877_PI428311958	chr17	62822632	62838996	Crem	NM_001271102	+
CUST_1877_PI428311958	chr17	62822632	62838996	Crem	NM_017334	+
CUST_1877_PI428311958	chr17	62822632	62838996	Crem	NM_001271245	+
CUST_1877_PI428311958	chr17	62823325	62838991	Crem	NM_001271248	+
CUST_1877_PI428311958	chr17	62823325	62838996	Crem	NM_001271247	+
CUST_1877_PI428311958	chr17	62823325	62838996	Crem	NM_001271246	+
CUST_1877_PI428311958	chr17	62770631	62838996	Crem	NM_001110860	+
CUST_1877_PI428311958	chr17	62770631	62838996	Crem	NM_001271101	+
CUST_1909_PI428311958	chr20	32582506	32766761	Man1a1	NM_001033656	-
CUST_1926_PI428311958	chr1	250057503	250068990	Sema4g	NM_001108526	+
CUST_1926_PI428311958	chr1	249986433	250048899	Fam178a	NM_001134612	+
CUST_1933_PI428311958	chr7	16043118	16072984	Adamts10	NM_001271445	+
CUST_1933_PI428311958	chr7	16074716	16125255	Myo1f	NM_001108076	+
CUST_1948_PI428311958	chr5	172698248	172702599	Mxra8	NM_001007002	+
CUST_1948_PI428311958	chr5	172705950	172717626	Dvl1	NM_031820	+
CUST_1968_PI428311958	chr3	53696663	53744333	Hat1	NM_001009657	+
CUST_1974_PI428311958	chr2	127828111	127830357	LOC365778	NM_001014251	-
CUST_1974_PI428311958	chr2	127822811	127874232	LOC499602	NM_001025039	+
CUST_1974_PI428311958	chr2	127782870	127833148	Mfsd8	NM_001047910	-
CUST_1980_PI428311958	chr1	169922982	169965335	Dkk3	NM_138519	-
CUST_1986_PI428311958	chr6	134022015	134029075	Dlk1	NM_053744	+
CUST_1998_PI428311958	chr4	185977394	185978328	Rps4y2	NM_001109612	+
CUST_2014_PI428311958	chr8	111592328	111596366	Abhd14b	NM_001007664	+
CUST_2014_PI428311958	chr8	111597538	111607774	Pcbp4	NM_001191883	+
CUST_2014_PI428311958	chr8	111615513	111621260	Parp3	NM_001008328	-
CUST_2015_PI428311958	chr5	156809617	156979249	Eif4g3	NM_001106693	+
CUST_2029_PI428311958	chr2	220100823	220116567	Mettl14	NM_001106470	-
CUST_2040_PI428311958	chr8	10556643	10606844	Mtmr2	NM_001108123	+
CUST_2040_PI428311958	chr8	10628598	10647170	Fam76b	NM_001108994	+
CUST_2040_PI428311958	chr8	10608261	10627923	Cep57	NM_001108124	-
CUST_2058_PI428311958	chr10	56481700	56483580	Cd68	NM_001031638	-
CUST_2058_PI428311958	chr10	56484231	56489739	Eif4a1	NM_199372	-
CUST_2058_PI428311958	chr10	56450355	56470419	Fxr2	NM_001100647	+
CUST_2058_PI428311958	chr10	56473055	56476045	Sox15	NM_001108830	+
CUST_2058_PI428311958	chr10	56474178	56480188	Mpdu1	NM_001107011	-
CUST_2074_PI428311958	chr20	28555683	28631824	Adamts14	NM_001107636	-
CUST_2078_PI428311958	chr1	157605905	157655227	Pgm2l1	NM_001109454	+
CUST_2090_PI428311958	chr15	108061643	108118409	Tmtc4	NM_001134414	-
CUST_2106_PI428311958	chr2	22462933	22606874	Msh3	NM_001191957	-
CUST_2106_PI428311958	chr2	22607092	22828487	Dhfr	NM_130400	+
CUST_2117_PI428311958	chr3	155747772	155772497	Wfdc3	NM_001106541	-
CUST_2117_PI428311958	chr3	155775293	155799124	Dnttip1	NM_134400	+
CUST_2122_PI428311958	chr13	96427596	96431628	Mixl1	NM_001105979	-
CUST_2124_PI428311958	chr14	20357514	20376144	LOC498339	NM_001047928	-
CUST_2124_PI428311958	chr14	20381544	20739216	Slc4a4	NM_053424	-
CUST_2167_PI428311958	chr7	125835415	126056345	Fam19a5	NM_001191991	+
CUST_2170_PI428311958	chr19	45859509	45861454	Maf	NM_019318	-
CUST_2173_PI428311958	chr1	139908060	140000146	Il16	NM_001105749	-
CUST_2199_PI428311958	chr3	124975099	124993345	Mkks	NM_001008353	-
CUST_2199_PI428311958	chr3	124994382	125167452	Slx4ip	NM_001271320	+
CUST_2238_PI428311958	chr19	10438331	10475607	Gpr56	NM_152242	-
CUST_2249_PI428311958	chr11	55843800	55940634	Pvrl3	NM_001105883	+
CUST_2257_PI428311958	chr3	169520587	169539579	Slco4a1	NM_133608	+
CUST_2276_PI428311958	chr18	45083451	45126709	Tnfaip8	NM_001107387	+
CUST_2277_PI428311958	chr5	128425972	128461233	Yipf1	NM_199383	+
CUST_2291_PI428311958	chr3	148832866	148862385	Tgm2	NM_019386	-
CUST_2294_PI428311958	chr3	128002478	128228127	Tasp1	NM_001044243	-
CUST_2299_PI428311958	chr15	50860502	50871752	Phyhip	NM_001017376	+
CUST_2299_PI428311958	chr15	50923104	50926047	Sftpc	NM_017342	-
CUST_2299_PI428311958	chr15	50878143	50922313	Bmp1	NM_031323	-
CUST_2299_PI428311958	chr15	50932144	50939273	Lgi3	NM_001107277	+
CUST_2308_PI428311958	chr14	80499878	80624108	Ablim2	NM_001001514	-
CUST_2308_PI428311958	chr14	80499878	80624108	Ablim2	NM_001177695	-
CUST_2310_PI428311958	chr12	1459045	1500042	Elavl1	NM_001108848	+
CUST_2316_PI428311958	chr4	161252116	161264321	Nop2	NM_001191785	+
CUST_2316_PI428311958	chr4	161264965	161282150	Iffo1	NM_001108647	+
CUST_2316_PI428311958	chr4	161282214	161286087	Gapdh	NM_017008	-
CUST_2345_PI428311958	chr20	43501852	43695567	Fyn	NM_012755	+
CUST_2367_PI428311958	chr12	21758489	21798085	Dtx2	NM_001107157	-
CUST_2367_PI428311958	chr12	21805745	21812711	Zp3	NM_053762	-
CUST_2386_PI428311958	chr14	82502839	82526915	Nelfa	NM_001008339	+
CUST_2386_PI428311958	chr14	82528212	82580132	Whsc1	NM_001191552	-
CUST_2390_PI428311958	chr18	62096584	62112929	Sec11c	NM_153628	+
CUST_2391_PI428311958	chr9	74713603	74721031	Gmppa	NM_001025056	+
CUST_2391_PI428311958	chr9	74728290	74749661	Asic4	NM_022234	+
CUST_2394_PI428311958	chr1	249358104	249371164	Scd	NM_031841	+
CUST_2395_PI428311958	chr4	144299365	144344431	Arl8b	NM_001024332	+
CUST_2396_PI428311958	chr5	118765551	118806996	Tm2d1	NM_001108670	-
CUST_2420_PI428311958	chr5	172749740	172764436	Acap3	NM_001107999	+
CUST_2422_PI428311958	chr10	55680923	55686475	Odf4	NM_001007670	-
CUST_2431_PI428311958	chrX	36168546	36232162	Acsl4	NM_053623	+
CUST_2432_PI428311958	chr8	38785237	38790281	Vsig2	NM_001106812	+
CUST_2432_PI428311958	chr8	38773223	38784350	Esam	NM_001004245	+
CUST_2432_PI428311958	chr8	38790595	38799077	Nrgn	NM_024140	-
CUST_2444_PI428311958	chr15	57532188	57556372	Serp2	NM_001109104	-
CUST_2458_PI428311958	chr17	82708353	83024907	Celf2	NM_001083586	+
CUST_2458_PI428311958	chr17	82708353	83025139	Celf2	NM_017197	+
CUST_2476_PI428311958	chr7	110933285	111084554	Ptk2	NM_013081	-
CUST_2480_PI428311958	chr2	144678211	144687350	Dclk1	NM_021584	+
CUST_2480_PI428311958	chr2	144678211	144756698	Dclk1	NM_053343	+
CUST_2487_PI428311958	chr1	101818826	101822727	RGD1559980	NM_001195599	-
CUST_2532_PI428311958	chr15	22283170	22286757	Bmp4	NM_012827	-
CUST_2535_PI428311958	chr5	37156875	37230228	Fbxl4	NM_001107919	+
CUST_2597_PI428311958	chr7	116379780	116390554	Kctd17	NM_001134529	+
CUST_2597_PI428311958	chr7	116391729	116419667	Tmprss6	NM_001130556	-
CUST_2611_PI428311958	chr10	64443110	64446635	Rab34	NM_001012140	-
CUST_2611_PI428311958	chr10	64451930	64454617	Rpl23a	NM_001108283	+
CUST_2611_PI428311958	chr10	64454774	64456808	Tlcd1	NM_001013858	-
CUST_2611_PI428311958	chr10	64458885	64470030	Nek8	NM_001105804	+
CUST_2637_PI428311958	chr1	261370263	261431434	Gpam	NM_017274	-
CUST_2640_PI428311958	chr12	17848555	17857313	Gal3st4	NM_001109064	-
CUST_2640_PI428311958	chr12	17858353	17864687	Gpc2	NM_138511	-
CUST_2640_PI428311958	chr12	17865272	17896993	Stag3	NM_053730	+
CUST_2646_PI428311958	chr9	62690535	62738089	Klf7	NM_001108800	-
CUST_2647_PI428311958	chr1	209211739	209318064	Nrxn2	NM_053846	+
CUST_2647_PI428311958	chr1	209320803	209327918	Slc22a12	NM_001034943	-
CUST_2678_PI428311958	chr10	55307705	55309799	Mfsd6l	NM_001105787	+
CUST_2678_PI428311958	chr10	55227871	55248301	Pik3r5	NM_001191923	+
CUST_2678_PI428311958	chr10	55270064	55303503	Pik3r6	NM_001081444	+
CUST_2685_PI428311958	chr5	58917804	58923251	RGD1309821	NM_001108971	-
CUST_2685_PI428311958	chr5	58939481	58988651	Fam219a	NM_001109616	-
CUST_2687_PI428311958	chr6	2548223	2553767	Cyp1b1	NM_012940	-
CUST_2695_PI428311958	chr2	31115254	31127850	Bdp1	NM_001199195	-
CUST_2702_PI428311958	chr10	56679234	56680346	Tmem256	NM_001170549	+
CUST_2702_PI428311958	chr10	56646082	56678057	Nlgn2	NM_053992	-
CUST_2702_PI428311958	chr10	56687085	56691601	Plscr3	NM_001012139	+
CUST_2710_PI428311958	chr3	133155332	133156821	RGD1566320	NM_001106520	+
CUST_2710_PI428311958	chr3	133104882	133146712	Sec23b	NM_001108593	+
CUST_2710_PI428311958	chr3	133105147	133146717	Sec23b	NM_001277235	+
CUST_2717_PI428311958	chr1	122267091	122385096	Lrrc28	NM_001108486	-
CUST_2734_PI428311958	chr13	88561387	88569578	Vsig8	NM_001105972	+
CUST_2742_PI428311958	chr10	55768181	55788836	Ctc1	NM_001107010	+
CUST_2745_PI428311958	chr19	55019195	55033524	RGD1562218	NM_001034919	-
CUST_2745_PI428311958	chr19	54976863	55011687	Trim67	NM_001135715	+
CUST_2745_PI428311958	chr19	55033776	55059491	Gnpat	NM_053410	+
CUST_3209_PI428311958	chr1	41891436	41917254	Wtap	NM_001113542	+
CUST_3209_PI428311958	chr1	41922019	41940074	Acat2	NM_001006995	+
CUST_3215_PI428311958	chr1	221117517	221405914	Pcsk5	NM_053823	-
CUST_3236_PI428311958	chr1	82118850	82122478	Sdccag1	NM_001170586	-
CUST_3236_PI428311958	chr1	81944895	81953007	Cyp2a3	NM_012542	+
CUST_3236_PI428311958	chr1	82006827	82020279	Cyp2a1	NM_012692	+
CUST_3236_PI428311958	chr1	81918199	81929261	Cyp2g1	NM_012787	+
CUST_3236_PI428311958	chr1	82039228	82064293	Cyp2a2	NM_012693	+
CUST_3255_PI428311958	chr1	208126544	208131820	Mus81	NM_001025645	-
CUST_3255_PI428311958	chr1	208133875	208137408	Cfl1	NM_017147	+
CUST_3256_PI428311958	chr1	213060567	213067324	Tmem138	NM_198777	-
CUST_3256_PI428311958	chr1	213356269	213367559	Tmem132a	NM_178021	-
CUST_3256_PI428311958	chr1	213410161	213416542	Zp1	NM_053509	-
CUST_3256_PI428311958	chr1	213437201	213438498	Ptgdr2	NM_001012070	+
CUST_3256_PI428311958	chr1	213440230	213445812	Ccdc86	NM_001006974	-
CUST_3256_PI428311958	chr1	213037896	213043040	Tmem216	NM_001271039	-
CUST_3256_PI428311958	chr1	213057628	213079871	Cyb561a3	NM_001014164	+
CUST_3256_PI428311958	chr1	213081824	213095034	Dak	NM_001039031	-
CUST_3256_PI428311958	chr1	213095186	213120981	Ddb1	NM_171995	+
CUST_3256_PI428311958	chr1	213124883	213159508	Vwce	NM_001271311	+
CUST_3256_PI428311958	chr1	213163716	213173859	Pga5	NM_021753	-
CUST_3256_PI428311958	chr1	213185209	213210283	Vps37c	NM_001107463	+
CUST_3256_PI428311958	chr1	213213332	213234277	Cd5	NM_019295	-
CUST_3256_PI428311958	chr1	213290836	213329594	Cd6	NM_175577	-
CUST_3256_PI428311958	chr1	213341321	213356103	Slc15a3	NM_139341	+
CUST_3256_PI428311958	chr1	213368573	213379148	Tmem109	NM_001007736	-
CUST_3256_PI428311958	chr1	213390563	213401942	Prpf19	NM_139333	+
CUST_3256_PI428311958	chr1	213460590	213473731	Ms4a10	NM_001106336	-
CUST_3256_PI428311958	chr1	213477583	213491078	Ms4a15	NM_001191897	-
CUST_3294_PI428311958	chr1	21013167	21060313	Med23	NM_001277054	-
CUST_3301_PI428311958	chr1	27719391	27729255	Hint3	NM_001276433	+
CUST_3301_PI428311958	chr1	27719391	27729255	Hint3	NM_001100825	+
CUST_3301_PI428311958	chr1	27737887	27793205	Trmt11	NM_198051	+
CUST_3306_PI428311958	chr1	30067685	30087564	Tppp	NM_001108461	-
CUST_3333_PI428311958	chr1	42253272	42341646	Igf2r	NM_012756	+
CUST_3335_PI428311958	chr1	42782463	42825149	Plg	NM_053491	-
CUST_3335_PI428311958	chr1	42690157	42781892	Slc22a3	NM_019230	+
CUST_3342_PI428311958	chr1	47623757	47625536	Ttll2	NM_001169136	-
CUST_3342_PI428311958	chr1	47593998	47616165	Tcp10b	NM_001107461	+
CUST_3395_PI428311958	chr1	80663790	80682480	Lipe	NM_012859	-
CUST_3395_PI428311958	chr1	80683133	80694898	Cxcl17	NM_001107491	-
CUST_3398_PI428311958	chr1	80964750	80994300	Axl	NM_031794	-
CUST_3398_PI428311958	chr1	80964750	80994300	Axl	NM_001013147	-
CUST_3424_PI428311958	chr1	85923706	85938567	Cd22	NM_001107503	-
CUST_3436_PI428311958	chr1	87853619	87917634	Rhpn2	NM_001107505	+
CUST_3440_PI428311958	chr1	90749091	90757426	Pop4	NM_001009642	-
CUST_3456_PI428311958	chr1	95929247	95931092	Ftl	NM_022500	-
CUST_3456_PI428311958	chr1	95932858	95938266	Bax	NM_017059	-
CUST_3456_PI428311958	chr1	95907457	95928150	Gys1	NM_001109615	+
CUST_3473_PI428311958	chr1	107245992	107334337	Cyfip1	NM_001107517	+
CUST_3473_PI428311958	chr1	107335237	107359088	Nipa2	NM_001107518	-
CUST_3516_PI428311958	chr1	147091687	147092950	Ccdc89	NM_001134833	+
CUST_3522_PI428311958	chr1	154946712	154966947	Clns1a	NM_031719	+
CUST_3534_PI428311958	chr1	157197974	157217400	Spcs2	NM_001191601	-
CUST_3537_PI428311958	chr1	157925513	157928222	Ucp2	NM_019354	+
CUST_3537_PI428311958	chr1	157931498	157945870	Dnajb13	NM_001005885	-
CUST_3550_PI428311958	chr1	159315190	159324141	Folr1	NM_133527	-
CUST_3553_PI428311958	chr1	159586245	159590797	Art1	NM_001107541	+
CUST_3553_PI428311958	chr1	159576989	159586949	Art5	NM_001013039	-
CUST_3561_PI428311958	chr1	163369730	163372577	Timm10b	NM_053371	+
CUST_3561_PI428311958	chr1	163337612	163362846	Trim3	NM_031786	-
CUST_3561_PI428311958	chr1	163364859	163369542	Arfip2	NM_001004222	-
CUST_3572_PI428311958	chr1	168784376	168814971	Ctr9	NM_001100661	+
CUST_3591_PI428311958	chr1	179490798	179501072	Pdzd9	NM_001024777	-
CUST_3591_PI428311958	chr1	179459816	179490380	Uqcrc2	NM_001006970	+
CUST_3630_PI428311958	chr1	190956347	190966765	RGD1564300	NM_001271229	+
CUST_3630_PI428311958	chr1	190969407	190987454	Ikzf5	NM_001107555	-
CUST_3632_PI428311958	chr1	191510789	191624219	Cpxm2	NM_001106306	-
CUST_3679_PI428311958	chr1	208489336	208509947	Frmd8	NM_001008348	-
CUST_3683_PI428311958	chr1	208620285	208645007	Capn1	NM_019152	-
CUST_3684_PI428311958	chr1	208695064	208696580	Fau	NM_001160232	+
CUST_3684_PI428311958	chr1	208695064	208696580	Fau	NM_001160231	+
CUST_3684_PI428311958	chr1	208695064	208696580	Fau	NM_001012739	+
CUST_3684_PI428311958	chr1	208700769	208705093	Tm7sf2	NM_001013071	-
CUST_3684_PI428311958	chr1	208699135	208700417	Znhit2	NM_001107574	+
CUST_3702_PI428311958	chr1	212297717	212301081	Scgb2a2	NM_203333	+
CUST_3706_PI428311958	chr1	213557330	213558877	LOC100910973	NR_102351	-
CUST_3706_PI428311958	chr1	213557330	213560239	LOC100910973	NR_102352	-
CUST_3723_PI428311958	chr1	224579793	224655298	Gda	NM_031776	-
CUST_3733_PI428311958	chr1	229114065	229120555	Dmrt2	NM_001107597	+
CUST_3765_PI428311958	chr1	241475393	241495500	2017-03-05	NM_001106372	+
CUST_3773_PI428311958	chr1	245783749	245887419	Entpd1	NM_022587	+
CUST_3775_PI428311958	chr1	246476177	246609648	Pik3ap1	NM_001106368	-
CUST_3792_PI428311958	chr1	251994317	252009336	RGD1311783	NM_001134509	+
CUST_3829_PI428311958	chr2	1495050	1608477	Cast	NM_001033715	-
CUST_3829_PI428311958	chr2	1495050	1608477	Cast	NM_053295	-
CUST_3829_PI428311958	chr2	1495050	1608477	Cast	NM_001033716	-
CUST_3844_PI428311958	chr2	52496516	52658066	Ghr	NM_017094	-
CUST_3859_PI428311958	chr2	192534746	192671053	Pde4dip	NM_022382	-
CUST_3864_PI428311958	chr2	220100823	220116567	Mettl14	NM_001106470	-
CUST_3867_PI428311958	chr2	240177300	240296914	Pdlim5	NM_053326	-
CUST_3934_PI428311958	chr2	35825855	35849470	Srek1ip1	NM_001008373	+
CUST_3934_PI428311958	chr2	35567206	35825390	Cwc27	NM_001013199	-
CUST_3956_PI428311958	chr2	46542245	46550678	Fst	NM_012561	-
CUST_3977_PI428311958	chr2	59837933	59845973	Rad1	NM_001106419	+
CUST_3977_PI428311958	chr2	59826893	59837772	Brix1	NM_001029915	-
CUST_3981_PI428311958	chr2	61789211	61817179	Golph3	NM_023977	+
CUST_3981_PI428311958	chr2	61828126	61936182	Pdzd2	NM_022940	-
CUST_3996_PI428311958	chr2	84725091	85158599	Sema5a	NM_001107659	+
CUST_3997_PI428311958	chr2	84725091	85158599	Sema5a	NM_001107659	+
CUST_4004_PI428311958	chr2	93410716	93412021	Slc10a5	NM_001025280	+
CUST_4004_PI428311958	chr2	93415957	93438247	Impa1	NM_032057	+
CUST_4018_PI428311958	chr2	113204303	113221548	Tnfsf10	NM_145681	+
CUST_4042_PI428311958	chr2	120372473	120393231	RGD1560220	NM_001134640	-
CUST_4047_PI428311958	chr2	122339552	122384815	Dcun1d1	NM_001107668	-
CUST_4059_PI428311958	chr2	127828111	127830357	LOC365778	NM_001014251	-
CUST_4059_PI428311958	chr2	127822811	127874232	LOC499602	NM_001025039	+
CUST_4059_PI428311958	chr2	127782870	127833148	Mfsd8	NM_001047910	-
CUST_4073_PI428311958	chr2	146713976	146831603	Wwtr1	NM_001024869	-
CUST_4087_PI428311958	chr2	150460360	150465855	P2ry1	NM_012800	+
CUST_4095_PI428311958	chr2	155462084	155632219	Lekr1	NM_001115029	+
CUST_4098_PI428311958	chr2	156889767	157213292	Rsrc1	NM_001014172	+
CUST_4109_PI428311958	chr2	166402651	166445015	Pdcd10	NM_001009542	-
CUST_4112_PI428311958	chr2	171236123	171267612	Tmem144	NM_001108551	-
CUST_4113_PI428311958	chr2	171236123	171267612	Tmem144	NM_001108551	-
CUST_4117_PI428311958	chr2	174727311	174734594	Fgg	NM_012559	+
CUST_4117_PI428311958	chr2	174737639	174753599	Fga	NM_001008724	+
CUST_4130_PI428311958	chr2	179995712	180001727	mrpl24	NM_001007637	+
CUST_4130_PI428311958	chr2	180001176	180009775	Rrnad1	NM_001014173	-
CUST_4130_PI428311958	chr2	180009275	180018762	Isg20l2	NM_001007741	+
CUST_4143_PI428311958	chr2	181168901	181177903	Fdps	NM_031840	-
CUST_4160_PI428311958	chr2	182724915	182740242	Npr1	NM_012613	-
CUST_4160_PI428311958	chr2	182741738	182761593	Ilf2	NM_001047886	+
CUST_4177_PI428311958	chr2	190198814	190206098	Fam63a	NM_001025118	+
CUST_4177_PI428311958	chr2	190165355	190192807	Prune	NM_001007697	-
CUST_4185_PI428311958	chr2	190646135	190653151	Mrps21	NM_001126094	-
CUST_4185_PI428311958	chr2	190659554	190663895	RGD1566380	NM_001134593	-
CUST_4186_PI428311958	chr2	190787517	190796057	Plekho1	NM_001025119	-
CUST_4186_PI428311958	chr2	190799601	190859954	Vps45	NM_172072	-
CUST_4195_PI428311958	chr2	192743194	192763977	Sec22b	NM_001025686	+
CUST_4227_PI428311958	chr2	203292764	203307947	Csf1	NM_023981	-
CUST_4230_PI428311958	chr2	204982221	205326505	Vav3	NM_001191714	+
CUST_4231_PI428311958	chr2	204982221	205326505	Vav3	NM_001191714	+
CUST_4243_PI428311958	chr2	214162588	214246543	Snx7	NM_001012083	-
CUST_4252_PI428311958	chr2	218619427	218679087	Arhgap29	NM_001009405	+
CUST_4267_PI428311958	chr2	228771186	228788636	Cyp2u1	NM_001024779	-
CUST_4282_PI428311958	chr2	235979107	235991515	Adh5	NM_001126120	+
CUST_4282_PI428311958	chr2	235952312	235970671	Adh4	NM_017270	+
CUST_4282_PI428311958	chr2	235995227	236028564	Metap1	NM_001106476	-
CUST_4326_PI428311958	chr3	53310356	53335100	Dcaf17	NM_001177688	+
CUST_4351_PI428311958	chr3	1518950	1579141	Spopl	NM_001134447	-
CUST_4367_PI428311958	chr3	3744946	3746346	Phpt1	NM_001106558	-
CUST_4367_PI428311958	chr3	3733163	3743019	Mamdc4	NM_145768	-
CUST_4367_PI428311958	chr3	3754686	3780607	Rabl6	NM_001108573	-
CUST_4376_PI428311958	chr3	6826168	6971054	Col5a1	NM_134452	+
CUST_4377_PI428311958	chr3	6826168	6971054	Col5a1	NM_134452	+
CUST_4378_PI428311958	chr3	6826168	6971054	Col5a1	NM_134452	+
CUST_4381_PI428311958	chr3	7170420	7195345	Olfm1	NM_053573	+
CUST_4382_PI428311958	chr3	7170420	7195345	Olfm1	NM_053573	+
CUST_4393_PI428311958	chr3	11079164	11165173	Nup214	NM_001168559	+
CUST_4418_PI428311958	chr3	18787990	18790952	Rpl35	NM_212511	-
CUST_4418_PI428311958	chr3	18794632	18802255	Arpc5l	NM_001037767	+
CUST_4435_PI428311958	chr3	25513008	25654964	Zeb2	NM_001033701	-
CUST_4445_PI428311958	chr3	33905755	33926681	Arl5a	NM_053979	-
CUST_4449_PI428311958	chr3	34661460	34721438	Prpf40a	NM_001106480	-
CUST_4460_PI428311958	chr3	42438548	42663729	Rbms1	NM_001012184	-
CUST_4462_PI428311958	chr3	42438548	42663729	Rbms1	NM_001012184	-
CUST_4477_PI428311958	chr3	53381121	53408354	Cybrd1	NM_001011954	+
CUST_4536_PI428311958	chr3	89252373	89254356	RGD1563222	NM_001108585	+
CUST_4536_PI428311958	chr3	89243598	89245129	Cd59	NM_012925	+
CUST_4547_PI428311958	chr3	95747734	95786852	Bbox1	NM_022629	-
CUST_4552_PI428311958	chr3	103371878	103433010	Rasgrp1	NM_019211	-
CUST_4554_PI428311958	chr3	104699852	104801207	Gpr176	NM_001270986	-
CUST_4627_PI428311958	chr3	137650906	137654776	Cst3	NM_012837	-
CUST_4640_PI428311958	chr3	142910150	142911465	Defb21	NM_001037512	+
CUST_4640_PI428311958	chr3	142913876	142920010	Defb24	NM_001037508	-
CUST_4650_PI428311958	chr3	145886879	145927593	Ncoa6	NM_001276714	-
CUST_4650_PI428311958	chr3	145877954	145886088	Tp53inp2	NM_001270947	+
CUST_4690_PI428311958	chr3	155373824	155376074	Slpi	NM_053372	-
CUST_4698_PI428311958	chr3	156860462	156957748	Zmynd8	NM_001100838	-
CUST_4747_PI428311958	chr4	69011938	69015413	Try4	NM_001108626	+
CUST_4747_PI428311958	chr4	69053164	69056668	Try10	NM_001004097	-
CUST_4747_PI428311958	chr4	69185876	69189080	Prss1	NM_012635	+
CUST_4747_PI428311958	chr4	69088287	69093312	Prss2	NM_012729	+
CUST_4758_PI428311958	chr4	69011938	69015413	Try4	NM_001108626	+
CUST_4758_PI428311958	chr4	69053164	69056668	Try10	NM_001004097	-
CUST_4758_PI428311958	chr4	69185876	69189080	Prss1	NM_012635	+
CUST_4758_PI428311958	chr4	69088287	69093312	Prss2	NM_012729	+
CUST_4765_PI428311958	chr4	33304333	33307365	Rpa3	NM_001106584	-
CUST_4765_PI428311958	chr4	33307638	33658282	Glcci1	NM_001177442	+
CUST_4769_PI428311958	chr4	62344187	62394263	RGD1565367	NM_001270038	-
CUST_4772_PI428311958	chr4	81616458	82033894	Creb5	NM_001134621	+
CUST_4787_PI428311958	chr4	177615956	177784878	Plekha5	NM_139340	+
CUST_4792_PI428311958	chr4	2232811	2333323	Rbm33	NM_001191859	-
CUST_4808_PI428311958	chr4	15139891	15566733	Cacna2d1	NM_012919	-
CUST_4808_PI428311958	chr4	15140266	15566467	Cacna2d1	NM_001110847	-
CUST_4808_PI428311958	chr4	15140270	15566455	Cacna2d1	NM_001110848	-
CUST_4810_PI428311958	chr4	16523601	16781878	Sema3e	NM_001106579	-
CUST_4821_PI428311958	chr4	25352279	25942686	Cdk14	NM_001108617	+
CUST_4839_PI428311958	chr4	44114096	44277748	Cttnbp2	NM_001114401	-
CUST_4847_PI428311958	chr4	56313706	56341400	Flnc	NM_001191862	+
CUST_4859_PI428311958	chr4	60406941	61284294	Exoc4	NM_053875	+
CUST_4862_PI428311958	chr4	61714281	61726856	Akr1b8	NM_173136	+
CUST_4863_PI428311958	chr4	62087363	62156855	Cald1	NM_013146	+
CUST_4904_PI428311958	chr4	77202216	77211040	Malsu1	NM_001106593	+
CUST_4909_PI428311958	chr4	80506289	80508743	Hoxa6	NM_001191087	-
CUST_4925_PI428311958	chr4	84135529	84148503	Ghrhr	NM_012850	+
CUST_4936_PI428311958	chr4	87832158	87931450	Fam13a	NM_001100862	-
CUST_4973_PI428311958	chr4	104589921	104594159	Cd8a	NM_031538	+
CUST_4986_PI428311958	chr4	116925724	116975211	Hk2	NM_012735	-
CUST_5041_PI428311958	chr4	135720580	135761507	Ppp4r2	NM_001106613	+
CUST_5062_PI428311958	chr4	151255240	151405821	Syn2	NM_019159	+
CUST_5062_PI428311958	chr4	151255240	151413220	Syn2	NM_001034020	+
CUST_5092_PI428311958	chr4	160872359	160886205	Atn1	NM_017228	-
CUST_5092_PI428311958	chr4	160890158	160899003	Eno2	NM_139325	-
CUST_5092_PI428311958	chr4	160899356	160909547	Lrrc23	NM_001013165	-
CUST_5105_PI428311958	chr4	163523816	163546501	Ccnd2	NM_022267	-
CUST_5109_PI428311958	chr4	165812313	165820500	Clec2d2	NM_001085402	-
CUST_5118_PI428311958	chr4	169155022	169218808	LOC690326	NM_001109578	+
CUST_5125_PI428311958	chr4	173883421	173893756	Art4	NM_001173509	-
CUST_5125_PI428311958	chr4	173862351	173874455	LOC500354	NM_001037797	+
CUST_5140_PI428311958	chr4	183677605	184066130	Itpr2	NM_031046	-
CUST_5153_PI428311958	chr5	24893550	24918258	Ndufaf6	NM_001276441	-
CUST_5159_PI428311958	chr5	101184255	101409907	Nfib	NM_031566	-
CUST_5160_PI428311958	chr5	107070370	107088371	Mllt3	NM_053718	-
CUST_5167_PI428311958	chr5	123158155	123533877	Pde4b	NM_017031	+
CUST_5198_PI428311958	chr5	10043320	10418211	Sntg1	NM_001191981	+
CUST_5202_PI428311958	chr5	14578148	14683476	Atp6v1h	NM_001013929	-
CUST_5217_PI428311958	chr5	24893550	24918258	Ndufaf6	NM_001276441	-
CUST_5250_PI428311958	chr5	51616231	51809856	Mob3b	NM_001108970	-
CUST_5259_PI428311958	chr5	59199778	59204297	Ccl27	NM_001108660	-
CUST_5259_PI428311958	chr5	59192697	59199783	Il11ra1	NM_139116	+
CUST_5261_PI428311958	chr5	59437971	59446618	Dnajb5	NM_001108004	+
CUST_5281_PI428311958	chr5	63825879	63930636	Col15a1	NM_001100535	+
CUST_5287_PI428311958	chr5	70448726	70481754	Nipsnap3b	NM_001009422	+
CUST_5287_PI428311958	chr5	70493356	70583729	Abca1	NM_178095	-
CUST_5306_PI428311958	chr5	82125106	83128810	Astn2	NM_001271363	-
CUST_5330_PI428311958	chr5	118165240	118507056	Nfia	NM_012988	+
CUST_5338_PI428311958	chr5	120746418	121098205	Ror1	NM_001108671	+
CUST_5348_PI428311958	chr5	123158155	123533877	Pde4b	NM_017031	+
CUST_5349_PI428311958	chr5	123158155	123533877	Pde4b	NM_017031	+
CUST_5350_PI428311958	chr5	123158155	123533877	Pde4b	NM_017031	+
CUST_5351_PI428311958	chr5	123158155	123533877	Pde4b	NM_017031	+
CUST_5367_PI428311958	chr5	129152835	129230391	Scp2	NM_138508	-
CUST_5367_PI428311958	chr5	129075110	129118812	Slc1a7	NM_001108973	+
CUST_5371_PI428311958	chr5	130142599	130167628	Txndc12	NM_001100840	+
CUST_5388_PI428311958	chr5	136831040	136834619	Tmem69	NM_001035001	-
CUST_5388_PI428311958	chr5	136794174	136825352	Ipp	NM_001106679	+
CUST_5393_PI428311958	chr5	137443539	137448715	Plk3	NM_022187	-
CUST_5404_PI428311958	chr5	142599705	142615003	Pabpc4	NM_001100538	+
CUST_5426_PI428311958	chr5	148477965	148482046	LOC681419	NR_037919	-
CUST_5426_PI428311958	chr5	148448943	148471419	Sync	NM_001108683	+
CUST_5426_PI428311958	chr5	148472396	148492172	Rbbp4	NM_001107912	-
CUST_5442_PI428311958	chr5	154005243	154066883	Clic4	NM_031818	-
CUST_5455_PI428311958	chr5	156106123	156143040	Cdc42	NM_171994	-
CUST_5489_PI428311958	chr5	166250224	166381782	Kif1b	NM_057200	-
CUST_5497_PI428311958	chr5	171675006	171703353	Mmel1	NM_001107997	+
CUST_5497_PI428311958	chr5	171704246	171706850	Fam213b	NM_001108697	-
CUST_5500_PI428311958	chr5	172393074	172422858	Nadk	NM_001109678	+
CUST_5500_PI428311958	chr5	172341134	172386772	Gnb1	NM_030987	+
CUST_5519_PI428311958	chr6	138590267	138592755	Adam6	NM_138906	+
CUST_5558_PI428311958	chr6	147554824	147617421	Tmem196	NM_001044269	+
CUST_5563_PI428311958	chr6	2111457	2132242	Cdc42ep3	NM_001048044	-
CUST_5570_PI428311958	chr6	4417928	4691719	Slc8a1	NM_001270777	-
CUST_5570_PI428311958	chr6	4417928	4691719	Slc8a1	NM_001270776	-
CUST_5570_PI428311958	chr6	4417928	4691719	Slc8a1	NM_001270778	-
CUST_5570_PI428311958	chr6	4417928	4691719	Slc8a1	NM_001270779	-
CUST_5570_PI428311958	chr6	4417928	4691719	Slc8a1	NM_001270775	-
CUST_5570_PI428311958	chr6	4417928	4691719	Slc8a1	NM_001270772	-
CUST_5570_PI428311958	chr6	4417928	4691719	Slc8a1	NM_019268	-
CUST_5570_PI428311958	chr6	4417928	4691719	Slc8a1	NM_001270773	-
CUST_5570_PI428311958	chr6	4417928	4691719	Slc8a1	NM_001270774	-
CUST_5583_PI428311958	chr6	10203107	10297215	Epas1	NM_023090	+
CUST_5590_PI428311958	chr6	21149521	21197326	Memo1	NM_001029917	+
CUST_5595_PI428311958	chr6	24406836	24791918	Bre	NM_199270	-
CUST_5620_PI428311958	chr6	27061185	27090867	Dnajc27	NM_206845	+
CUST_5635_PI428311958	chr6	43957012	44073940	Rnf144a	NM_001082410	-
CUST_5636_PI428311958	chr6	46511960	46516825	Rps7	NM_031570	-
CUST_5656_PI428311958	chr6	53727054	53827207	Snx13	NM_001108708	+
CUST_5676_PI428311958	chr6	71794605	71835640	Ap4s1	NM_001130999	+
CUST_5693_PI428311958	chr6	85795682	85798474	Fscb	NM_001271107	-
CUST_5702_PI428311958	chr6	91274860	91319272	Sdccag1	NM_001170586	-
CUST_5738_PI428311958	chr6	103119554	103124576	Zfp36l1	NM_017172	-
CUST_5769_PI428311958	chr6	115180870	115210825	Gtf2a1	NM_022208	-
CUST_5797_PI428311958	chr6	134141360	134141436	Mir770	NR_032296	+
CUST_5797_PI428311958	chr6	134149776	134149859	Mir673	NR_032289	+
CUST_5808_PI428311958	chr6	135925374	136027270	Traf3	NM_001108724	+
CUST_5852_PI428311958	chr7	36684515	36687053	Galnt4	NM_001025053	+
CUST_5868_PI428311958	chr7	104467677	104474345	St3gal1	NM_001013219	-
CUST_5872_PI428311958	chr7	418367	485802	Cwf19l2	NM_001135003	+
CUST_5899_PI428311958	chr7	10664431	10683824	Rexo1	NM_001012114	+
CUST_5900_PI428311958	chr7	11187347	11202717	Hmha1	NM_001108067	-
CUST_5900_PI428311958	chr7	11203982	11222960	Abca7	NM_207598	-
CUST_5918_PI428311958	chr7	19677145	19727072	Timp3	NM_012886	-
CUST_5918_PI428311958	chr7	19544438	19940847	Syn3	NM_017109	+
CUST_5923_PI428311958	chr7	21167373	21271601	Polr3b	NM_001191878	-
CUST_5947_PI428311958	chr7	30482212	30515062	Lta4h	NM_001030031	+
CUST_5947_PI428311958	chr7	30520912	30551145	Hal	NM_017159	+
CUST_5952_PI428311958	chr7	32605728	32608323	Socs2	NM_058208	-
CUST_5985_PI428311958	chr7	56658290	56689892	Cpsf6	NM_001106785	-
CUST_5993_PI428311958	chr7	61372293	61633209	Srgap1	NM_001191784	-
CUST_6015_PI428311958	chr7	71699340	71759373	Spag1	NM_001012116	+
CUST_6015_PI428311958	chr7	71763836	71803435	Rnf19a	NM_001130560	-
CUST_6046_PI428311958	chr7	103147404	103228104	Efr3a	NM_001130564	+
CUST_6055_PI428311958	chr7	110316543	110796675	Trappc9	NM_001034156	-
CUST_6058_PI428311958	chr7	113151827	113155521	Ly6e	NM_001017467	+
CUST_6066_PI428311958	chr7	114707098	114708549	RGD1561328	NM_001025122	-
CUST_6066_PI428311958	chr7	114710368	114717778	Kifc2	NM_198752	+
CUST_6066_PI428311958	chr7	114674548	114689284	Tonsl	NM_001130572	-
CUST_6079_PI428311958	chr7	117402717	117420764	Csnk1e	NM_031617	-
CUST_6087_PI428311958	chr7	119694122	119728936	St13	NM_031122	-
CUST_6087_PI428311958	chr7	119645402	119690130	Slc25a17	NM_001126269	-
CUST_6106_PI428311958	chr7	120223787	120266938	Aco2	NM_024398	+
CUST_6106_PI428311958	chr7	119927856	120610171	Mpv17l	NM_001098240	+
CUST_6110_PI428311958	chr7	122973513	122973633	Mir1249	NR_037390	-
CUST_6110_PI428311958	chr7	122945878	122963151	Npap60	NM_012991	+
CUST_6110_PI428311958	chr7	122969367	123005584	RGD1304694	NM_001271047	-
CUST_6120_PI428311958	chr7	130105901	130267747	Lrrk2	NM_001191789	+
CUST_6121_PI428311958	chr7	130658835	130845071	Cntn1	NM_057118	+
CUST_6145_PI428311958	chr7	138366355	138395716	Racgap1	NM_001108112	-
CUST_6157_PI428311958	chr7	140622631	140628079	Krt4	NM_001008806	-
CUST_6159_PI428311958	chr7	141075468	141080206	Pfdn5	NM_001106794	+
CUST_6159_PI428311958	chr7	141047820	141074675	Espl1	NM_001170602	+
CUST_6159_PI428311958	chr7	141080468	141087672	Myg1	NM_001005545	+
CUST_6159_PI428311958	chr7	141088005	141107581	Aaas	NM_001106795	-
CUST_6166_PI428311958	chr7	142428729	142436381	Ppp1r1a	NM_022676	-
CUST_6166_PI428311958	chr7	142401488	142427626	Pde1b	NM_022710	+
CUST_6167_PI428311958	chr8	27996300	28509065	Opcml	NM_053848	+
CUST_6168_PI428311958	chr8	32481693	32545237	Ets1	NM_012555	+
CUST_6175_PI428311958	chr8	54208125	54229044	Ppp2r1b	NM_001025418	+
CUST_6188_PI428311958	chr8	104118977	104162318	Cep70	NM_001017470	+
CUST_6233_PI428311958	chr8	35487175	35489406	LOC100361657	NM_001270389	-
CUST_6234_PI428311958	chr8	35433342	35435354	Pate3	NM_001256529	-
CUST_6234_PI428311958	chr8	35443307	35444593	Pate2	NM_001267781	+
CUST_6245_PI428311958	chr8	45984041	46106412	Arhgef12	NM_001013246	-
CUST_6248_PI428311958	chr8	47027671	47032486	Thy1	NM_012673	+
CUST_6253_PI428311958	chr8	47573535	47605957	Ddx6	NM_001109292	+
CUST_6295_PI428311958	chr8	59804050	60014238	RGD1312026	NM_001108149	-
CUST_6336_PI428311958	chr8	71331304	71358063	Tpm1	NM_001034070	-
CUST_6336_PI428311958	chr8	71331304	71358063	Tpm1	NM_001034069	-
CUST_6336_PI428311958	chr8	71331304	71358063	Tpm1	NM_001034071	-
CUST_6336_PI428311958	chr8	71331304	71352726	Tpm1	NM_001034074	-
CUST_6336_PI428311958	chr8	71331304	71352726	Tpm1	NM_001034073	-
CUST_6336_PI428311958	chr8	71332883	71358063	Tpm1	NM_001034072	-
CUST_6336_PI428311958	chr8	71336842	71352726	Tpm1	NM_001034075	-
CUST_6336_PI428311958	chr8	71336842	71352726	Tpm1	NM_019131	-
CUST_6336_PI428311958	chr8	71336842	71358063	Tpm1	NM_001034068	-
CUST_6410_PI428311958	chr8	101782698	101786600	Zbtb38	NM_001012471	-
CUST_6426_PI428311958	chr8	108217773	108244487	Tf	NM_001013110	-
CUST_6432_PI428311958	chr8	110498526	110509051	Aste1	NM_001040156	+
CUST_6432_PI428311958	chr8	110516091	110603620	Atp2c1	NM_131907	-
CUST_6432_PI428311958	chr8	110335933	110498633	Nek11	NM_001108182	-
CUST_6464_PI428311958	chr8	120593594	120680453	Tgfbr2	NM_031132	-
CUST_6528_PI428311958	chr9	4112689	4650663	Tbc1d5	NM_001134762	+
CUST_6542_PI428311958	chr9	10045860	10052001	Klhdc3	NM_001012203	-
CUST_6542_PI428311958	chr9	10052297	10054121	Mea1	NM_001044286	+
CUST_6542_PI428311958	chr9	10084377	10087924	Pex6	NM_057125	+
CUST_6546_PI428311958	chr9	11792103	12025219	Runx2	NM_053470	+
CUST_6565_PI428311958	chr9	33179405	33184544	Imp4	NM_001009700	+
CUST_6565_PI428311958	chr9	33175663	33179627	Ccdc115	NM_001108793	-
CUST_6565_PI428311958	chr9	33197523	33214470	Ptpn18	NM_001013111	+
CUST_6580_PI428311958	chr9	37121329	37516836	Aff3	NM_001191887	-
CUST_6610_PI428311958	chr9	58255684	58279522	Nop58	NM_021754	+
CUST_6612_PI428311958	chr9	59028650	59079880	Abi2	NM_173143	+
CUST_6612_PI428311958	chr9	59085240	59165765	Raph1	NM_001108798	-
CUST_6613_PI428311958	chr9	61348528	61460457	Nrp2	NM_030869	+
CUST_6625_PI428311958	chr9	65174378	65255997	Map2	NM_013066	+
CUST_6637_PI428311958	chr9	71966876	71994208	Igfbp2	NM_013122	+
CUST_6637_PI428311958	chr9	72003636	72016263	Igfbp5	NM_012817	-
CUST_6638_PI428311958	chr9	72003636	72016263	Igfbp5	NM_012817	-
CUST_6653_PI428311958	chr9	78083237	78106933	Acsl3	NM_057107	+
CUST_6661_PI428311958	chr9	81585250	81638071	Irs1	NM_012969	-
CUST_6669_PI428311958	chr9	84115666	85235241	Mpv17l	NM_001098240	-
CUST_6672_PI428311958	chr9	84115666	85235241	Mpv17l	NM_001098240	-
CUST_6678_PI428311958	chr9	86576740	86682240	Inpp5d	NM_019311	+
CUST_6691_PI428311958	chr9	92572065	92576740	Mterfd2	NM_001037209	-
CUST_6691_PI428311958	chr9	92509498	92568597	Sned1	NM_001167842	+
CUST_6692_PI428311958	chr9	92572065	92576740	Mterfd2	NM_001037209	-
CUST_6692_PI428311958	chr9	92509498	92568597	Sned1	NM_001167842	+
CUST_6698_PI428311958	chr9	93100368	93119170	D2hgdh	NM_001106926	+
CUST_6717_PI428311958	chr9	112516830	112564065	Yes1	NM_033298	+
CUST_6748_PI428311958	chrX	79036634	79040204	Mageb17	NM_001106946	-
CUST_6748_PI428311958	chrX	79221354	79223285	MGC114483	NM_001024880	-
CUST_6748_PI428311958	chrX	79131895	79135481	Magebl1	NM_001128493	-
CUST_6752_PI428311958	chrX	3011519	3047798	Xiap	NM_022231	-
CUST_6753_PI428311958	chrX	3011519	3047798	Xiap	NM_022231	-
CUST_6762_PI428311958	chrX	9720138	9825597	Wdr44	NM_001100823	-
CUST_6765_PI428311958	chrX	12989911	12992170	Ndufb11	NM_001106756	+
CUST_6765_PI428311958	chrX	12957746	12989619	Rbm10	NM_152861	-
CUST_6776_PI428311958	chrX	25591151	25624913	Xk	NM_001012227	-
CUST_6776_PI428311958	chrX	25632938	25763093	Lancl3	NM_001191728	-
CUST_6779_PI428311958	chrX	27383768	27409877	Clcn5	NM_017106	+
CUST_6784_PI428311958	chrX	34184162	34192061	Alg13	NM_001013951	-
CUST_6784_PI428311958	chrX	33989906	34126175	Trpc5	NM_080898	+
CUST_6785_PI428311958	chrX	34697657	34722369	Capn6	NM_031808	+
CUST_6785_PI428311958	chrX	34734813	34842093	Pak3	NM_019210	-
CUST_6786_PI428311958	chrX	35143323	35246363	Chrdl1	NM_199502	+
CUST_6788_PI428311958	chrX	38352966	38384643	RragB	NM_053972	-
CUST_6802_PI428311958	chrX	45762063	45769374	Amelx	NM_001271077	+
CUST_6802_PI428311958	chrX	45762063	45773362	Amelx	NM_001271074	+
CUST_6802_PI428311958	chrX	45762063	45773362	Amelx	NM_001271073	+
CUST_6802_PI428311958	chrX	45762063	45769374	Amelx	NM_001271078	+
CUST_6802_PI428311958	chrX	45762063	45773362	Amelx	NM_001271075	+
CUST_6802_PI428311958	chrX	45762063	45773362	Amelx	NM_001271076	+
CUST_6802_PI428311958	chrX	45763450	45769374	Amelx	NM_019154	+
CUST_6804_PI428311958	chrX	47274361	47315274	Prps2	NM_012634	+
CUST_6805_PI428311958	chrX	48701674	48742440	Ofd1	NM_001106961	+
CUST_6805_PI428311958	chrX	48746583	48788414	Gpm6b	NM_138846	-
CUST_6806_PI428311958	chrX	48701674	48742440	Ofd1	NM_001106961	+
CUST_6806_PI428311958	chrX	48746583	48788414	Gpm6b	NM_138846	-
CUST_6809_PI428311958	chrX	52620724	52658066	Txlng	NM_001037187	+
CUST_6809_PI428311958	chrX	52669702	52688332	Rbbp7	NM_031816	-
CUST_6833_PI428311958	chrX	89332277	89338835	Foxo4	NM_001106943	+
CUST_6833_PI428311958	chrX	89342054	89345715	Il2rg	NM_080889	-
CUST_6833_PI428311958	chrX	89351545	89374489	Med12	NM_001193292	+
CUST_6834_PI428311958	chrX	89476631	89491430	Zmym3	NM_001040155	-
CUST_6839_PI428311958	chrX	91425607	91463006	LOC680227	NM_001047974	+
CUST_6846_PI428311958	chrX	93151906	93156607	Pbdc1	NM_001108818	+
CUST_6870_PI428311958	chrX	128790729	128790898	Psmd10	NM_053925	+
CUST_6870_PI428311958	chrX	128750375	128782153	Vsig1	NM_001037784	+
CUST_6876_PI428311958	chrX	138268437	138566049	Hs6st2	NM_001191726	-
CUST_6884_PI428311958	chrX	158923024	158954914	Nsdhl	NM_001009399	+
CUST_6898_PI428311958	chr10	666656	776540	Myh11	NM_001170600	+
CUST_6898_PI428311958	chr10	777876	814260	Nde1	NM_053347	-
CUST_6914_PI428311958	chr10	72483771	72677134	Acaca	NM_022193	+
CUST_6915_PI428311958	chr10	72483771	72677134	Acaca	NM_022193	+
CUST_6931_PI428311958	chr10	4284438	4326284	Rsl1d1	NM_001008876	+
CUST_6947_PI428311958	chr10	11014534	11070332	Coro7	NM_001191639	+
CUST_6952_PI428311958	chr10	11920709	11926384	Zfp597	NM_153732	+
CUST_6952_PI428311958	chr10	11890202	11910230	Naa60	NM_001014226	-
CUST_6978_PI428311958	chr10	15041375	15050350	Narfl	NM_001013183	+
CUST_6978_PI428311958	chr10	15057679	15059538	Fam173a	NM_001127447	-
CUST_6978_PI428311958	chr10	15062081	15064100	Metrn	NM_001009962	-
CUST_6979_PI428311958	chr10	15041375	15050350	Narfl	NM_001013183	+
CUST_6979_PI428311958	chr10	15057679	15059538	Fam173a	NM_001127447	-
CUST_6979_PI428311958	chr10	15062081	15064100	Metrn	NM_001009962	-
CUST_6993_PI428311958	chr10	17367982	17373610	Efcab9	NM_001191091	-
CUST_6993_PI428311958	chr10	17379244	17481768	Stk10	NM_019206	+
CUST_7024_PI428311958	chr10	30996086	31047175	Clint1	NM_001002022	+
CUST_7025_PI428311958	chr10	31070971	31084316	Lsm11	NM_001173384	-
CUST_7035_PI428311958	chr10	34706907	34724328	Mgat1	NM_030861	+
CUST_7037_PI428311958	chr10	35290138	35336286	Gfpt2	NM_001002819	+
CUST_7076_PI428311958	chr10	46291402	46293108	Rasd1	NM_001270954	-
CUST_7076_PI428311958	chr10	46274790	46290414	Med9	NM_001127302	+
CUST_7076_PI428311958	chr10	46300120	46302889	Pemt	NM_013003	-
CUST_7079_PI428311958	chr10	46401067	46462269	Rai1	NM_001271207	+
CUST_7079_PI428311958	chr10	46461674	46473533	Srebf1	NM_001276708	-
CUST_7079_PI428311958	chr10	46461674	46483700	Srebf1	NM_001276707	-
CUST_7086_PI428311958	chr10	46924223	46931363	Smcr8	NM_001191919	+
CUST_7086_PI428311958	chr10	46936604	46964779	Shmt1	NM_001047842	-
CUST_7104_PI428311958	chr10	51290316	51313108	Elac2	NM_172326	+
CUST_7118_PI428311958	chr10	56722760	56724924	Kctd11	NM_001108831	-
CUST_7118_PI428311958	chr10	56720625	56721932	Tmem95	NM_001134799	-
CUST_7118_PI428311958	chr10	56725508	56739653	Acap1	NM_001105796	-
CUST_7120_PI428311958	chr10	57296125	57300721	Cxcl16	NM_001017478	-
CUST_7120_PI428311958	chr10	57300602	57307217	Zmynd15	NM_001105800	+
CUST_7120_PI428311958	chr10	57293730	57295536	Med11	NM_001105799	+
CUST_7128_PI428311958	chr10	59495500	59576926	Ube2g1	NM_022690	+
CUST_7136_PI428311958	chr10	60109655	60134939	Trpv1	NM_031982	+
CUST_7136_PI428311958	chr10	60141971	60171718	Trpv3	NM_001025757	+
CUST_7142_PI428311958	chr10	62480433	62480544	Mir212	NR_031925	+
CUST_7142_PI428311958	chr10	62480726	62480827	Mir132	NR_031878	+
CUST_7142_PI428311958	chr10	62483078	62486241	Ovca2	NM_001109036	-
CUST_7142_PI428311958	chr10	62470735	62476506	Hic1	NM_001107021	-
CUST_7142_PI428311958	chr10	62485110	62497371	Dph1	NM_001105809	-
CUST_7142_PI428311958	chr10	62234449	62470610	Smg6	NM_001105808	+
CUST_7199_PI428311958	chr10	74437856	74486004	Ints2	NM_001100630	-
CUST_7219_PI428311958	chr10	77459843	77488371	Trim25	NM_001009536	+
CUST_7224_PI428311958	chr10	78446216	78452071	Tmem100	NM_001017479	+
CUST_7237_PI428311958	chr10	84542948	84554040	Abi3	NM_001013118	-
CUST_7237_PI428311958	chr10	84535186	84542722	Phospho1	NM_001105833	+
CUST_7257_PI428311958	chr10	88104643	88127707	Smarce1	NM_001024993	-
CUST_7269_PI428311958	chr10	90573670	90601807	Nbr1	NM_001024765	+
CUST_7269_PI428311958	chr10	90513629	90572676	Brca1	NM_012514	-
CUST_7285_PI428311958	chr10	93312404	93354229	Crhr1	NM_030999	+
CUST_7288_PI428311958	chr10	94762788	94855777	2017-03-10	NM_001013973	-
CUST_7331_PI428311958	chr10	108310472	108358821	Timp2	NM_021989	-
CUST_7332_PI428311958	chr10	108478621	108491272	Engase	NM_001107070	+
CUST_7332_PI428311958	chr10	108495797	108517007	Rbfox3	NM_001134498	-
CUST_7370_PI428311958	chr11	10784946	11720646	Robo1	NM_022188	+
CUST_7378_PI428311958	chr11	24457854	24693851	App	NM_019288	-
CUST_7379_PI428311958	chr11	24457854	24693851	App	NM_019288	-
CUST_7381_PI428311958	chr11	25503379	25548845	Adamts5	NM_198761	-
CUST_7382_PI428311958	chr11	25503379	25548845	Adamts5	NM_198761	-
CUST_7390_PI428311958	chr11	31594860	31620110	Gart	NM_001011899	-
CUST_7390_PI428311958	chr11	31620999	31652150	Son	NM_001170327	+
CUST_7390_PI428311958	chr11	31620999	31638143	Son	NM_001170328	+
CUST_7395_PI428311958	chr11	32063274	32065710	Slc5a3	NM_053715	+
CUST_7397_PI428311958	chr11	32283168	32290828	Kcne2	NM_133603	+
CUST_7422_PI428311958	chr11	55843800	55940634	Pvrl3	NM_001105883	+
CUST_7435_PI428311958	chr11	60170405	60870875	Lsamp	NM_017242	-
CUST_7442_PI428311958	chr11	64681826	64735673	Fstl1	NM_024369	-
CUST_7465_PI428311958	chr11	70529981	70588510	Pak2	NM_053306	+
CUST_7482_PI428311958	chr11	82714333	82809354	Abcc5	NM_053924	+
CUST_7516_PI428311958	chr12	43747187	43819356	Coro1c	NM_001109327	+
CUST_7526_PI428311958	chr12	6064843	6096175	Tex26	NM_001134603	-
CUST_7535_PI428311958	chr12	8705992	8710040	Rasl11a	NM_001002829	-
CUST_7535_PI428311958	chr12	8716674	8719754	Rpl21	NM_053330	-
CUST_7542_PI428311958	chr12	11039138	11072708	Eif2ak1	NM_013223	-
CUST_7567_PI428311958	chr12	19828641	19834821	LOC100362783	NM_001271236	+
CUST_7567_PI428311958	chr12	19813498	19826276	Tsc22d4	NM_001044284	+
CUST_7584_PI428311958	chr12	27744408	27757755	Gusb	NM_017015	+
CUST_7584_PI428311958	chr12	27764872	27813093	Vkorc1l1	NM_203338	-
CUST_7589_PI428311958	chr12	32270906	32282728	Bri3bp	NM_001017487	-
CUST_7590_PI428311958	chr12	32270906	32282728	Bri3bp	NM_001017487	-
CUST_7594_PI428311958	chr12	33121880	33138233	Gtf2h3	NM_001024236	-
CUST_7594_PI428311958	chr12	33138341	33146597	Eif2b1	NM_172029	+
CUST_7594_PI428311958	chr12	33147210	33162964	Ddx55	NM_001271326	-
CUST_7632_PI428311958	chr12	46024977	46033735	Pus1	NM_001025563	+
CUST_7632_PI428311958	chr12	46036452	46143426	Ep400	NM_001107149	+
CUST_7634_PI428311958	chr12	46485124	46488319	P2rx2	NM_053656	+
CUST_7634_PI428311958	chr12	46471505	46483380	Lrcol1	NM_001270418	-
CUST_7634_PI428311958	chr12	46491497	46540008	Pole	NM_001107152	-
CUST_7637_PI428311958	chr13	13339446	13344912	Serpinb3	NM_001008887	-
CUST_7637_PI428311958	chr13	13175745	13209693	Serpinb13	NM_001107168	+
CUST_7637_PI428311958	chr13	13391086	13409501	Serpinb11	NM_001107167	+
CUST_7637_PI428311958	chr13	13464817	13506372	Serpinb7	NM_130404	+
CUST_7638_PI428311958	chr13	46262935	46275213	Ren	NM_012642	+
CUST_7644_PI428311958	chr13	87581202	87600810	Ly9	NM_001191673	-
CUST_7673_PI428311958	chr13	43777795	43805290	Pigr	NM_012723	+
CUST_7675_PI428311958	chr13	44197624	44222609	Ikbke	NM_001108854	-
CUST_7680_PI428311958	chr13	44582910	44605241	Ctse	NM_012938	+
CUST_7690_PI428311958	chr13	48368909	48372126	Shisa4	NM_001077826	-
CUST_7690_PI428311958	chr13	48382354	48433927	Ipo9	NM_001107180	-
CUST_7699_PI428311958	chr13	51246162	51357995	Ptprc	NM_001109890	-
CUST_7699_PI428311958	chr13	51246162	51357995	Ptprc	NM_001109889	-
CUST_7699_PI428311958	chr13	51246162	51357995	Ptprc	NM_001109888	-
CUST_7699_PI428311958	chr13	51246162	51357995	Ptprc	NM_001109887	-
CUST_7699_PI428311958	chr13	51246162	51357995	Ptprc	NM_138507	-
CUST_7713_PI428311958	chr13	57891848	57894452	Rgs2	NM_053453	-
CUST_7713_PI428311958	chr13	57605911	57894076	Uchl5	NM_001012149	+
CUST_7733_PI428311958	chr13	71042847	71072766	Tor1aip1	NM_145092	-
CUST_7745_PI428311958	chr13	76548455	76562724	Serpinc1	NM_001012027	+
CUST_7758_PI428311958	chr13	79827341	79845296	Sell	NM_019177	+
CUST_7785_PI428311958	chr13	86920630	86931027	LOC498276	NM_001135992	-
CUST_7786_PI428311958	chr13	86995645	87012470	RGD1562658	NM_001109075	+
CUST_7786_PI428311958	chr13	87014568	87035239	Sdhc	NM_001005534	-
CUST_7788_PI428311958	chr13	87238314	87241703	Dedd	NM_031800	+
CUST_7788_PI428311958	chr13	87242618	87246055	Nit1	NM_182668	-
CUST_7788_PI428311958	chr13	87242618	87246055	Nit1	NM_001082580	-
CUST_7788_PI428311958	chr13	87246112	87263293	Pfdn2	NM_001109476	+
CUST_7798_PI428311958	chr13	89539654	89569914	Cadm3	NM_001047103	-
CUST_7839_PI428311958	chr14	47040365	47158361	LOC498368	NM_001017500	+
CUST_7839_PI428311958	chr14	47179972	47229627	Rell1	NM_001113776	-
CUST_7840_PI428311958	chr14	47179972	47229627	Rell1	NM_001113776	-
CUST_7876_PI428311958	chr14	10302666	10325559	Plac8	NM_001108353	+
CUST_7878_PI428311958	chr14	10302666	10325559	Plac8	NM_001108353	+
CUST_7878_PI428311958	chr14	10329869	10360081	Cops4	NM_001004275	-
CUST_7902_PI428311958	chr14	20357514	20376144	LOC498339	NM_001047928	-
CUST_7902_PI428311958	chr14	20381544	20739216	Slc4a4	NM_053424	-
CUST_7945_PI428311958	chr14	56609035	57323892	Pcdh7	NM_001004087	-
CUST_7992_PI428311958	chr14	87950221	87955289	Igfbp1	NM_013144	+
CUST_7992_PI428311958	chr14	87959152	87967171	Igfbp3	NM_012588	-
CUST_7996_PI428311958	chr14	97617357	97788211	Egfr	NM_031507	+
CUST_8026_PI428311958	chr14	110530888	110533157	Prorsd1	NM_001106022	-
CUST_8031_PI428311958	chr15	25155222	25174185	Naa30	NM_001109099	+
CUST_8061_PI428311958	chr15	38552233	38640590	Cab39l	NM_001011917	+
CUST_8061_PI428311958	chr15	38372721	38564824	Phf11	NM_001024272	-
CUST_8061_PI428311958	chr15	38372724	38497651	Phf11b	NM_001014235	-
CUST_8075_PI428311958	chr15	3459363	3477284	Ap3m1	NM_133593	+
CUST_8075_PI428311958	chr15	3478213	3576911	Vcl	NM_001107248	-
CUST_8080_PI428311958	chr15	5295361	5831029	Spetex-2H	NM_001009969	+
CUST_8089_PI428311958	chr15	15823460	17329184	Fhit	NM_021774	+
CUST_8102_PI428311958	chr15	23229082	23243568	Socs4	NM_001107256	+
CUST_8102_PI428311958	chr15	23194972	23228773	Wdhd1	NM_001107255	-
CUST_8109_PI428311958	chr15	26789868	26790125	Rmrp	NR_002703	-
CUST_8109_PI428311958	chr15	26790295	26801086	Parp2	NM_001106030	+
CUST_8109_PI428311958	chr15	26771098	26784658	Ccnb1ip1	NM_001025141	-
CUST_8150_PI428311958	chr15	34198533	34201129	Mcpt3	NM_001170466	+
CUST_8164_PI428311958	chr15	38372721	38564824	Phf11	NM_001024272	-
CUST_8164_PI428311958	chr15	38372724	38497651	Phf11b	NM_001014235	-
CUST_8183_PI428311958	chr15	41942169	42011162	Ints6	NM_001271488	-
CUST_8185_PI428311958	chr15	44011648	44167269	Kif13b	NM_213626	+
CUST_8189_PI428311958	chr15	44400138	44424584	Extl3	NM_020097	-
CUST_8193_PI428311958	chr15	45589221	45717866	Ptk2b	NM_017318	-
CUST_8238_PI428311958	chr15	85710974	85928469	Lmo7	NM_001001515	+
CUST_8256_PI428311958	chr16	64026755	64126183	Nrg1	NM_001271119	+
CUST_8256_PI428311958	chr16	64026755	64126183	Nrg1	NM_001271118	+
CUST_8256_PI428311958	chr16	64026755	64126183	Nrg1	NM_001271120	+
CUST_8256_PI428311958	chr16	63053629	64126183	Nrg1	NM_001271130	+
CUST_8256_PI428311958	chr16	63937795	64126183	Nrg1	NM_001271122	+
CUST_8256_PI428311958	chr16	63937795	64106112	Nrg1	NM_001271123	+
CUST_8256_PI428311958	chr16	63937795	64122435	Nrg1	NM_001271124	+
CUST_8256_PI428311958	chr16	63937795	64126183	Nrg1	NM_031588	+
CUST_8256_PI428311958	chr16	63937795	64126183	Nrg1	NM_001271121	+
CUST_8256_PI428311958	chr16	63937795	64126183	Nrg1	NM_001271125	+
CUST_8256_PI428311958	chr16	63937795	64126183	Nrg1	NM_001271129	+
CUST_8256_PI428311958	chr16	63937795	64126183	Nrg1	NM_001271128	+
CUST_8256_PI428311958	chr16	63937795	64126183	Nrg1	NM_001271127	+
CUST_8256_PI428311958	chr16	63937795	64126183	Nrg1	NM_001271126	+
CUST_8264_PI428311958	chr16	23855554	23857187	Nat1	NM_001037316	-
CUST_8264_PI428311958	chr16	23855554	23857656	Nat1	NM_053853	-
CUST_8264_PI428311958	chr16	23855554	23876531	Nat1	NM_001037315	-
CUST_8264_PI428311958	chr16	23845893	23876528	Nat2	NM_053854	-
CUST_8279_PI428311958	chr16	1707263	1822281	Slmap	NM_001106060	-
CUST_8292_PI428311958	chr16	6124154	6241008	Sfmbt1	NM_031647	+
CUST_8299_PI428311958	chr16	6671311	6684015	Phf7	NM_001012211	-
CUST_8299_PI428311958	chr16	6651365	6662999	Sema3g	NM_001100882	+
CUST_8311_PI428311958	chr16	10183742	10247788	Ldb3	NM_001277165	-
CUST_8311_PI428311958	chr16	10183742	10247788	Ldb3	NM_001277166	-
CUST_8321_PI428311958	chr16	18397909	18407047	Zfp709	NM_153731	-
CUST_8325_PI428311958	chr16	19171100	19179650	Pik3r2	NM_022185	+
CUST_8325_PI428311958	chr16	19181235	19185438	Ifi30	NM_001030026	+
CUST_8325_PI428311958	chr16	19187405	19189792	Mpv17l2	NM_001106072	+
CUST_8325_PI428311958	chr16	19189765	19193874	Rab3a	NM_013018	-
CUST_8328_PI428311958	chr16	19310881	19313465	Gdf15	NM_019216	+
CUST_8337_PI428311958	chr16	22533104	22556905	Lpl	NM_012598	-
CUST_8338_PI428311958	chr16	22533104	22556905	Lpl	NM_012598	-
CUST_8360_PI428311958	chr16	49523624	49539905	Lrp2bp	NM_001017443	-
CUST_8371_PI428311958	chr16	55155220	55225216	Zdhhc2	NM_145096	-
CUST_8376_PI428311958	chr16	59312929	59355129	Dlc1	NM_001127446	+
CUST_8380_PI428311958	chr16	61768314	61779168	Leprotl1	NM_001013188	+
CUST_8392_PI428311958	chr16	70844078	70865537	Letm2	NM_001012158	+
CUST_8392_PI428311958	chr16	70869973	70910045	Fgfr1	NM_024146	-
CUST_8395_PI428311958	chr16	71446497	71526108	Adam9	NM_001014772	+
CUST_8395_PI428311958	chr16	71527625	71641493	Adam32	NM_001170582	+
CUST_8409_PI428311958	chr16	80900158	80930929	Gas6	NM_057100	+
CUST_8429_PI428311958	chr17	16314591	16322938	Cplx2	NM_053878	-
CUST_8432_PI428311958	chr17	27135610	27162715	Sirt5	NM_001004256	-
CUST_8437_PI428311958	chr17	53121424	53131507	Sfrp4	NM_053544	-
CUST_8437_PI428311958	chr17	53134999	53160954	Epdr1	NM_001007625	+
CUST_8437_PI428311958	chr17	53037089	53105985	Nme8	NM_198792	+
CUST_8472_PI428311958	chr17	12709441	13213055	Spock1	NM_001271297	+
CUST_8476_PI428311958	chr17	14938294	14950842	Txndc15	NM_001024998	-
CUST_8493_PI428311958	chr17	16314591	16322938	Cplx2	NM_053878	-
CUST_8501_PI428311958	chr17	20987028	21007525	Ogn	NM_001106103	-
CUST_8501_PI428311958	chr17	21015178	21023126	Omd	NM_031817	-
CUST_8509_PI428311958	chr17	24031665	24084210	Nup153	NM_001100470	+
CUST_8516_PI428311958	chr17	28815649	28879571	Adtrp	NM_001014144	+
CUST_8524_PI428311958	chr17	33061974	33077827	Ssr1	NM_001008891	+
CUST_8524_PI428311958	chr17	33017105	33056422	Cage1	NM_001012052	+
CUST_8535_PI428311958	chr17	37780178	37791625	Serpinb9	NM_001007732	-
CUST_8540_PI428311958	chr17	40429805	40434082	Uqcrfs1	NM_001008888	+
CUST_8556_PI428311958	chr17	47672291	47715697	Cmah	NM_001024273	-
CUST_8557_PI428311958	chr17	47672291	47715697	Cmah	NM_001024273	-
CUST_8558_PI428311958	chr17	47672291	47715697	Cmah	NM_001024273	-
CUST_8559_PI428311958	chr17	47672291	47715697	Cmah	NM_001024273	-
CUST_8604_PI428311958	chr17	72555583	72563168	Idi1	NM_053539	-
CUST_8604_PI428311958	chr17	72563068	72628890	Wdr37	NM_001107362	+
CUST_8613_PI428311958	chr17	78485935	78631062	Prkcq	NM_001276721	-
CUST_8619_PI428311958	chr17	82708353	83024907	Celf2	NM_001083586	+
CUST_8619_PI428311958	chr17	82708353	83025139	Celf2	NM_017197	+
CUST_8621_PI428311958	chr17	82708353	83024907	Celf2	NM_001083586	+
CUST_8621_PI428311958	chr17	82708353	83025139	Celf2	NM_017197	+
CUST_8622_PI428311958	chr17	82708353	83024907	Celf2	NM_001083586	+
CUST_8622_PI428311958	chr17	82708353	83025139	Celf2	NM_017197	+
CUST_8623_PI428311958	chr17	82708353	83024907	Celf2	NM_001083586	+
CUST_8623_PI428311958	chr17	82708353	83025139	Celf2	NM_017197	+
CUST_8624_PI428311958	chr17	82708353	83024907	Celf2	NM_001083586	+
CUST_8624_PI428311958	chr17	82708353	83025139	Celf2	NM_017197	+
CUST_8626_PI428311958	chr17	82708353	83024907	Celf2	NM_001083586	+
CUST_8626_PI428311958	chr17	82708353	83025139	Celf2	NM_017197	+
CUST_8627_PI428311958	chr17	82708353	83024907	Celf2	NM_001083586	+
CUST_8627_PI428311958	chr17	82708353	83025139	Celf2	NM_017197	+
CUST_8628_PI428311958	chr17	82708353	83024907	Celf2	NM_001083586	+
CUST_8628_PI428311958	chr17	82708353	83025139	Celf2	NM_017197	+
CUST_8629_PI428311958	chr17	82708353	83024907	Celf2	NM_001083586	+
CUST_8629_PI428311958	chr17	82708353	83025139	Celf2	NM_017197	+
CUST_8630_PI428311958	chr17	82708353	83024907	Celf2	NM_001083586	+
CUST_8630_PI428311958	chr17	82708353	83025139	Celf2	NM_017197	+
CUST_8631_PI428311958	chr17	82708353	83024907	Celf2	NM_001083586	+
CUST_8631_PI428311958	chr17	82708353	83025139	Celf2	NM_017197	+
CUST_8632_PI428311958	chr17	82708353	83024907	Celf2	NM_001083586	+
CUST_8632_PI428311958	chr17	82708353	83025139	Celf2	NM_017197	+
CUST_8634_PI428311958	chr17	84306967	84348330	Optn	NM_145081	+
CUST_8654_PI428311958	chr18	29884684	29928030	Pcdhac2	NM_201422	+
CUST_8654_PI428311958	chr18	29661559	29928030	Pcdha1	NM_199503	+
CUST_8654_PI428311958	chr18	29670537	29928030	Pcdha2	NM_199504	+
CUST_8654_PI428311958	chr18	29676914	29928030	Pcdha3	NM_053941	+
CUST_8654_PI428311958	chr18	29683477	29928030	Pcdha4	NM_053933	+
CUST_8654_PI428311958	chr18	29690937	29928031	Pcdha5	NM_199505	+
CUST_8654_PI428311958	chr18	29697875	29928030	Pcdha6	NM_199506	+
CUST_8654_PI428311958	chr18	29704030	29928030	Pcdha7	NM_199507	+
CUST_8654_PI428311958	chr18	29709959	29928030	Pcdha8	NM_053942	+
CUST_8654_PI428311958	chr18	29715234	29928031	Pcdha9	NM_199508	+
CUST_8654_PI428311958	chr18	29721602	29928030	Pcdha10	NM_053939	+
CUST_8654_PI428311958	chr18	29728602	29928030	Pcdha11	NM_199486	+
CUST_8654_PI428311958	chr18	29734512	29928030	Pcdha12	NM_053940	+
CUST_8654_PI428311958	chr18	29747571	29928031	Pcdha13	NM_053934	+
CUST_8654_PI428311958	chr18	29826653	29928030	Pcdhac1	NM_199509	+
CUST_8656_PI428311958	chr18	35865787	36318364	Ppp2r2b	NM_022209	-
CUST_8656_PI428311958	chr18	35865787	36183654	Ppp2r2b	NR_073588	-
CUST_8658_PI428311958	chr18	57781587	57900968	Ablim3	NM_001191698	-
CUST_8661_PI428311958	chr18	73896017	73948475	Hdhd2	NM_001014151	+
CUST_8669_PI428311958	chr18	2504263	2534648	Gata6	NM_019185	+
CUST_8688_PI428311958	chr18	16959251	16999873	Tpgs2	NM_001014147	-
CUST_8688_PI428311958	chr18	16486976	16952424	Fhod3	NM_001271332	+
CUST_8699_PI428311958	chr18	25842126	25868219	Nrep	NM_178096	-
CUST_8700_PI428311958	chr18	25842126	25868219	Nrep	NM_178096	-
CUST_8713_PI428311958	chr18	28223679	28240856	Paip2	NM_001014148	+
CUST_8713_PI428311958	chr18	28238952	28250889	Slc23a1	NM_017315	-
CUST_8727_PI428311958	chr18	29435247	29441843	Tmco6	NM_001106154	+
CUST_8727_PI428311958	chr18	29461319	29464833	Wdr55	NM_001017932	+
CUST_8727_PI428311958	chr18	29464690	29467315	Dnd1	NM_001109379	-
CUST_8727_PI428311958	chr18	29441773	29443863	Ndufa2	NM_001106153	-
CUST_8727_PI428311958	chr18	29444003	29458808	Ik	NM_001005537	+
CUST_8727_PI428311958	chr18	29467647	29483037	Hars	NM_001025414	-
CUST_8728_PI428311958	chr18	30536487	30537684	Slc25a2	NM_001106152	-
CUST_8728_PI428311958	chr18	30541431	30543568	Taf7	NM_001107394	-
CUST_8755_PI428311958	chr18	47896673	47970829	Lox	NM_017061	-
CUST_8777_PI428311958	chr18	59872227	60143140	Wdr7	NM_023975	+
CUST_8790_PI428311958	chr18	64185649	64200223	Psmg2	NM_001106138	+
CUST_8790_PI428311958	chr18	64205919	64271288	Ptpn2	NM_053990	-
CUST_8834_PI428311958	chr19	57015741	57603133	Pard3	NM_031235	+
CUST_8855_PI428311958	chr19	22853701	22871846	Dnaja2	NM_032079	+
CUST_8856_PI428311958	chr19	22853701	22871846	Dnaja2	NM_032079	+
CUST_8856_PI428311958	chr19	22884585	22915553	Gpt2	NM_001012057	-
CUST_8860_PI428311958	chr19	25186411	25424495	Cacna1a	NM_012918	-
CUST_8880_PI428311958	chr19	35429829	35446555	Fam65a	NM_001100660	+
CUST_8883_PI428311958	chr19	35907799	35982095	Nfatc3	NM_001108447	+
CUST_8886_PI428311958	chr19	36059836	36111356	Prmt7	NM_001014153	+
CUST_8888_PI428311958	chr19	36343822	36393819	Cdh3	NM_053938	+
CUST_8914_PI428311958	chr19	41703585	41792613	Cfdp1	NM_199378	-
CUST_8915_PI428311958	chr19	41880237	41891074	Gabarapl2	NM_022706	+
CUST_8915_PI428311958	chr19	41830418	41850686	Chst5	NM_001107431	-
CUST_8915_PI428311958	chr19	41852742	41873927	Tmem231	NM_001271031	-
CUST_8920_PI428311958	chr19	47029239	47051557	Cenpn	NM_001008366	+
CUST_8921_PI428311958	chr19	47364494	47572096	Cmip	NM_001163273	+
CUST_8922_PI428311958	chr19	47364494	47572096	Cmip	NM_001163273	+
CUST_8936_PI428311958	chr19	54023535	54039295	Ccsap	NM_001107441	-
CUST_8936_PI428311958	chr19	53991121	54019247	Rab4a	NM_013019	+
CUST_8948_PI428311958	chr19	58332003	58487683	Nrp1	NM_145098	+
CUST_8950_PI428311958	chr19	59153974	59213080	LOC498971	NM_001047936	-
CUST_8955_PI428311958	chr20	4039185	4041354	Zbtb12	NM_001134991	-
CUST_8955_PI428311958	chr20	4072123	4077801	Cfb	NM_212466	+
CUST_8955_PI428311958	chr20	4084421	4093651	Skiv2l	NM_213559	+
CUST_8955_PI428311958	chr20	4077924	4081560	Nelfe	NM_212548	-
CUST_8955_PI428311958	chr20	4077924	4081560	Nelfe	NM_001165901	-
CUST_8955_PI428311958	chr20	4051145	4071909	C2	NM_172222	+
CUST_8964_PI428311958	chr20	43266781	43279959	Fam229b	NM_001134695	-
CUST_8971_PI428311958	chr20	2907236	2922971	RT1-T24-1	NM_001008858	+
CUST_8971_PI428311958	chr20	2816238	3413320	RT1-EC2	NM_012645	+
CUST_8979_PI428311958	chr20	3698567	3701564	Lst1	NM_022634	+
CUST_8979_PI428311958	chr20	3714427	3716327	Aif1	NM_017196	+
CUST_8979_PI428311958	chr20	3719963	3722120	E230034O05Rik	NR_002154	-
CUST_8979_PI428311958	chr20	3701806	3707278	Ncr3	NM_181822	-
CUST_8979_PI428311958	chr20	3724277	3737789	Prrc2a	NM_212462	+
CUST_8979_PI428311958	chr20	3498935	3842500	Clic1	NM_001002807	-
CUST_8981_PI428311958	chr20	4125356	4128518	Cyp21a1	NM_057101	+
CUST_8981_PI428311958	chr20	4128065	4129421	Tnxa-ps1	NR_024118	-
CUST_8981_PI428311958	chr20	4106122	4315881	C4a	NM_031504	+
CUST_9004_PI428311958	chr20	7684763	7702116	Fgd2	NM_001107617	+
CUST_9019_PI428311958	chr20	17985984	17999366	Cisd1	NM_001106385	+
CUST_9019_PI428311958	chr20	17947109	17982275	Ipmk	NM_134417	-
CUST_9024_PI428311958	chr20	21122733	21307034	Arid5b	NM_001107624	+
CUST_9025_PI428311958	chr20	21122733	21307034	Arid5b	NM_001107624	+
CUST_9050_PI428311958	chr20	32582506	32766761	Man1a1	NM_001033656	-
CUST_9051_PI428311958	chr20	32582506	32766761	Man1a1	NM_001033656	-
CUST_9052_PI428311958	chr20	35409814	35422259	Gja1	NM_012567	+
CUST_9065_PI428311958	chr20	43501852	43695567	Fyn	NM_012755	+
CUST_9088_PI428311958	chr20	54908177	54988099	Sim1	NM_001107641	+
CUST_9108_PI428311958	chrUn	25299685	25360267	Ptprs	NM_019140	+
CUST_9113_PI428311958	chrUn	25762337	25767503	Stap2	NM_001025026	+
CUST_9113_PI428311958	chrUn	25774026	25777547	Fsd1	NM_001106918	-
CUST_2781_PI428311958	chrUn	39689049	39692411	Csde1	NM_054006	+
CUST_2786_PI428311958	chr13	104481806	105111225	Ush2a	NM_001244757	+
CUST_2877_PI428311958	chr2	117294451	117635359	Mecom	NM_001106423	+
CUST_2889_PI428311958	chr19	16345178	16347455	Irx3	NM_001107413	+
CUST_2900_PI428311958	chr2	24670077	24872770	Ap3b1	NM_001107646	+
CUST_2918_PI428311958	chr10	18111580	18413103	Ranbp17	NM_001106994	-
CUST_2931_PI428311958	chr5	44728036	44878332	Epha7	NM_134331	+
CUST_2979_PI428311958	chr7	76210471	76654443	Zfpm2	NM_001130501	+
CUST_2981_PI428311958	chr1	229044301	229058689	Dmrt3	NM_001106358	+
CUST_2981_PI428311958	chr1	228936605	229036882	Dmrt1	NM_053706	+
CUST_2989_PI428311958	chr5	111178875	111304980	Elavl2	NM_173309	-
CUST_3041_PI428311958	chr1	250528729	250693952	Btrc	NM_001007148	+
CUST_3121_PI428311958	chr8	65485757	65531052	Tle3	NM_053400	+
CUST_3145_PI428311958	chr10	85013710	85015462	Hoxb8	NM_001191649	+
CUST_3145_PI428311958	chr10	85017439	85020859	Hoxb7	NM_001017480	+
CUST_9822_PI428311958	chr9	56302283	56310215	MGC94335	NM_001004251	+
CUST_9822_PI428311958	chr9	56272656	56281182	RGD1306941	NM_001108219	+
CUST_9822_PI428311958	chr9	56283827	56302571	Tyw5	NM_001170473	-
CUST_9822_PI428311958	chr9	56283827	56302571	Tyw5	NR_033170	-
CUST_9825_PI428311958	chr1	187464578	187465325	Cox6a2	NM_012812	-
CUST_9825_PI428311958	chr1	187464578	187465325	Cox6a2	NR_037674	-
CUST_9825_PI428311958	chr1	187436290	187464212	Itgad	NM_031691	+
CUST_9842_PI428311958	chrUn	23406649	23406805	Rn5-8s	NR_046238	+
CUST_9842_PI428311958	chrUn	23403705	23415652	Rn45s	NR_046239	+
