# Supplementary material for: The difference in expression of long noncoding RNAs in rat semen induced by high-fat diet was associated with metabolic pathways
Source: PeerJ. 2017 Jul 25;5:e3518. doi: 10.7717/peerj.3518 (PMC5530988; doi:10.7717/peerj.3518)
Supplement: Data S7 [file peerj-05-3518-s007.xls]

## Sheet: Gaozhi_VS_ZhengC_fc2_trans
Probename	Trans_Target_accession	Trans_gene_id	Trans_gene_symbol	Trans_Evalue
CUST_1007_PI428311958	DQ188032	315649	Snf1lk2	-33.8
CUST_1007_PI428311958	FQ231620			-39.81
CUST_1017_PI428311958	BC158777	100188933	Fam229b	-26.1
CUST_1027_PI428311958	U72246	58971	Fxyd1	-23.7
CUST_1027_PI428311958	FQ211349	58971	Fxyd1	-38.6
CUST_1027_PI428311958	FQ224338	58971	Fxyd1	-18.9
CUST_1027_PI428311958	FQ224131	58971	Fxyd1	-35.4
CUST_1041_PI428311958	BC085756	25236	Gpc3	-32.6
CUST_1041_PI428311958	M22400	25236	Gpc3	-22.1
CUST_1045_PI428311958	L42855	81807	Tceb2	-15.7
CUST_1045_PI428311958	BC058463	81807	Tceb2	-24.4
CUST_1045_PI428311958	FQ222166			-15.7
CUST_1045_PI428311958	FQ212271	81807	Tceb2	-15.7
CUST_108_PI428311958	AB053447	114102	Cdh23	-35.1
CUST_1088_PI428311958	FQ217707	245959	Slc25a3	-17.7
CUST_1088_PI428311958	FQ216564			-17.7
CUST_1088_PI428311958	FQ220626	245959	Slc25a3	-17.7
CUST_1088_PI428311958	FQ220537	245959	Slc25a3	-17.7
CUST_1088_PI428311958	FQ214581	245959	Slc25a3	-20.4
CUST_1088_PI428311958	FQ214698	245959	Slc25a3	-17.7
CUST_1088_PI428311958	FQ216409	245959	Slc25a3	-17.7
CUST_1088_PI428311958	FQ217883	245959	Slc25a3	-17.5
CUST_1088_PI428311958	FQ213750	245959	Slc25a3	-17.7
CUST_1088_PI428311958	FQ213208	245959	Slc25a3	-20.4
CUST_1088_PI428311958	FQ227446	245959	Slc25a3	-17.7
CUST_1088_PI428311958	BC070918	245959	Slc25a3	-17.2
CUST_1088_PI428311958	FQ225969			-17.2
CUST_1088_PI428311958	FQ222611	245959	Slc25a3	-20.4
CUST_1088_PI428311958	FQ232835	245959	Slc25a3	-17.7
CUST_1088_PI428311958	FQ216084	245959	Slc25a3	-20.4
CUST_1088_PI428311958	FQ215957	245959	Slc25a3	-17.7
CUST_1088_PI428311958	FQ215227			-29.2
CUST_1088_PI428311958	FQ224211	245959	Slc25a3	-20.4
CUST_1088_PI428311958	FQ216349	245959	Slc25a3	-17.7
CUST_1088_PI428311958	FQ216361	245959	Slc25a3	-17.7
CUST_1088_PI428311958	FQ215697	245959	Slc25a3	-17.7
CUST_1088_PI428311958	FQ216421	245959	Slc25a3	-17.7
CUST_1088_PI428311958	FQ214401	245959	Slc25a3	-20.4
CUST_1088_PI428311958	FQ216716	245959	Slc25a3	-20.4
CUST_1088_PI428311958	FQ232293	245959	Slc25a3	-17.2
CUST_1088_PI428311958	FQ216474	245959	Slc25a3	-17.7
CUST_1088_PI428311958	FQ223916	245959	Slc25a3	-17.7
CUST_1088_PI428311958	FQ214692			-17.7
CUST_1088_PI428311958	FQ215315	245959	Slc25a3	-17.7
CUST_1088_PI428311958	FQ216686			-17.7
CUST_1088_PI428311958	FQ221128			-17.7
CUST_1088_PI428311958	FQ216978	245959	Slc25a3	-20.4
CUST_1088_PI428311958	M23984	245959	Slc25a3	-30.2
CUST_1088_PI428311958	FQ210190	245959	Slc25a3	-17.7
CUST_1088_PI428311958	FQ229030			-81
CUST_1088_PI428311958	FQ217343	245959	Slc25a3	-20.4
CUST_1088_PI428311958	FQ216502			-17.7
CUST_1088_PI428311958	FQ229113	245959	Slc25a3	-17.7
CUST_1088_PI428311958	FQ234854	245959	Slc25a3	-17.7
CUST_1088_PI428311958	FQ230627	245959	Slc25a3	-17.7
CUST_1088_PI428311958	FQ213570	245959	Slc25a3	-20.4
CUST_1106_PI428311958	FQ213484			-12.6
CUST_1106_PI428311958	AB025784	83516	Ppargc1a	-35.9
CUST_1106_PI428311958	AY237127	83516	Ppargc1a	-31.6
CUST_1109_PI428311958	FQ212949	116644	Rtn1	-31.1
CUST_1109_PI428311958	U17604	116644	Rtn1	-20.1
CUST_1109_PI428311958	FQ214160			-28.8
CUST_1109_PI428311958	FQ214343	116644	Rtn1	-19.3
CUST_1109_PI428311958	X52817			-28.8
CUST_1109_PI428311958	U17603	116644	Rtn1	-25.8
CUST_1113_PI428311958	BC101896	306748	Cxcl14	-42.9
CUST_1123_PI428311958	BC098727	298410	Cmpk1	-29.1
CUST_1136_PI428311958	EF207569	497932	Pik3r6	-19.4
CUST_1162_PI428311958	BC087149	290997	Uimc1	-38.4
CUST_1169_PI428311958	BC103732	315091	Spatc1	-49.7
CUST_1169_PI428311958	BC158623	315091	Spatc1	-53.7
CUST_1169_PI428311958	BC083658	315091	Spatc1	-49.7
CUST_1174_PI428311958	BC126062			-39.4
CUST_1174_PI428311958	AY152399	654441	Cox6b2	-19.3
CUST_118_PI428311958	FQ210794	24440	Hbb	-14.5
CUST_118_PI428311958	FQ218162	24440	Hbb	-14.5
CUST_118_PI428311958	FQ213796	24440	Hbb	-14.5
CUST_118_PI428311958	FQ209789	24440	Hbb	-14.5
CUST_118_PI428311958	FQ218124	24440	Hbb	-14.5
CUST_118_PI428311958	FQ217685	24440	Hbb	-14.5
CUST_118_PI428311958	FQ210137	24440	Hbb	-14.5
CUST_118_PI428311958	FQ223079	24440	Hbb	-14.5
CUST_118_PI428311958	FQ210912	24440	Hbb	-14.5
CUST_118_PI428311958	FQ210949	24440	Hbb	-14.5
CUST_118_PI428311958	FQ218288	24440	Hbb	-14.5
CUST_118_PI428311958	FQ222960	24440	Hbb	-14.5
CUST_118_PI428311958	FQ211847	24440	Hbb	-14.5
CUST_118_PI428311958	FQ218033	24440	Hbb	-14.5
CUST_118_PI428311958	FQ209954	24440	Hbb	-14.5
CUST_118_PI428311958	FQ225817	24440	Hbb	-14.5
CUST_118_PI428311958	X16417	24440	Hbb	-12.3
CUST_118_PI428311958	FQ213534	24440	Hbb	-14.5
CUST_118_PI428311958	FQ210353	24440	Hbb	-14.5
CUST_118_PI428311958	FQ218761	24440	Hbb	-14.5
CUST_118_PI428311958	FQ224682	24440	Hbb	-14.5
CUST_118_PI428311958	FQ209870	24440	Hbb	-14.5
CUST_118_PI428311958	FQ211670			-20.9
CUST_118_PI428311958	FQ210123	24440	Hbb	-14.5
CUST_118_PI428311958	FQ212449	24440	Hbb	-14.5
CUST_118_PI428311958	FQ212241	24440	Hbb	-14.5
CUST_118_PI428311958	FQ211193	24440	Hbb	-14.5
CUST_118_PI428311958	FQ228626			-18.2
CUST_118_PI428311958	FQ229015	24440	Hbb	-14.5
CUST_118_PI428311958	FQ228016	24440	Hbb	-14.5
CUST_118_PI428311958	FQ230471	24440	Hbb	-14.5
CUST_118_PI428311958	FQ223805	24440	Hbb	-14.5
CUST_118_PI428311958	FQ210415	24440	Hbb	-14.5
CUST_118_PI428311958	FQ217619	24440	Hbb	-14.5
CUST_118_PI428311958	FQ228616	24440	Hbb	-14.5
CUST_118_PI428311958	FQ228296	24440	Hbb	-14.5
CUST_118_PI428311958	FQ224088	24440	Hbb	-14.5
CUST_118_PI428311958	FQ213466	24440	Hbb	-14.5
CUST_118_PI428311958	FQ211142	24440	Hbb	-14.5
CUST_118_PI428311958	FQ211340	24440	Hbb	-14.5
CUST_118_PI428311958	FQ234942	24440	Hbb	-14.5
CUST_118_PI428311958	FQ225738	24440	Hbb	-14.5
CUST_118_PI428311958	FQ223164	24440	Hbb	-14.2
CUST_118_PI428311958	FQ220085	24440	Hbb	-14.5
CUST_118_PI428311958	FQ218182	24440	Hbb	-14.5
CUST_118_PI428311958	FQ211014	24440	Hbb	-14.5
CUST_118_PI428311958	FQ228281	24440	Hbb	-14.5
CUST_118_PI428311958	FQ217586	24440	Hbb	-14.5
CUST_118_PI428311958	FQ210175	24440	Hbb	-14.5
CUST_118_PI428311958	FQ209826	24440	Hbb	-14.5
CUST_118_PI428311958	FQ210771	24440	Hbb	-14.5
CUST_118_PI428311958	FQ219985	24440	Hbb	-26.12
CUST_118_PI428311958	FQ224534			-17
CUST_118_PI428311958	FQ210486	24440	Hbb	-14.5
CUST_118_PI428311958	FQ210482	24440	Hbb	-18.1
CUST_118_PI428311958	FQ210829	24440	Hbb	-14.5
CUST_118_PI428311958	FQ224371	24440	Hbb	-14.5
CUST_118_PI428311958	FQ211423	24440	Hbb	-14.5
CUST_118_PI428311958	FQ224309	24440	Hbb	-14.5
CUST_118_PI428311958	FQ220253	24440	Hbb	-26.12
CUST_118_PI428311958	FQ217151	24440	Hbb	-14.5
CUST_118_PI428311958	FQ223889	24440	Hbb	-14.5
CUST_118_PI428311958	FQ210181	24440	Hbb	-14.5
CUST_118_PI428311958	FQ222179	24440	Hbb	-14.5
CUST_118_PI428311958	FQ221520	24440	Hbb	-14.5
CUST_118_PI428311958	FQ228294	24440	Hbb	-14.5
CUST_118_PI428311958	FQ210058	24440	Hbb	-14.5
CUST_118_PI428311958	FQ210998	24440	Hbb	-14.5
CUST_118_PI428311958	FQ211331	24440	Hbb	-14.5
CUST_118_PI428311958	FQ231208	24440	Hbb	-14.5
CUST_118_PI428311958	FQ211016	24440	Hbb	-14.5
CUST_118_PI428311958	FQ230486	24440	Hbb	-14.5
CUST_118_PI428311958	FQ210200	24440	Hbb	-14.5
CUST_118_PI428311958	FQ210511	24440	Hbb	-14.5
CUST_118_PI428311958	FQ210875	24440	Hbb	-14.5
CUST_118_PI428311958	FQ218180	24440	Hbb	-14.5
CUST_118_PI428311958	FQ212275	24440	Hbb	-14.5
CUST_118_PI428311958	FQ209871	24440	Hbb	-14.5
CUST_118_PI428311958	FQ217206	24440	Hbb	-14.5
CUST_118_PI428311958	FQ218748	24440	Hbb	-14.5
CUST_118_PI428311958	FQ230541	24440	Hbb	-14.5
CUST_118_PI428311958	FQ225124	24440	Hbb	-18
CUST_118_PI428311958	FQ218153	24440	Hbb	-14.5
CUST_118_PI428311958	FQ210090	24440	Hbb	-14.5
CUST_118_PI428311958	FQ222032	24440	Hbb	-14.5
CUST_118_PI428311958	FQ222804	24440	Hbb	-14.5
CUST_118_PI428311958	FQ230861	24440	Hbb	-14.5
CUST_118_PI428311958	FQ211242	24440	Hbb	-14.5
CUST_118_PI428311958	FQ230889	24440	Hbb	-14.5
CUST_118_PI428311958	FQ228638	24440	Hbb	-14.5
CUST_118_PI428311958	FQ218461	24440	Hbb	-14.5
CUST_118_PI428311958	FQ223745	24440	Hbb	-14.5
CUST_118_PI428311958	FQ210127	24440	Hbb	-14.5
CUST_118_PI428311958	FQ210937	24440	Hbb	-14.5
CUST_118_PI428311958	FQ211626	24440	Hbb	-14.5
CUST_118_PI428311958	FQ230508	24440	Hbb	-14.5
CUST_118_PI428311958	FQ218171	24440	Hbb	-14.5
CUST_118_PI428311958	FQ217201	24440	Hbb	-14.5
CUST_118_PI428311958	FQ231191	24440	Hbb	-14.5
CUST_118_PI428311958	FQ211497	24440	Hbb	-14.5
CUST_118_PI428311958	FQ211590	24440	Hbb	-14.5
CUST_118_PI428311958	FQ223995	24440	Hbb	-23.6
CUST_118_PI428311958	FQ211790	24440	Hbb	-14.5
CUST_118_PI428311958	FQ228414	24440	Hbb	-14.5
CUST_118_PI428311958	FQ222291	24440	Hbb	-14.5
CUST_118_PI428311958	FQ209781	24440	Hbb	-14.5
CUST_118_PI428311958	FQ218763	24440	Hbb	-14.5
CUST_118_PI428311958	FQ218229	24440	Hbb	-14.5
CUST_118_PI428311958	FQ218042	24440	Hbb	-14.5
CUST_118_PI428311958	FQ221956	24440	Hbb	-14.5
CUST_118_PI428311958	FQ210676	24440	Hbb	-14.5
CUST_118_PI428311958	FQ211999	24440	Hbb	-14.5
CUST_118_PI428311958	FQ218119	24440	Hbb	-14.5
CUST_118_PI428311958	FQ218145	24440	Hbb	-14.5
CUST_118_PI428311958	FQ225754	24440	Hbb	-14.5
CUST_118_PI428311958	FQ210534	24440	Hbb	-17.1
CUST_118_PI428311958	FQ217623	24440	Hbb	-14.5
CUST_118_PI428311958	FQ210838	24440	Hbb	-14.5
CUST_118_PI428311958	FQ221076	24440	Hbb	-14.5
CUST_118_PI428311958	FQ211452	24440	Hbb	-14.5
CUST_118_PI428311958	FQ209841	24440	Hbb	-14.5
CUST_118_PI428311958	FQ209929	24440	Hbb	-14.5
CUST_118_PI428311958	FQ230503	24440	Hbb	-14.5
CUST_118_PI428311958	FQ209961	24440	Hbb	-14.5
CUST_118_PI428311958	FQ210984	24440	Hbb	-14.5
CUST_118_PI428311958	BC058448	24440	Hbb	-26.9
CUST_118_PI428311958	FQ229033	24440	Hbb	-14.5
CUST_118_PI428311958	FQ211806	24440	Hbb	-14.5
CUST_118_PI428311958	FQ227822	24440	Hbb	-14.5
CUST_118_PI428311958	FQ209754	24440	Hbb	-14.5
CUST_118_PI428311958	FQ217014	24440	Hbb	-14.5
CUST_118_PI428311958	FQ210373	24440	Hbb	-11.9
CUST_118_PI428311958	FQ211137	24440	Hbb	-14.5
CUST_118_PI428311958	FQ230866	24440	Hbb	-14.5
CUST_118_PI428311958	FQ211207	24440	Hbb	-17.1
CUST_118_PI428311958	FQ210497	24440	Hbb	-14.5
CUST_118_PI428311958	FQ223888	24440	Hbb	-14.5
CUST_118_PI428311958	FQ212234	24440	Hbb	-14.5
CUST_118_PI428311958	FQ218118	24440	Hbb	-14.5
CUST_118_PI428311958	FQ210218	24440	Hbb	-14.5
CUST_118_PI428311958	FQ228295	24440	Hbb	-14.5
CUST_118_PI428311958	FQ211815	24440	Hbb	-14.5
CUST_118_PI428311958	FQ211443	24440	Hbb	-14.5
CUST_118_PI428311958	FQ235254	24440	Hbb	-20.1
CUST_118_PI428311958	FQ212156	24440	Hbb	-14.5
CUST_118_PI428311958	FQ225436	24440	Hbb	-14.5
CUST_118_PI428311958	FQ226587			-19.3
CUST_118_PI428311958	FQ226889	24440	Hbb	-14.5
CUST_118_PI428311958	FQ211931	24440	Hbb	-14.5
CUST_118_PI428311958	FQ210360	24440	Hbb	-14.5
CUST_118_PI428311958	FQ224475	24440	Hbb	-20.9
CUST_118_PI428311958	FQ211613	24440	Hbb	-14.5
CUST_118_PI428311958	FQ217803	24440	Hbb	-23.6
CUST_118_PI428311958	FQ231284	24440	Hbb	-14.5
CUST_118_PI428311958	FQ209806	24440	Hbb	-14.5
CUST_118_PI428311958	FQ210735	24440	Hbb	-14.5
CUST_118_PI428311958	FQ218539	24440	Hbb	-14.5
CUST_118_PI428311958	FQ210523	24440	Hbb	-14.5
CUST_118_PI428311958	FQ210960	24440	Hbb	-14.5
CUST_118_PI428311958	FQ223490	24440	Hbb	-14.5
CUST_118_PI428311958	FQ209996	24440	Hbb	-22.1
CUST_118_PI428311958	FQ211061	24440	Hbb	-14.5
CUST_118_PI428311958	FQ218253	24440	Hbb	-15.6
CUST_118_PI428311958	FQ225684	24440	Hbb	-24.14
CUST_118_PI428311958	FQ224343	24440	Hbb	-14.5
CUST_118_PI428311958	FQ218779	24440	Hbb	-14.5
CUST_118_PI428311958	FQ218100	24440	Hbb	-14.5
CUST_118_PI428311958	FQ211692	24440	Hbb	-14.5
CUST_118_PI428311958	FQ211182	24440	Hbb	-14.5
CUST_118_PI428311958	FQ232655	24440	Hbb	-21.2
CUST_118_PI428311958	FQ211829	24440	Hbb	-14.5
CUST_118_PI428311958	FQ225816	24440	Hbb	-14.5
CUST_118_PI428311958	FQ210783	24440	Hbb	-12.5
CUST_118_PI428311958	FQ209747	24440	Hbb	-14.5
CUST_118_PI428311958	FQ212341	24440	Hbb	-14.5
CUST_118_PI428311958	FQ231230	24440	Hbb	-14.5
CUST_118_PI428311958	FQ221246	24440	Hbb	-14.5
CUST_118_PI428311958	FQ210216	24440	Hbb	-14.5
CUST_118_PI428311958	FQ209822	24440	Hbb	-18.1
CUST_118_PI428311958	FQ209725	24440	Hbb	-14.5
CUST_118_PI428311958	FQ234713	24440	Hbb	-14.5
CUST_118_PI428311958	FQ212127	24440	Hbb	-17.2
CUST_118_PI428311958	FQ213352	24440	Hbb	-14.5
CUST_118_PI428311958	FQ211737			-20.9
CUST_118_PI428311958	FQ209466	24440	Hbb	-14.5
CUST_118_PI428311958	FQ214044	24440	Hbb	-14.5
CUST_118_PI428311958	FQ213582	24440	Hbb	-21.1
CUST_118_PI428311958	FQ233311	24440	Hbb	-26.2
CUST_118_PI428311958	FQ210280	24440	Hbb	-21.7
CUST_118_PI428311958	FQ210602	24440	Hbb	-14.5
CUST_118_PI428311958	FQ231286	24440	Hbb	-14.5
CUST_118_PI428311958	FQ210789	24440	Hbb	-14.5
CUST_118_PI428311958	FQ211864	24440	Hbb	-14.5
CUST_118_PI428311958	FQ227120	24440	Hbb	-14.5
CUST_118_PI428311958	FQ212258	24440	Hbb	-14.5
CUST_118_PI428311958	FQ221202	24440	Hbb	-14.5
CUST_118_PI428311958	FQ231219			-14.5
CUST_118_PI428311958	FQ210852	24440	Hbb	-14.5
CUST_118_PI428311958	FQ211103	24440	Hbb	-15.7
CUST_118_PI428311958	FQ223852	24440	Hbb	-12.5
CUST_118_PI428311958	FQ210798	24440	Hbb	-14.5
CUST_118_PI428311958	FQ230717	24440	Hbb	-14.5
CUST_118_PI428311958	FQ210343	24440	Hbb	-14.5
CUST_118_PI428311958	FQ211241	24440	Hbb	-14.5
CUST_118_PI428311958	FQ211133	24440	Hbb	-14.2
CUST_118_PI428311958	M17084	24440	Hbb	-25.6
CUST_118_PI428311958	FQ211147	24440	Hbb	-14.5
CUST_118_PI428311958	FQ231289	24440	Hbb	-14.5
CUST_118_PI428311958	FQ222503	24440	Hbb	-14.5
CUST_118_PI428311958	FQ217108	24440	Hbb	-14.5
CUST_118_PI428311958	FQ226188	24440	Hbb	-14.5
CUST_118_PI428311958	FQ224732	24440	Hbb	-14.5
CUST_118_PI428311958	FQ222275	24440	Hbb	-14.5
CUST_118_PI428311958	FQ222262	24440	Hbb	-14.5
CUST_118_PI428311958	FQ218112	24440	Hbb	-14.5
CUST_118_PI428311958	FQ224406	24440	Hbb	-14.5
CUST_118_PI428311958	FQ226572	24440	Hbb	-14.5
CUST_118_PI428311958	FQ224727	24440	Hbb	-14.5
CUST_118_PI428311958	FQ211065	24440	Hbb	-14.5
CUST_118_PI428311958	FQ223002	24440	Hbb	-14.5
CUST_118_PI428311958	FQ210677	24440	Hbb	-14.5
CUST_118_PI428311958	FQ226536	24440	Hbb	-14.5
CUST_118_PI428311958	FQ210985	24440	Hbb	-14.5
CUST_118_PI428311958	FQ221738	24440	Hbb	-15.1
CUST_118_PI428311958	FQ211140	24440	Hbb	-19.7
CUST_118_PI428311958	FQ218272	24440	Hbb	-14.2
CUST_118_PI428311958	FQ216995	24440	Hbb	-14.5
CUST_118_PI428311958	FQ217653	24440	Hbb	-14.5
CUST_118_PI428311958	FQ211548	24440	Hbb	-14.5
CUST_118_PI428311958	FQ231253	24440	Hbb	-14.5
CUST_118_PI428311958	FQ210499	24440	Hbb	-14.5
CUST_118_PI428311958	FQ225457	24440	Hbb	-14.5
CUST_118_PI428311958	FQ227498	24440	Hbb	-14.5
CUST_118_PI428311958	FQ211858	24440	Hbb	-14.5
CUST_118_PI428311958	FQ228244	24440	Hbb	-14.5
CUST_118_PI428311958	FQ212287	24440	Hbb	-14.5
CUST_118_PI428311958	FQ221962	24440	Hbb	-14.5
CUST_118_PI428311958	FQ209796	24440	Hbb	-14.5
CUST_118_PI428311958	FQ210038	24440	Hbb	-14.5
CUST_118_PI428311958	FQ209544	24440	Hbb	-14.5
CUST_118_PI428311958	FQ223717	24440	Hbb	-14.5
CUST_118_PI428311958	FQ210449	24440	Hbb	-14.5
CUST_118_PI428311958	FQ211154	24440	Hbb	-14.5
CUST_118_PI428311958	FQ211583	24440	Hbb	-14.5
CUST_118_PI428311958	FQ227875	24440	Hbb	-14.5
CUST_118_PI428311958	FQ231199	24440	Hbb	-17.1
CUST_118_PI428311958	FQ218199	24440	Hbb	-11.8
CUST_118_PI428311958	FQ223631	24440	Hbb	-14.5
CUST_118_PI428311958	FQ210826	24440	Hbb	-17.5
CUST_118_PI428311958	FQ211617	24440	Hbb	-14.5
CUST_1187_PI428311958	U13175	81920	Ube2d3	-28
CUST_1187_PI428311958	FQ215509	81920	Ube2d3	-10
CUST_1187_PI428311958	FQ226278	81920	Ube2d3	-29.3
CUST_1187_PI428311958	FQ233355	81920	Ube2d3	-44.8
CUST_1187_PI428311958	U13177			-39.4
CUST_1187_PI428311958	U13176	641452	Ube2d2	-26.2
CUST_1187_PI428311958	BC078808	79435	Ube2d4	-41
CUST_1187_PI428311958	AB006852	81920	Ube2d3	-40
CUST_1187_PI428311958	FQ220240			-18.1
CUST_1187_PI428311958	BC072696	81920	Ube2d3	-45.5
CUST_1187_PI428311958	U56407	79435	Ube2d4	-35.6
CUST_1187_PI428311958	AY724500	81920	Ube2d3	-45.3
CUST_1192_PI428311958	M36419	29627	Gria2	-25.9
CUST_1192_PI428311958	AF164344	29627	Gria2	-29.2
CUST_1192_PI428311958	M36420	29628	Gria3	-36.4
CUST_1192_PI428311958	M38063	29629	Gria4	-27.9
CUST_1192_PI428311958	BC091324	29628	Gria3	-20.6
CUST_1192_PI428311958	M85035	29627	Gria2	-34.9
CUST_1192_PI428311958	X54655	29627	Gria2	-19.5
CUST_1192_PI428311958	X17184	50592	Gria1	-27.5
CUST_1192_PI428311958	M38062	29628	Gria3	-36.4
CUST_1192_PI428311958	M85037	29629	Gria4	-32.9
CUST_1192_PI428311958	M36421	29629	Gria4	-27.9
CUST_1192_PI428311958	M38061	29627	Gria2	-33.3
CUST_1192_PI428311958	M36418	50592	Gria1	-27.7
CUST_1192_PI428311958	X54656	29628	Gria3	-21
CUST_1192_PI428311958	S94371			-27.9
CUST_1192_PI428311958	M85036	29628	Gria3	-21.4
CUST_1208_PI428311958	FQ224251	299310	Ndufb11	-39.9
CUST_1208_PI428311958	FQ224538	299310	Ndufb11	-43.8
CUST_1208_PI428311958	FQ217852	299310	Ndufb11	-39.9
CUST_1208_PI428311958	FQ224299	299310	Ndufb11	-39.9
CUST_1208_PI428311958	FQ223751	299310	Ndufb11	-39.9
CUST_1208_PI428311958	FQ211881	299310	Ndufb11	-39.9
CUST_1208_PI428311958	BC079476			-39.9
CUST_1208_PI428311958	FQ217041	299310	Ndufb11	-39.9
CUST_1208_PI428311958	FQ217020	299310	Ndufb11	-39.9
CUST_1208_PI428311958	FQ223793	299310	Ndufb11	-38.11
CUST_1233_PI428311958	BC166740	363160	Stt3b	-33.7
CUST_1233_PI428311958	AY310157	363160	Stt3b	-31.6
CUST_1233_PI428311958	FQ210494	363160	Stt3b	-33.7
CUST_124_PI428311958	FQ229642	286900	Vimp	-36.5
CUST_124_PI428311958	BC059111	286900	Vimp	-30.6
CUST_124_PI428311958	AF367467	286900	Vimp	-35.3
CUST_124_PI428311958	FQ220082	286900	Vimp	-20.6
CUST_124_PI428311958	FQ218853	286900	Vimp	-35.3
CUST_124_PI428311958	FQ225575	286900	Vimp	-35.3
CUST_124_PI428311958	FQ210095	286900	Vimp	-36.5
CUST_124_PI428311958	FQ219944	286900	Vimp	-36.5
CUST_1244_PI428311958	S73302			-39.3
CUST_1244_PI428311958	U75405			-31.2
CUST_1244_PI428311958	M27207	29393	Col1a1	-14.3
CUST_1244_PI428311958	Z78279	29393	Col1a1	-37.5
CUST_1244_PI428311958	BC133728	29393	Col1a1	-24.5
CUST_1244_PI428311958	M27208	29393	Col1a1	-31.2
CUST_125_PI428311958	AF132672	29491	Itsn1	-16.8
CUST_125_PI428311958	AF127798	29491	Itsn1	-16.8
CUST_1284_PI428311958	BC099801	309478	Zfp518a	-32.94
CUST_1288_PI428311958	BC161811	360882	Cadm3	-46.7
CUST_1322_PI428311958	FQ212398	314332	Tmem63c	-30.2
CUST_1344_PI428311958	FQ215080	83576	Sort1	-37.8
CUST_1348_PI428311958	BC061573	362704	Bre	-27.3
CUST_1348_PI428311958	FQ224261			-16.6
CUST_1350_PI428311958	BC081974	315994	Mapkapk3	-32.6
CUST_1367_PI428311958	AF503611	246115	Ppap2c	-48.1
CUST_1367_PI428311958	BC062088	246115	Ppap2c	-44.6
CUST_1369_PI428311958	FQ220393	29753	Ywhae	-33.6
CUST_1369_PI428311958	M84416	29753	Ywhae	-19.6
CUST_1369_PI428311958	FQ215270	29753	Ywhae	-13.3
CUST_1369_PI428311958	D30739	29753	Ywhae	-19.6
CUST_1369_PI428311958	U53882	29753	Ywhae	-34.1
CUST_1369_PI428311958	BC063163	29753	Ywhae	-27.4
CUST_1380_PI428311958	BC081693	353229	Sgms1	-35.7
CUST_1380_PI428311958	AF461433	353229	Sgms1	-22.1
CUST_1380_PI428311958	AY280961	353229	Sgms1	-34.3
CUST_1380_PI428311958	BC078690	353229	Sgms1	-24.7
CUST_1387_PI428311958	BC085916	117099	Bdh1	-86.5
CUST_1389_PI428311958	AY833557	501624	Bex4	-15.3
CUST_1389_PI428311958	BC128698	501624	Bex4	-23.8
CUST_1391_PI428311958	FQ216170			-25.9
CUST_1391_PI428311958	FQ228728			-28.9
CUST_1391_PI428311958	FQ229441			-28.9
CUST_1391_PI428311958	FQ229271			-28.9
CUST_1391_PI428311958	FQ221040			-12
CUST_1391_PI428311958	FQ209541			-25.9
CUST_1391_PI428311958	FQ220089			-28.9
CUST_1391_PI428311958	FQ228761			-13.8
CUST_1391_PI428311958	FQ219823			-28.9
CUST_1391_PI428311958	BC098829	500651	Sptssa	-28.9
CUST_1391_PI428311958	FQ218719			-25.9
CUST_1391_PI428311958	FQ229258			-28.9
CUST_1415_PI428311958	FQ225023	362686	Cebpz	-22.8
CUST_1415_PI428311958	FQ223432			-13.6
CUST_1415_PI428311958	FQ217457	362686	Cebpz	-13.6
CUST_1415_PI428311958	FQ212002	362686	Cebpz	-13.6
CUST_1415_PI428311958	FQ221797	362686	Cebpz	-13.2
CUST_1419_PI428311958	BC169042	681359	E4f1	-54.3
CUST_1422_PI428311958	BC083666	282843	Sorbs3	-24.2
CUST_1422_PI428311958	AF439378	282843	Sorbs3	-45.1
CUST_1425_PI428311958	FQ220395			-29.9
CUST_1425_PI428311958	FQ234428	406161	C4b	-37.6
CUST_1425_PI428311958	U42719	406161	C4b	-11.7
CUST_1425_PI428311958	AY149995	24233	C4a	-49.8
CUST_1448_PI428311958	FQ216715	297522	Sec13	-32.5
CUST_1448_PI428311958	FQ212944	297522	Sec13	-32.5
CUST_1448_PI428311958	BC084705	297522	Sec13	-34.9
CUST_146_PI428311958	X68812	29715	Slc8a1	-19.3
CUST_146_PI428311958	AY245281	29715	Slc8a1	-20.9
CUST_146_PI428311958	AY033398	29715	Slc8a1	-11.1
CUST_146_PI428311958	AF109166	29715	Slc8a1	-11.1
CUST_146_PI428311958	AY245282	29715	Slc8a1	-20.9
CUST_146_PI428311958	AF109164	29715	Slc8a1	-11.1
CUST_146_PI428311958	U04940	29715	Slc8a1	-20.9
CUST_146_PI428311958	U04938	29715	Slc8a1	-20.9
CUST_146_PI428311958	X68191	29715	Slc8a1	-15.3
CUST_146_PI428311958	AF115506	29715	Slc8a1	-17
CUST_146_PI428311958	AF109165	29715	Slc8a1	-11.1
CUST_146_PI428311958	U04933	29715	Slc8a1	-19.7
CUST_146_PI428311958	AF109163	29715	Slc8a1	-11.1
CUST_146_PI428311958	U04937	29715	Slc8a1	-20.9
CUST_146_PI428311958	X68813	29715	Slc8a1	-18.4
CUST_1496_PI428311958	DQ431008	689588	Oaz3	-23.6
CUST_1496_PI428311958	DQ431007			-23.6
CUST_1497_PI428311958	BC158694	317418	Tsr2	-30.3
CUST_1497_PI428311958	BC110051	363460	Fgd1	-35.2
CUST_1497_PI428311958	FQ216460	317418	Tsr2	-30.3
CUST_1511_PI428311958	BC106025	362665	Camta1	-48.2
CUST_1515_PI428311958	BC086327	58835	Phgdh	-34.6
CUST_1515_PI428311958	FQ227827			-16.4
CUST_1515_PI428311958	X97772	58835	Phgdh	-43
CUST_1518_PI428311958	BC161826	25404	Cav1	-22.9
CUST_1518_PI428311958	BC104689	25404	Cav1	-24.2
CUST_1518_PI428311958	FQ224228			-19.3
CUST_1518_PI428311958	BC128717	25404	Cav1	-16.6
CUST_1518_PI428311958	BC078744	25404	Cav1	-18.2
CUST_1519_PI428311958	BC158642	317368	Porcn	-49.6
CUST_1531_PI428311958	BC088337	298510	Pabpc4	-67.7
CUST_1531_PI428311958	BC166452	298510	Pabpc4	-91.9
CUST_1531_PI428311958	FQ234997			-94.8
CUST_1541_PI428311958	AY553870	289089	Ivns1abp	-31.8
CUST_1547_PI428311958	AF306546	84511	Slco1c1	-35.1
CUST_1550_PI428311958	BC086419			-38.4
CUST_1550_PI428311958	BC099145	361238	Pxdc1	-38.5
CUST_1558_PI428311958	BC098853	293678	Mus81	-37.8
CUST_1569_PI428311958	AY555073	170899	Kcnk2	-28.5
CUST_1569_PI428311958	AF385402	170899	Kcnk2	-14.6
CUST_1569_PI428311958	AY555072	170899	Kcnk2	-34.8
CUST_1569_PI428311958	AF325671	170899	Kcnk2	-25.4
CUST_1569_PI428311958	AY727922	170899	Kcnk2	-37.6
CUST_1569_PI428311958	AY695826	170899	Kcnk2	-36.2
CUST_1569_PI428311958	DQ403851	170899	Kcnk2	-22.7
CUST_1570_PI428311958	FQ210726			-21.5
CUST_1570_PI428311958	BC062064	83689	Cd164	-17.8
CUST_1570_PI428311958	FQ232235	83689	Cd164	-16.8
CUST_1570_PI428311958	AJ238574	83689	Cd164	-17.8
CUST_1602_PI428311958	FQ230076			-33.5
CUST_1602_PI428311958	FQ212056	84599	Tmed10	-36.4
CUST_1602_PI428311958	AJ004912	84599	Tmed10	-30.3
CUST_1602_PI428311958	FQ210492			-70.5
CUST_1604_PI428311958	AY032729	114111	Vegfc	-38
CUST_1614_PI428311958	FQ213463	306599	Tubgcp3	-21.8
CUST_1614_PI428311958	FQ212521	306599	Tubgcp3	-21.8
CUST_1614_PI428311958	FQ223206	306599	Tubgcp3	-21.8
CUST_1614_PI428311958	FQ213054	306599	Tubgcp3	-21.8
CUST_1614_PI428311958	FQ214022	306599	Tubgcp3	-21.8
CUST_1614_PI428311958	FQ212978	306599	Tubgcp3	-21.8
CUST_1614_PI428311958	FQ212567	306599	Tubgcp3	-21.8
CUST_1614_PI428311958	FQ214306	306599	Tubgcp3	-35.1
CUST_1614_PI428311958	X54640	25246	Bsg	-66.7
CUST_1614_PI428311958	FQ222809	306599	Tubgcp3	-36.4
CUST_1614_PI428311958	FQ214361	306599	Tubgcp3	-21.8
CUST_1614_PI428311958	FQ220417	306599	Tubgcp3	-21.8
CUST_1614_PI428311958	FQ212846	306599	Tubgcp3	-21.8
CUST_1614_PI428311958	FQ214247	306599	Tubgcp3	-21.8
CUST_1614_PI428311958	FQ213848	306599	Tubgcp3	-21.8
CUST_1614_PI428311958	BC085356	306599	Tubgcp3	-17.6
CUST_1614_PI428311958	FQ213800	306599	Tubgcp3	-21.8
CUST_1614_PI428311958	FQ211966			-47.9
CUST_1614_PI428311958	FQ213906	306599	Tubgcp3	-21.8
CUST_1618_PI428311958	FQ223130	680451	Nrbp2	-29.3
CUST_1619_PI428311958	AB070350	64152	Chp	-32.4
CUST_1619_PI428311958	FQ219245			-18
CUST_1619_PI428311958	BC062029	64152	Chp	-22.6
CUST_1619_PI428311958	U39875	64152	Chp	-18.8
CUST_1619_PI428311958	FQ227229			-23.3
CUST_1623_PI428311958	AF353305	171057	Cbwd1	-23.7
CUST_1623_PI428311958	BC086376	171057	Cbwd1	-15.9
CUST_1634_PI428311958	EF122001	360228	LOC360228	-30.1
CUST_1634_PI428311958	EF122000	360228	LOC360228	-30.1
CUST_1634_PI428311958	AB101676	360228	LOC360228	-23.5
CUST_1650_PI428311958	FQ221525	84382	Tcf4	-13.6
CUST_1650_PI428311958	FQ229985			-12
CUST_1650_PI428311958	FQ231049			-9
CUST_1650_PI428311958	FQ231109			-11.2
CUST_1655_PI428311958	FQ212670			-10.9
CUST_1655_PI428311958	FQ212991			-11.6
CUST_1655_PI428311958	BC088862	306439	Gpm6a	-21
CUST_1655_PI428311958	FQ214374			-16
CUST_1655_PI428311958	FQ211804	306439	Gpm6a	-16.9
CUST_1655_PI428311958	FQ214514	306439	Gpm6a	-11.9
CUST_1666_PI428311958	AF020777	25614	Ptk2	-19.6
CUST_1675_PI428311958	U93849	25435	Eef2k	-24.8
CUST_1675_PI428311958	BC061825	25435	Eef2k	-22.6
CUST_1675_PI428311958	X96426	25435	Eef2k	-27.7
CUST_1689_PI428311958	FQ219572	296621	Phyhd1	-20
CUST_1689_PI428311958	FQ219402	296621	Phyhd1	-36.11
CUST_1689_PI428311958	FQ223356	296621	Phyhd1	-31.9
CUST_1689_PI428311958	FQ212963	296621	Phyhd1	-24.7
CUST_1689_PI428311958	BC091389	296621	Phyhd1	-36.7
CUST_1707_PI428311958	AF311954	78961	Golph3	-48.1
CUST_1707_PI428311958	BC092568	78961	Golph3	-19.1
CUST_1711_PI428311958	L07578			-26.9
CUST_1767_PI428311958	FQ213245			-18.1
CUST_1767_PI428311958	BC100070	362819	Sarnp	-35.8
CUST_1769_PI428311958	BC082059	312647	Atg7	-27.7
CUST_1783_PI428311958	FQ216326	25707	Cntf	-39.9
CUST_1783_PI428311958	AF003187	246282	Zfp91	-27.5
CUST_1783_PI428311958	FQ214544			-18.6
CUST_1783_PI428311958	X17457	25707	Cntf	-19.5
CUST_1786_PI428311958	FQ210619			-22.5
CUST_1786_PI428311958	AF150106	84384	Timm10b	-41.2
CUST_1786_PI428311958	AF061242	84384	Timm10b	-18.1
CUST_1802_PI428311958	BC101865	300320	L3mbtl2	-42
CUST_1802_PI428311958	FQ220329			-36.8
CUST_1802_PI428311958	BC088331	300320	L3mbtl2	-45.4
CUST_1835_PI428311958	AY232999	298101	Col27a1	-53.3
CUST_1846_PI428311958	BC128735	81817	Usf2	-40.4
CUST_1846_PI428311958	AB047556	81817	Usf2	-30.5
CUST_1849_PI428311958	BC127498	54230	Btg3	-43
CUST_1849_PI428311958	AF087037	54230	Btg3	-56.1
CUST_1857_PI428311958	AF364071	84416	Smpx	-18.1
CUST_1860_PI428311958	FQ212247	303029	Ranbp17	-27.7
CUST_1861_PI428311958	FQ214464	311852	RGD1311084	-43.1
CUST_1861_PI428311958	BC127535	311852	RGD1311084	-41.7
CUST_1865_PI428311958	BC087076	498564	Itgbl1	-29.6
CUST_1877_PI428311958	BC078899	25620	Crem	-32.5
CUST_1877_PI428311958	Z15158	25620	Crem	-12.4
CUST_1909_PI428311958	BC090336	294410	Man1a1	-42.3
CUST_1909_PI428311958	AY325164	294410	Man1a1	-33.7
CUST_1932_PI428311958	BC086354	315174	Scube1	-23.4
CUST_1933_PI428311958	BC101863	314655	Adamts10	-40.3
CUST_1933_PI428311958	BC092619	314655	Adamts10	-37.4
CUST_1948_PI428311958	BC083849	313770	Mxra8	-33.9
CUST_1968_PI428311958	BC087663	296501	Hat1	-27.6
CUST_1974_PI428311958	AY237129	365778	LOC365778	-42.2
CUST_1974_PI428311958	BC078989	365778	LOC365778	-31.8
CUST_1980_PI428311958	BC085702	171548	Dkk3	-17.4
CUST_1980_PI428311958	AF245040	171548	Dkk3	-30.3
CUST_1980_PI428311958	BC160821	171548	Dkk3	-17.8
CUST_1986_PI428311958	U25680	114587	Dlk1	-52.6
CUST_1986_PI428311958	D84336	114587	Dlk1	-40.7
CUST_1986_PI428311958	BC167752	114587	Dlk1	-27.7
CUST_1986_PI428311958	FQ211549			-38.3
CUST_2029_PI428311958	BC168946	310843	Sec24d	-35.8
CUST_2036_PI428311958	L37970			-25.1
CUST_2036_PI428311958	BC092595	290071	LOC290071	-13.2
CUST_2036_PI428311958	BC091273	290071	LOC290071	-19.2
CUST_2040_PI428311958	BC079415	315423	Cep57	-27.4
CUST_2040_PI428311958	BC168198	315423	Cep57	-28.2
CUST_2058_PI428311958	FQ229625	303244	Mpdu1	-36.3
CUST_2058_PI428311958	FQ213141	303244	Mpdu1	-23.5
CUST_2058_PI428311958	FQ229903	303244	Mpdu1	-36.3
CUST_2058_PI428311958	FQ220130	303244	Mpdu1	-38.51
CUST_2058_PI428311958	BC087071	303244	Mpdu1	-27.8
CUST_2058_PI428311958	BC107940	303244	Mpdu1	-21.5
CUST_2078_PI428311958	FQ230424	685076	Pgm2l1	-22.8
CUST_2090_PI428311958	BC166723	290501	Tmtc4	-24.6
CUST_2124_PI428311958	FQ212857			-39.6
CUST_2199_PI428311958	BC083863	311456	Mkks	-22.9
CUST_2238_PI428311958	AF529886	260326	Gpr56	-39.1
CUST_2249_PI428311958	FQ221474			-16.1
CUST_2257_PI428311958	BC097286	171144	Slco4a1	-40
CUST_2257_PI428311958	AF239262	171144	Slco4a1	-45.8
CUST_2257_PI428311958	BC097285	171144	Slco4a1	-41.7
CUST_2277_PI428311958	FQ218908	298312	Yipf1	-33.5
CUST_2277_PI428311958	BC062239	298312	Yipf1	-33.5
CUST_229_PI428311958	BC107936	315891	RGD1309079	-13.6
CUST_2291_PI428311958	BC062062	56083	Tgm2	-48.7
CUST_2291_PI428311958	AF106325	56083	Tgm2	-35.5
CUST_2294_PI428311958	BC105618	311468	Tasp1	-15.8
CUST_2299_PI428311958	FQ220891	83470	Bmp1	-47.8
CUST_2299_PI428311958	AB012139	83470	Bmp1	-32.5
CUST_2299_PI428311958	AB073100	83470	Bmp1	-29.6
CUST_2308_PI428311958	AJ703892	360958	Ablim2	-54.8
CUST_2308_PI428311958	AJ703893	360958	Ablim2	-54.8
CUST_2345_PI428311958	FQ213022			-14.8
CUST_2345_PI428311958	FQ231621	25150	Fyn	-17.8
CUST_2345_PI428311958	FQ232093	25150	Fyn	-25.1
CUST_2345_PI428311958	FQ213624			-14.8
CUST_2367_PI428311958	BC166738	304591	Dtx2	-31.9
CUST_2367_PI428311958	AY724523	304591	Dtx2	-36.6
CUST_2374_PI428311958	AY325252	307347	LOC307347	-24.7
CUST_2374_PI428311958	FQ223063			-14.2
CUST_2390_PI428311958	FQ214257	266758	Sec11c	-26
CUST_2390_PI428311958	AB022714	266758	Sec11c	-36.9
CUST_2391_PI428311958	BC083763	501167	Gmppa	-48.8
CUST_2394_PI428311958	FQ212986	83792	Scd	-15.7
CUST_2394_PI428311958	M15114			-15.8
CUST_2394_PI428311958	BC061737	83792	Scd	-19.4
CUST_2394_PI428311958	FQ229444	83792	Scd	-20.4
CUST_2394_PI428311958	FQ213614	83792	Scd	-16.2
CUST_2394_PI428311958	AB032243	83792	Scd	-32
CUST_2394_PI428311958	FQ232215			-70
CUST_2395_PI428311958	AY390389	297504	Edem1	-37.2
CUST_2422_PI428311958	BC079319	303236	Odf4	-42.7
CUST_2431_PI428311958	D85189	113976	Acsl4	-23.2
CUST_2432_PI428311958	BC079093	300519	Esam	-38.8
CUST_2432_PI428311958	BC100256			-31.3
CUST_2458_PI428311958	BC129096	29428	Celf2	-13.9
CUST_2458_PI428311958	AF090695	29428	Celf2	-18.2
CUST_2458_PI428311958	AJ010386	29428	Celf2	-24.9
CUST_2458_PI428311958	AJ010351	29428	Celf2	-27.4
CUST_2476_PI428311958	AF020777	25614	Ptk2	-19.6
CUST_2480_PI428311958	AF045469	83825	Dclk1	-16.3
CUST_2480_PI428311958	AF030089	83825	Dclk1	-15
CUST_2535_PI428311958	BC161859	313101	Fbxl4	-35.3
CUST_2611_PI428311958	BC085876	287472	Tlcd1	-41.5
CUST_2637_PI428311958	AF021348	29653	Gpam	-28.7
CUST_2637_PI428311958	U36771	29653	Gpam	-17.5
CUST_2640_PI428311958	L20468	171517	Gpc2	-38.7
CUST_2647_PI428311958	M96376	116595	Nrxn2	-48.3
CUST_2647_PI428311958	M96377	116595	Nrxn2	-48.4
CUST_2659_PI428311958	FQ216216			-22.3
CUST_2659_PI428311958	FQ215213	24849	Tpi1	-22.3
CUST_2659_PI428311958	FQ214670	24849	Tpi1	-21.8
CUST_2659_PI428311958	FQ212675			-14.1
CUST_2659_PI428311958	BC061781	24849	Tpi1	-32.9
CUST_2659_PI428311958	FQ215973			-22.3
CUST_2659_PI428311958	FQ214759			-30
CUST_2659_PI428311958	FQ216332			-14.1
CUST_2659_PI428311958	FQ215810	24849	Tpi1	-14.1
CUST_2659_PI428311958	FQ215529	24849	Tpi1	-14.1
CUST_2659_PI428311958	L36250	24849	Tpi1	-28.7
CUST_2659_PI428311958	FQ223237	24849	Tpi1	-18.3
CUST_2659_PI428311958	FQ212773			-14.1
CUST_2659_PI428311958	FQ216226	24849	Tpi1	-22.3
CUST_2659_PI428311958	FQ228894			-26.9
CUST_2659_PI428311958	FQ224880	24849	Tpi1	-20.7
CUST_2659_PI428311958	FQ224920	24849	Tpi1	-14.1
CUST_2659_PI428311958	FQ216584	24849	Tpi1	-14.1
CUST_2659_PI428311958	FQ216307	24849	Tpi1	-32.4
CUST_2659_PI428311958	FQ215834			-14.1
CUST_2659_PI428311958	FQ214607	24849	Tpi1	-24
CUST_2659_PI428311958	AY461585	500959	LOC500959	-32.9
CUST_2659_PI428311958	FQ215606	24849	Tpi1	-27
CUST_2659_PI428311958	BC126087	24849	Tpi1	-28.7
CUST_2659_PI428311958	FQ224970	24849	Tpi1	-21.8
CUST_2659_PI428311958	FQ216804			-14.1
CUST_2659_PI428311958	FQ214880	24849	Tpi1	-14.1
CUST_2659_PI428311958	FQ215018			-14.1
CUST_2678_PI428311958	EF207569	497932	Pik3r6	-19.4
CUST_2687_PI428311958	U09540	25426	Cyp1b1	-92.6
CUST_2687_PI428311958	X83867	25426	Cyp1b1	-92.6
CUST_2702_PI428311958	FQ223049	287442	Tmem256	-32.1
CUST_2702_PI428311958	FQ212389	287442	Tmem256	-32.1
CUST_2710_PI428311958	FQ211753	362226	Sec23b	-34.5
CUST_2710_PI428311958	FQ219827	362226	Sec23b	-25.2
CUST_2717_PI428311958	FQ212061	361588	Lrrc28	-23.2
CUST_2717_PI428311958	FQ222679	361588	Lrrc28	-30.7
CUST_2745_PI428311958	FQ217065	84470	Gnpat	-41.5
CUST_2745_PI428311958	FQ223620	84470	Gnpat	-40.6
CUST_283_PI428311958	BC079196	294336	Pcbp3	-39.8
CUST_2931_PI428311958	U21954	171287	Epha7	-25.5
CUST_2989_PI428311958	AB098713	286973	Elavl2	-9
CUST_308_PI428311958	FQ217414	81683	Mif	-19.7
CUST_308_PI428311958	FQ229019	81683	Mif	-19.7
CUST_308_PI428311958	FQ223656	81683	Mif	-21.6
CUST_308_PI428311958	FQ222835	81683	Mif	-20.1
CUST_308_PI428311958	U20999	81683	Mif	-18.4
CUST_308_PI428311958	U62326	81683	Mif	-27.9
CUST_308_PI428311958	S73424	81683	Mif	-21.6
CUST_308_PI428311958	FQ213295	81683	Mif	-21.6
CUST_308_PI428311958	FQ210474	81683	Mif	-19.7
CUST_308_PI428311958	FQ229084	81683	Mif	-19.7
CUST_308_PI428311958	BC061545	81683	Mif	-25.9
CUST_308_PI428311958	FQ218686	81683	Mif	-21.6
CUST_3209_PI428311958	BC083872	308100	Acat2	-18.8
CUST_3209_PI428311958	AY325187	308100	Acat2	-27.3
CUST_3209_PI428311958	FQ210374			-35.7
CUST_3215_PI428311958	L14933	116548	Pcsk5	-40.7
CUST_3236_PI428311958	FQ234578			-18.4
CUST_3250_PI428311958	AB365521	499073	Brsk1	-47.8
CUST_3250_PI428311958	AM040976	293631	Brsk2	-50.9
CUST_3251_PI428311958	BC158837	365390	Phemx	-33.4
CUST_3251_PI428311958	BC105909	365390	Phemx	-44.1
CUST_3251_PI428311958	BC088266	365390	Phemx	-28.7
CUST_3255_PI428311958	FQ222518			-25.4
CUST_3256_PI428311958	FQ221059			-11.5
CUST_3256_PI428311958	BC161822			-26.7
CUST_3256_PI428311958	FQ209880			-30.6
CUST_3256_PI428311958	AY212271			-20.8
CUST_3256_PI428311958	FQ226438			-29.5
CUST_3256_PI428311958	FQ214032			-35.3
CUST_3256_PI428311958	DQ266363			-29.5
CUST_3257_PI428311958	BC079474	309410	Mamdc2	-20.8
CUST_3277_PI428311958	FQ226002			-16.6
CUST_3286_PI428311958	FQ231584			-18.3
CUST_3286_PI428311958	FQ225942			-18.3
CUST_3286_PI428311958	FQ235027			-18.3
CUST_329_PI428311958	FQ211677			-37.8
CUST_329_PI428311958	BC091355	499615	Lhfp	-18.3
CUST_3294_PI428311958	FQ231601	309565	Med23	-57.6
CUST_3300_PI428311958	FQ227423			-25
CUST_3300_PI428311958	FQ226721			-14.1
CUST_3301_PI428311958	AY040767	246769	Hint3	-21.8
CUST_3301_PI428311958	FQ215151	246769	Hint3	-26.4
CUST_3301_PI428311958	FQ218224			-10.3
CUST_3306_PI428311958	FQ212396			-13.9
CUST_3310_PI428311958	FQ231455			-22.4
CUST_3310_PI428311958	FQ233002			-12.5
CUST_332_PI428311958	U52095	25415	Crmp1	-23.4
CUST_332_PI428311958	U52102	25415	Crmp1	-42.1
CUST_3333_PI428311958	FQ231558			-10.3
CUST_3335_PI428311958	FQ218248	85253	Plg	-48.6
CUST_3335_PI428311958	FQ210878	85253	Plg	-26.3
CUST_3335_PI428311958	BC091135	85253	Plg	-28.4
CUST_3335_PI428311958	M62832	85253	Plg	-30.3
CUST_3335_PI428311958	FQ218353			-39.4
CUST_3335_PI428311958	AY325159	85253	Plg	-20.2
CUST_3335_PI428311958	AJ242649	85253	Plg	-28.4
CUST_3335_PI428311958	FQ218358			-25.2
CUST_3342_PI428311958	BC166440	308169	Tcp10b	-30.2
CUST_336_PI428311958	BC127535	311852	RGD1311084	-36.5
CUST_336_PI428311958	FQ214464	311852	RGD1311084	-43.1
CUST_3386_PI428311958	BC078962	100125369	Ceacam6	-22.8
CUST_3386_PI428311958	AB434131	100125369	Ceacam6	-27.2
CUST_3395_PI428311958	BC078888	25330	Lipe	-23
CUST_3395_PI428311958	AY428844	25330	Lipe	-31.4
CUST_3395_PI428311958	U40001	25330	Lipe	-23.9
CUST_3395_PI428311958	X51415	25330	Lipe	-27.1
CUST_3398_PI428311958	FQ226468	308444	Axl	-32.81
CUST_3424_PI428311958	FQ231093			-20.1
CUST_3436_PI428311958	FQ227650			-17
CUST_3436_PI428311958	FQ225810			-24.5
CUST_3436_PI428311958	BC166499	361541	RGD1565712	-24.7
CUST_3436_PI428311958	FQ226958			-23.4
CUST_3436_PI428311958	FQ217771			-15.6
CUST_3436_PI428311958	FQ231888			-8.5
CUST_3436_PI428311958	FQ234622			-25.2
CUST_3436_PI428311958	FQ219664	24825	Tf	-18.7
CUST_3436_PI428311958	FQ225453			-24.5
CUST_3436_PI428311958	FQ232673			-17
CUST_3436_PI428311958	FQ230598			-19.8
CUST_3436_PI428311958	FQ214392			-17.6
CUST_3436_PI428311958	FQ235057			-20.1
CUST_3436_PI428311958	FQ231238			-24.5
CUST_3436_PI428311958	FQ226116			-24.5
CUST_3436_PI428311958	FQ226131			-24.5
CUST_3436_PI428311958	BC099110	302680	Txlng	-32.1
CUST_3436_PI428311958	FQ231266			-24.5
CUST_3440_PI428311958	FQ226988			-16
CUST_3440_PI428311958	FQ233352			-21.8
CUST_3440_PI428311958	FQ213607			-24.6
CUST_3440_PI428311958	BC088183	292831	Pop4	-17.8
CUST_3444_PI428311958	BC169017			-25.2
CUST_3456_PI428311958	FQ225199			-19.4
CUST_3471_PI428311958	FQ214195			-13.7
CUST_3471_PI428311958	FQ213921			-20.6
CUST_3471_PI428311958	FQ213160			-13.7
CUST_3473_PI428311958	FQ226450			-18.9
CUST_3473_PI428311958	FQ222971	308667	Nipa2	-20.1
CUST_3507_PI428311958	BC166552	308797	RGD1305254	-22.5
CUST_3516_PI428311958	BC168993	361604	Sytl2	-21.5
CUST_352_PI428311958	BC061873	24778	Slc2a1	-23.5
CUST_352_PI428311958	M13979	24778	Slc2a1	-31.2
CUST_352_PI428311958	S68135			-69.7
CUST_3522_PI428311958	FQ232795			-14.4
CUST_3534_PI428311958	BC158768	365313	Xrra1	-27
CUST_3537_PI428311958	BC062230	54315	Ucp2	-34.4
CUST_3537_PI428311958	FQ230356	54315	Ucp2	-42.3
CUST_3537_PI428311958	FQ227097	54315	Ucp2	-43.4
CUST_3537_PI428311958	AF039033	54315	Ucp2	-31.2
CUST_3537_PI428311958	AB006613	54315	Ucp2	-31.2
CUST_3537_PI428311958	AB010743	54315	Ucp2	-28.7
CUST_3537_PI428311958	AB005143	54315	Ucp2	-31.2
CUST_3550_PI428311958	AF219905			-19.2
CUST_3553_PI428311958	AF061874	64573	Trpc2	-25.8
CUST_3553_PI428311958	AF136401	64573	Trpc2	-27.2
CUST_3561_PI428311958	FQ210619			-34.1
CUST_3561_PI428311958	AF150106	84384	Timm10b	-41.2
CUST_3561_PI428311958	AF061242	84384	Timm10b	-18.1
CUST_3572_PI428311958	FQ225296			-17
CUST_3572_PI428311958	FQ231266			-19.3
CUST_3572_PI428311958	FQ233063	290644	Ifi30	-16.7
CUST_3572_PI428311958	BC085817	309684	Itgb2	-31.9
CUST_3572_PI428311958	FQ227368			-24.7
CUST_3572_PI428311958	FQ226446			-17.4
CUST_3572_PI428311958	BC092589			-14.2
CUST_3572_PI428311958	BC166509	100158225	LOC100158225	-15.5
CUST_3572_PI428311958	BC167085	363551	RGD1562673	-18.6
CUST_3572_PI428311958	FQ231888			-13.8
CUST_3572_PI428311958	FQ232009			-18.4
CUST_3572_PI428311958	U22062			-9.3
CUST_3572_PI428311958	BC168991	363081	Igdcc4	-19.5
CUST_3572_PI428311958	FQ227176			-21.5
CUST_3572_PI428311958	FQ214392			-18.1
CUST_3572_PI428311958	FQ230621			-13.2
CUST_3572_PI428311958	FQ230640			-20.7
CUST_3572_PI428311958	FQ231663	315608	Ube4a	-16.9
CUST_3572_PI428311958	FQ232564			-10.3
CUST_3572_PI428311958	FQ212099	288478	Rsph10b	-27.1
CUST_3572_PI428311958	FQ212429			-26.1
CUST_3572_PI428311958	FQ217639	171092	G3bp1	-23.4
CUST_3572_PI428311958	FQ226116			-19.3
CUST_3572_PI428311958	FQ232839			-10.3
CUST_3572_PI428311958	FQ232443			-22.1
CUST_3572_PI428311958	FQ230569			-13.6
CUST_3572_PI428311958	FQ232800			-12.5
CUST_3572_PI428311958	FQ233501			-17.6
CUST_3572_PI428311958	FQ231435			-28
CUST_3572_PI428311958	FQ225453			-19.3
CUST_3572_PI428311958	FQ233969			-20
CUST_3572_PI428311958	FQ234340			-14.7
CUST_3572_PI428311958	AY664492	446170	Dear	-9.9
CUST_3572_PI428311958	FQ233885			-9.7
CUST_3572_PI428311958	FQ225487			-26
CUST_3572_PI428311958	FQ226289			-19.4
CUST_3572_PI428311958	FQ233368			-42.8
CUST_3572_PI428311958	FQ235116			-12.2
CUST_3572_PI428311958	FQ234874			-21.9
CUST_3572_PI428311958	FQ230885	307649	Ciapin1	-40.7
CUST_3572_PI428311958	BC168898	298586	Mrto4	-10.3
CUST_3572_PI428311958	FQ234895			-13
CUST_3572_PI428311958	FQ233051			-10.8
CUST_3572_PI428311958	U70264			-19.2
CUST_3572_PI428311958	FQ232875			-13.9
CUST_3572_PI428311958	FQ218284			-13.9
CUST_3572_PI428311958	FQ233301			-15
CUST_3572_PI428311958	FQ212365			-21.9
CUST_3572_PI428311958	FQ226421			-15.3
CUST_3572_PI428311958	FQ226080			-13.8
CUST_3572_PI428311958	FQ226958			-23.5
CUST_3572_PI428311958	FQ230802			-19.4
CUST_3572_PI428311958	FQ230555			-8.6
CUST_3572_PI428311958	FQ215077	498440	Myoz1	-34.1
CUST_3572_PI428311958	FQ227548	362739	Ppp2r3c	-21.5
CUST_3572_PI428311958	FQ233407			-23.6
CUST_3572_PI428311958	FQ231341			-18.8
CUST_3572_PI428311958	FQ231517			-7.9
CUST_3572_PI428311958	FQ210061			-17.2
CUST_3572_PI428311958	BC085863	300985	Parp3	-14.1
CUST_3572_PI428311958	FQ234434			-26.3
CUST_3572_PI428311958	U39546	59105	Milr1	-29.1
CUST_3572_PI428311958	FQ220177			-12.6
CUST_3572_PI428311958	BC097992	301431	Nif3l1	-35.2
CUST_3572_PI428311958	BC091396	300361	Cwc15	-24.5
CUST_3572_PI428311958	FQ232750			-12.5
CUST_3572_PI428311958	FQ227597			-19
CUST_3572_PI428311958	FQ221607			-10.1
CUST_3572_PI428311958	FQ230970			-33.6
CUST_3572_PI428311958	FQ221979			-31.6
CUST_3572_PI428311958	FQ232407			-11
CUST_3572_PI428311958	BC099110	302680	Txlng	-31.4
CUST_3572_PI428311958	FQ227210			-64.4
CUST_3572_PI428311958	FQ233764			-12.3
CUST_3572_PI428311958	BC127524	293674	Drap1	-20.3
CUST_3572_PI428311958	FQ211714			-19.3
CUST_3572_PI428311958	FQ235206	498131	N4bp2l1	-26.3
CUST_3572_PI428311958	FQ233641			-22.8
CUST_3572_PI428311958	FQ223844			-27.7
CUST_3572_PI428311958	FQ222398			-17
CUST_3572_PI428311958	BC088338	362274	Ddx27	-13.6
CUST_3572_PI428311958	BC160885	362274	Ddx27	-28.1
CUST_3572_PI428311958	FQ217771			-21
CUST_3572_PI428311958	FQ233853			-19.5
CUST_3572_PI428311958	FQ225768			-27.6
CUST_3572_PI428311958	FQ227643			-39.5
CUST_3572_PI428311958	FQ232805			-18.6
CUST_3572_PI428311958	FQ227586			-24.2
CUST_3572_PI428311958	FQ233468			-12.8
CUST_3572_PI428311958	FQ233092			-15.8
CUST_3572_PI428311958	FQ234920			-19.4
CUST_3572_PI428311958	FQ215632			-12.8
CUST_3572_PI428311958	FQ226104			-67.6
CUST_3572_PI428311958	AJ003065	276720	Kcnj14	-17.7
CUST_3572_PI428311958	FQ227503			-39.1
CUST_3572_PI428311958	FQ233490			-14.3
CUST_3572_PI428311958	FQ233235			-21
CUST_3572_PI428311958	FQ232654			-21
CUST_3572_PI428311958	FQ233611			-12.6
CUST_3572_PI428311958	X05700			-10.2
CUST_3572_PI428311958	FQ225249			-17.1
CUST_3572_PI428311958	FQ235132			-19.6
CUST_3572_PI428311958	FQ228305			-8.9
CUST_3572_PI428311958	FQ232626			-19.9
CUST_3572_PI428311958	FQ232086			-14.3
CUST_3572_PI428311958	FQ233293			-8.6
CUST_3572_PI428311958	FQ223475			-17
CUST_3572_PI428311958	BC088848	313949	RGD1311648	-17.2
CUST_3572_PI428311958	DQ813342			-20.5
CUST_3572_PI428311958	FQ235195			-10.3
CUST_3572_PI428311958	FQ228145			-14.3
CUST_3572_PI428311958	FQ211880	305751	Nkiras1	-30.6
CUST_3572_PI428311958	FQ213880			-22.5
CUST_3572_PI428311958	FQ231044			-20.5
CUST_3572_PI428311958	AB118240	291211	Ggps1	-21.6
CUST_3572_PI428311958	FQ227621			-14.6
CUST_3572_PI428311958	FQ232751			-11.9
CUST_3572_PI428311958	FQ231804			-69.8
CUST_3572_PI428311958	FQ229791			-29.5
CUST_3572_PI428311958	FQ231381	498131	N4bp2l1	-26.3
CUST_3572_PI428311958	FQ233147			-12.9
CUST_3572_PI428311958	BC100625	117185	Neu3	-24.8
CUST_3572_PI428311958	U70305			-21.3
CUST_3572_PI428311958	BC088147	54233	Car5a	-22.4
CUST_3572_PI428311958	BC166499	361541	RGD1565712	-17.3
CUST_3572_PI428311958	FQ232146			-12.2
CUST_3572_PI428311958	X63995	25553	Slc6a4	-20.7
CUST_3572_PI428311958	FQ235185			-10.3
CUST_3572_PI428311958	FQ227332			-15.9
CUST_3572_PI428311958	FQ218021			-27
CUST_3572_PI428311958	FQ232195			-17.7
CUST_3572_PI428311958	FQ234115			-10.7
CUST_3572_PI428311958	FQ231776			-15
CUST_3572_PI428311958	BC167064	303744	Myadml2	-22.6
CUST_3572_PI428311958	FQ226131			-19.3
CUST_3572_PI428311958	FQ226611			-8.4
CUST_3572_PI428311958	FQ232434			-12.3
CUST_3572_PI428311958	BC098651	337920	Naglt1	-33.2
CUST_3572_PI428311958	FQ213284			-18.2
CUST_3572_PI428311958	FQ231238			-19.3
CUST_3572_PI428311958	BC087718	303350	Rnf135	-30.8
CUST_3572_PI428311958	FQ225759			-22.7
CUST_3572_PI428311958	FQ232117			-12
CUST_3572_PI428311958	FQ234594			-10.9
CUST_3572_PI428311958	FQ234955			-34.3
CUST_3572_PI428311958	FQ226215			-30.6
CUST_3572_PI428311958	BC083836			-32.12
CUST_3572_PI428311958	FQ234404			-12.5
CUST_3572_PI428311958	FQ225202			-5.7
CUST_3572_PI428311958	BC089901	362746	Dnaaf2	-26.3
CUST_3572_PI428311958	FQ232474			-32.6
CUST_3572_PI428311958	BC158706	688495	Smim7	-16.4
CUST_3572_PI428311958	FQ231771			-6.5
CUST_3572_PI428311958	BC083801	287593	Ptrh2	-19.7
CUST_3572_PI428311958	FQ232526			-18.1
CUST_3572_PI428311958	FQ232754			-16.2
CUST_3572_PI428311958	AB118238	291211	Ggps1	-21.6
CUST_3572_PI428311958	FQ230965			-26.2
CUST_3572_PI428311958	FQ212268			-16.7
CUST_3572_PI428311958	FQ230910			-22.7
CUST_3572_PI428311958	FQ219664	24825	Tf	-23.3
CUST_3572_PI428311958	FQ217380			-35.8
CUST_3572_PI428311958	BC088345			-22.4
CUST_3572_PI428311958	D89804	64625	Bid	-24.5
CUST_3572_PI428311958	FQ231652	498131	N4bp2l1	-26.3
CUST_3572_PI428311958	FQ231508			-34.9
CUST_3572_PI428311958	FQ226503			-21.4
CUST_3572_PI428311958	FQ227369			-10.7
CUST_3572_PI428311958	BC088323	306252	Nek4	-35.1
CUST_3572_PI428311958	FQ220836	116777	Cdh3	-16.3
CUST_3572_PI428311958	FQ226307			-21.2
CUST_3572_PI428311958	FQ230966			-26.4
CUST_3572_PI428311958	BC168658	498131	N4bp2l1	-18.9
CUST_3572_PI428311958	AB425340	316758	Lama1	-14.7
CUST_3572_PI428311958	FQ234124			-25.6
CUST_3572_PI428311958	FQ234553			-11.6
CUST_3572_PI428311958	FQ230598			-21.8
CUST_3572_PI428311958	FQ213373			-23.4
CUST_3572_PI428311958	FQ230554			-7.5
CUST_3572_PI428311958	BC103630	498131	N4bp2l1	-26.3
CUST_3572_PI428311958	BC061533	140925	As3mt	-29.9
CUST_3572_PI428311958	BC166721	309684	Itgb2	-31.9
CUST_3572_PI428311958	BC062084	84595	Nucb1	-30.6
CUST_3572_PI428311958	FQ217678	171092	G3bp1	-19.6
CUST_3572_PI428311958	FQ227633			-28.9
CUST_3572_PI428311958	BC079142	295417	Slc44a3	-24.6
CUST_3572_PI428311958	BC079138	295278	Hist2h2bb	-21.8
CUST_3572_PI428311958	FQ234622			-22.9
CUST_3572_PI428311958	FQ235175			-20
CUST_3572_PI428311958	FQ226706			-15.1
CUST_3572_PI428311958	FQ233343			-15.4
CUST_3572_PI428311958	FQ223872	29669	Psma2	-10.8
CUST_3572_PI428311958	FQ219321			-8.7
CUST_3572_PI428311958	FQ231305			-25.6
CUST_3572_PI428311958	AY724535	301458	Ndufs1	-19.8
CUST_3572_PI428311958	FQ225214			-13.9
CUST_3572_PI428311958	FQ225509			-19.5
CUST_3572_PI428311958	AF281304	116491	Kcnk6	-29.6
CUST_3572_PI428311958	FQ231422			-37
CUST_3572_PI428311958	FQ228350			-6.3
CUST_3572_PI428311958	FQ211422	290564	Mettl6	-17.7
CUST_3572_PI428311958	BC076395	89811	Vegfb	-12.6
CUST_3572_PI428311958	FQ231891			-13
CUST_3572_PI428311958	FQ221669	299002	G2e3	-5.9
CUST_3572_PI428311958	FQ222072			-13.4
CUST_3572_PI428311958	FQ213625			-23.4
CUST_3572_PI428311958	FQ234193			-10.9
CUST_3572_PI428311958	BC061999	79250	Aco2	-23.4
CUST_3572_PI428311958	FQ225057			-10.8
CUST_3572_PI428311958	FQ231078			-19.7
CUST_3572_PI428311958	BC089872	364514	Fam35a	-31
CUST_3572_PI428311958	FQ222995			-19.3
CUST_3572_PI428311958	FQ210608			-21
CUST_3572_PI428311958	FQ233250			-11.3
CUST_3572_PI428311958	FQ231023			-15.9
CUST_3572_PI428311958	FQ232724			-16.7
CUST_3572_PI428311958	FQ230828			-16.2
CUST_3572_PI428311958	FQ230281			-26.4
CUST_3572_PI428311958	BC090327	291211	Ggps1	-21.6
CUST_3572_PI428311958	FQ225880			-12.5
CUST_3572_PI428311958	BC166413	309004	Vkorc1	-40.4
CUST_3572_PI428311958	X05701			-17.3
CUST_3572_PI428311958	FQ231262			-21.9
CUST_3572_PI428311958	FQ235057			-23.5
CUST_3572_PI428311958	FQ231448			-10.8
CUST_3572_PI428311958	FQ220519			-14.3
CUST_3572_PI428311958	FQ227625			-15.8
CUST_3572_PI428311958	FQ231310			-22.7
CUST_3572_PI428311958	FQ211230	295143	Etfdh	-11.1
CUST_3572_PI428311958	BC099151	309684	Itgb2	-24.7
CUST_3572_PI428311958	AB026841	117185	Neu3	-19.8
CUST_3572_PI428311958	BC127483	246264	Zfp382	-36.2
CUST_3572_PI428311958	BC098843	500087	Fmc1	-40.9
CUST_3572_PI428311958	FQ220940			-35.2
CUST_3572_PI428311958	FQ232673			-11.8
CUST_3572_PI428311958	FQ212366	79127	Dck	-15.1
CUST_3572_PI428311958	FQ217034			-34.5
CUST_3572_PI428311958	FQ234140			-13
CUST_3572_PI428311958	FQ234918			-19.5
CUST_3572_PI428311958	FQ225810			-19.3
CUST_3572_PI428311958	FQ234917			-30.6
CUST_3572_PI428311958	FQ228110			-13
CUST_3572_PI428311958	FQ232721			-9.3
CUST_3572_PI428311958	FQ229119			-10.6
CUST_3572_PI428311958	FQ233991			-8.9
CUST_3572_PI428311958	FQ227547			-13.4
CUST_3572_PI428311958	FQ226184			-17.7
CUST_3572_PI428311958	AB425341	316758	Lama1	-14.7
CUST_3572_PI428311958	BC098865	310682	Pex11b	-28
CUST_3572_PI428311958	FQ225274			-5.7
CUST_3591_PI428311958	S74321			-77.4
CUST_3591_PI428311958	BC097426	308954	Pdzd9	-20.2
CUST_3591_PI428311958	FQ219943	293448	Uqcrc2	-21
CUST_3591_PI428311958	FQ218697			-13.7
CUST_3591_PI428311958	AY387091	308954	Pdzd9	-26.9
CUST_3591_PI428311958	BC083610	293448	Uqcrc2	-23.6
CUST_3630_PI428311958	FQ227751			-22.3
CUST_3632_PI428311958	AY539919			-24.3
CUST_3678_PI428311958	FQ220935			-26.6
CUST_3678_PI428311958	AB072252			-29.2
CUST_3679_PI428311958	FQ221838			-26.8
CUST_3683_PI428311958	FQ232802			-35.8
CUST_3684_PI428311958	FQ210630			-31.1
CUST_3684_PI428311958	FQ209756			-52.7
CUST_3702_PI428311958	V01263	361725	Scgb2a2	-16.4
CUST_3702_PI428311958	BC100150	303448	LOC303448	-17.7
CUST_3702_PI428311958	BC062401	361725	Scgb2a2	-21.5
CUST_3702_PI428311958	BC061965			-16.4
CUST_3702_PI428311958	J00772	361725	Scgb2a2	-25.9
CUST_3706_PI428311958	FQ234947	100910973	LOC100910973	-32.8
CUST_3706_PI428311958	FQ220597	100910973	LOC100910973	-31.6
CUST_3706_PI428311958	FQ230710	100910973	LOC100910973	-15.4
CUST_3706_PI428311958	FQ212263	100910973	LOC100910973	-33.1
CUST_3706_PI428311958	FQ230677	100910973	LOC100910973	-33.1
CUST_3706_PI428311958	FQ231880	100910973	LOC100910973	-33.1
CUST_3718_PI428311958	FQ234094			-12.7
CUST_3718_PI428311958	FQ225915			-12.7
CUST_3718_PI428311958	BC091368			-14.8
CUST_3723_PI428311958	FQ221953			-19.2
CUST_3723_PI428311958	FQ225197			-11.6
CUST_3723_PI428311958	FQ220666			-23.9
CUST_3723_PI428311958	FQ230351			-10.2
CUST_3723_PI428311958	FQ230143			-17.4
CUST_3733_PI428311958	FQ224396			-42.3
CUST_3765_PI428311958	FQ235040			-12.6
CUST_3765_PI428311958	FQ232210			-12.6
CUST_3773_PI428311958	FQ228122			-10
CUST_3775_PI428311958	BC107660			-15.8
CUST_3775_PI428311958	BC169055	294048	Pik3ap1	-19
CUST_3792_PI428311958	FQ231062			-30.9
CUST_3815_PI428311958	AB568258	292130	Afap1l2	-23.1
CUST_3829_PI428311958	Y13590	25403	Cast	-34.3
CUST_3829_PI428311958	AF346597	25403	Cast	-19.3
CUST_3829_PI428311958	DQ186627	25403	Cast	-33.8
CUST_3829_PI428311958	FQ231605			-19.9
CUST_3829_PI428311958	AF346598	25403	Cast	-19.3
CUST_3829_PI428311958	Y13587	25403	Cast	-34.3
CUST_3829_PI428311958	BC091239	25403	Cast	-56.4
CUST_3829_PI428311958	Y13589	25403	Cast	-34.3
CUST_3829_PI428311958	DQ186624	25403	Cast	-33.8
CUST_3829_PI428311958	Y13591	25403	Cast	-34.3
CUST_3829_PI428311958	DQ186625	25403	Cast	-33.8
CUST_3829_PI428311958	BC070882	25403	Cast	-38.5
CUST_3829_PI428311958	DQ186626	25403	Cast	-33.8
CUST_3829_PI428311958	Y13588	25403	Cast	-34.3
CUST_3829_PI428311958	DQ186628	25403	Cast	-33.8
CUST_3829_PI428311958	DQ186629	25403	Cast	-33.8
CUST_384_PI428311958	BC089830	315219	Tymp	-43
CUST_3844_PI428311958	FQ216498	25235	Ghr	-42.1
CUST_3844_PI428311958	BC127501	25235	Ghr	-34.6
CUST_3844_PI428311958	S77483			-39.2
CUST_3844_PI428311958	S49003	25235	Ghr	-39.2
CUST_3844_PI428311958	BC161852	25235	Ghr	-49.6
CUST_3844_PI428311958	FQ219220	25235	Ghr	-39.04
CUST_3844_PI428311958	JF412704	25235	Ghr	-32
CUST_3844_PI428311958	JF330099	25235	Ghr	-20.9
CUST_3844_PI428311958	J04811	25235	Ghr	-16.2
CUST_3844_PI428311958	X60198			-39.1
CUST_3844_PI428311958	BC103659	25235	Ghr	-49.6
CUST_3844_PI428311958	BC086591	25235	Ghr	-56.5
CUST_3851_PI428311958	FQ225015	361929	Atp11b	-28.11
CUST_3851_PI428311958	BC086520	361929	Atp11b	-22.7
CUST_3859_PI428311958	AF139185	64183	Pde4dip	-32.9
CUST_3859_PI428311958	FQ223644			-26.4
CUST_3859_PI428311958	FQ217306	64183	Pde4dip	-23.3
CUST_3864_PI428311958	BC168946	310843	Sec24d	-35.3
CUST_3867_PI428311958	FQ215630			-24.8
CUST_3867_PI428311958	U48247	64353	Pdlim5	-20.1
CUST_3880_PI428311958	FQ219861			-15.6
CUST_3923_PI428311958	FQ230513			-33.3
CUST_3923_PI428311958	AJ271303	191568	Naip6	-17.4
CUST_3934_PI428311958	FQ227398			-12.4
CUST_3956_PI428311958	FQ219936			-5.8
CUST_3965_PI428311958	FQ226613			-20.5
CUST_3975_PI428311958	BC086541			-17.8
CUST_3977_PI428311958	BC097472	287962	Mrpl40	-39.9
CUST_3977_PI428311958	FQ232879			-11.8
CUST_3981_PI428311958	BC089934			-23.8
CUST_3996_PI428311958	FQ221783			-20.7
CUST_3996_PI428311958	FQ221015			-18.7
CUST_3996_PI428311958	FQ224293			-18.7
CUST_3997_PI428311958	FQ221783			-20.7
CUST_3997_PI428311958	FQ224293			-26.5
CUST_3997_PI428311958	FQ221015			-26.5
CUST_4004_PI428311958	FQ229099	361917	Zfand1	-24.74
CUST_4018_PI428311958	FQ234188			-17.5
CUST_4018_PI428311958	FQ225256			-17.5
CUST_4042_PI428311958	FQ212146	502525	RGD1560220	-37.3
CUST_4047_PI428311958	FQ234878			-13.8
CUST_4047_PI428311958	FQ209587			-19.7
CUST_4047_PI428311958	FQ225135			-13.8
CUST_4059_PI428311958	BC078989	365778	LOC365778	-31.6
CUST_4059_PI428311958	AY237129	365778	LOC365778	-38.7
CUST_4073_PI428311958	FQ220238			-17.6
CUST_4079_PI428311958	FQ226718			-7.6
CUST_4079_PI428311958	FQ225396			-7.6
CUST_4079_PI428311958	FQ231206			-33.9
CUST_4079_PI428311958	FQ230606			-7.6
CUST_4079_PI428311958	FQ235140			-8.4
CUST_4079_PI428311958	FQ226368			-10.2
CUST_4079_PI428311958	FQ234979			-15.3
CUST_4079_PI428311958	FQ234087			-7.6
CUST_4079_PI428311958	FQ232720			-7.6
CUST_4079_PI428311958	FQ233762			-7.6
CUST_4079_PI428311958	FQ233494			-21.7
CUST_4079_PI428311958	FQ234360			-7.6
CUST_4079_PI428311958	FQ233262			-13.4
CUST_4079_PI428311958	FQ231900			-10.3
CUST_4079_PI428311958	FQ225855			-7.6
CUST_4087_PI428311958	FQ224409			-31.4
CUST_4087_PI428311958	U22830	25265	P2ry1	-33.91
CUST_4089_PI428311958	BC078832	64018	Slc33a1	-30.9
CUST_4089_PI428311958	FQ226735			-20.3
CUST_4095_PI428311958	BC158627	361953	Lekr1	-40.7
CUST_4095_PI428311958	BC107462	361953	Lekr1	-44
CUST_4098_PI428311958	BC091698			-13.5
CUST_4098_PI428311958	BC111076			-11.7
CUST_4109_PI428311958	BC067245	494345	Pdcd10	-15.9
CUST_4109_PI428311958	FQ235278			-10
CUST_4109_PI428311958	FQ213019	494345	Pdcd10	-13.4
CUST_4111_PI428311958	FQ234575			-17.5
CUST_4112_PI428311958	FQ221228	361968	Tmem144	-37.2
CUST_4112_PI428311958	FQ220363			-15.4
CUST_4112_PI428311958	FQ223804	361968	Tmem144	-37.2
CUST_4112_PI428311958	FQ211169	361968	Tmem144	-37.2
CUST_4112_PI428311958	FQ212336			-15.4
CUST_4113_PI428311958	FQ223804	361968	Tmem144	-37.2
CUST_4113_PI428311958	FQ211169	361968	Tmem144	-37.2
CUST_4113_PI428311958	FQ221228	361968	Tmem144	-37.2
CUST_4117_PI428311958	FQ209468	24367	Fgg	-20.1
CUST_4117_PI428311958	FQ219604	24367	Fgg	-25.02
CUST_4117_PI428311958	FQ210959	24367	Fgg	-21.6
CUST_4117_PI428311958	FQ219408	24367	Fgg	-30.62
CUST_4117_PI428311958	FQ219541	24367	Fgg	-25.02
CUST_4117_PI428311958	FQ218666	24367	Fgg	-13.2
CUST_4117_PI428311958	J00735			-30.4
CUST_4117_PI428311958	FQ229132	24367	Fgg	-32
CUST_4117_PI428311958	BC078893	24367	Fgg	-19.6
CUST_4117_PI428311958	FQ219204			-25.02
CUST_4117_PI428311958	FQ219374			-25.02
CUST_4117_PI428311958	FQ219511	24367	Fgg	-25.02
CUST_4117_PI428311958	FQ209662			-34.1
CUST_4117_PI428311958	FQ209823			-28
CUST_4117_PI428311958	J00734	24367	Fgg	-16.4
CUST_413_PI428311958	FQ226768			-63.9
CUST_413_PI428311958	FQ209432	300857	Tmem30a	-16.1
CUST_413_PI428311958	BC079203	300857	Tmem30a	-15.4
CUST_413_PI428311958	FQ220905	300857	Tmem30a	-10.2
CUST_4130_PI428311958	BC079059	361976	Rrnad1	-26.5
CUST_4130_PI428311958	FQ232622			-25.2
CUST_414_PI428311958	D00567			-84.7
CUST_414_PI428311958	FQ219935	29501	Slc12a4	-40.8
CUST_414_PI428311958	BC086339	308069	Slc12a7	-41
CUST_414_PI428311958	U55815	29501	Slc12a4	-37.8
CUST_414_PI428311958	U75395			-21.2
CUST_414_PI428311958	U75396			-32.6
CUST_4143_PI428311958	FQ219092	83791	Fdps	-23.1
CUST_4143_PI428311958	FQ214249			-23.1
CUST_4143_PI428311958	FQ218933	83791	Fdps	-23.1
CUST_4143_PI428311958	FQ211073	83791	Fdps	-35.9
CUST_4143_PI428311958	FQ209833			-23.1
CUST_4143_PI428311958	FQ218556			-33.1
CUST_4143_PI428311958	AY321335			-40
CUST_4143_PI428311958	FQ209697	83791	Fdps	-23.1
CUST_4143_PI428311958	FQ225110	83791	Fdps	-33.1
CUST_4143_PI428311958	FQ210400			-23.1
CUST_4143_PI428311958	M34477	83791	Fdps	-34.8
CUST_4143_PI428311958	M17300	83791	Fdps	-32.5
CUST_4143_PI428311958	FQ213475	83791	Fdps	-25.9
CUST_4143_PI428311958	BC059125	83791	Fdps	-33.9
CUST_4143_PI428311958	FQ218913	83791	Fdps	-23.1
CUST_4145_PI428311958	AY045577	170901	Efna3	-31.4
CUST_4160_PI428311958	FQ232578			-37.9
CUST_4160_PI428311958	BC128742	24603	Npr1	-44
CUST_4160_PI428311958	X14773	24603	Npr1	-25.8
CUST_4160_PI428311958	M74535	24603	Npr1	-33.91
CUST_4160_PI428311958	BC081831	24603	Npr1	-43.6
CUST_4177_PI428311958	FQ234882			-38.6
CUST_4177_PI428311958	FQ225167			-34.7
CUST_4185_PI428311958	FQ213772			-23.1
CUST_4186_PI428311958	FQ225019			-10.6
CUST_4195_PI428311958	FQ231470			-11.2
CUST_4195_PI428311958	FQ211503	310710	Sec22b	-38.5
CUST_4195_PI428311958	FQ232010			-11.2
CUST_4195_PI428311958	FQ234075			-11.2
CUST_4195_PI428311958	BC098725	310710	Sec22b	-28.6
CUST_4227_PI428311958	AF514355	78965	Csf1	-37.5
CUST_4227_PI428311958	M84361			-38.5
CUST_4227_PI428311958	BC074007	78965	Csf1	-38.5
CUST_4227_PI428311958	AF515736	78965	Csf1	-36.1
CUST_4227_PI428311958	AF514357	78965	Csf1	-37.7
CUST_4227_PI428311958	AF514356	78965	Csf1	-37.5
CUST_4227_PI428311958	FQ231611			-36.4
CUST_4230_PI428311958	FQ225613			-23
CUST_4231_PI428311958	FQ234593			-18
CUST_4243_PI428311958	FQ234058			-12.6
CUST_4252_PI428311958	FQ234680			-10.4
CUST_4267_PI428311958	FQ229861			-25
CUST_4282_PI428311958	FQ213560	100145871	Adh5	-30.5
CUST_4282_PI428311958	AY539877			-26.9
CUST_4282_PI428311958	DQ100478			-40
CUST_4282_PI428311958	DQ100482			-40
CUST_4282_PI428311958	FQ210990			-22.2
CUST_4282_PI428311958	DQ100477	501503	LOC501503	-40
CUST_4282_PI428311958	FQ211557			-17.8
CUST_4282_PI428311958	BC100145			-18.8
CUST_4282_PI428311958	AY387054			-13.3
CUST_4282_PI428311958	AY383691			-19.1
CUST_4282_PI428311958	AY539900			-31.5
CUST_4282_PI428311958	DQ100476			-40
CUST_4282_PI428311958	AY383663			-31.8
CUST_4282_PI428311958	DQ100475	499355	LOC499355	-40
CUST_4282_PI428311958	FQ212950	100145871	Adh5	-22.1
CUST_4282_PI428311958	X90710	29646	Adh4	-33.6
CUST_4282_PI428311958	AY539945			-17.5
CUST_4282_PI428311958	DQ100480			-40
CUST_4282_PI428311958	AY539927			-12.8
CUST_4282_PI428311958	AY539922			-20.8
CUST_4282_PI428311958	DQ100474	499182	LOC499182	-40
CUST_4282_PI428311958	AM228980			-23.4
CUST_4282_PI428311958	DQ100479			-40
CUST_4282_PI428311958	AY383712			-34.5
CUST_4282_PI428311958	AF058787	100359946	Hmox2-ps1	-17.1
CUST_4282_PI428311958	DQ100481			-40
CUST_4282_PI428311958	AY539888	499742	LOC499742	-12.9
CUST_4282_PI428311958	AY310136			-25.8
CUST_4282_PI428311958	AY383704			-27.7
CUST_4282_PI428311958	AY387068			-22.6
CUST_4282_PI428311958	DQ100473			-33.6
CUST_4282_PI428311958	BC127504	29646	Adh4	-33.7
CUST_4282_PI428311958	FQ218156			-25.5
CUST_4282_PI428311958	BC083724	100145871	Adh5	-27.9
CUST_4282_PI428311958	FQ212535			-20.8
CUST_4291_PI428311958	FQ222982	685067	LOC685067	-39.1
CUST_4291_PI428311958	FQ230350			-15.2
CUST_4291_PI428311958	FQ225190	310917	Gbp4	-19.9
CUST_4291_PI428311958	FQ221477	685067	LOC685067	-12.9
CUST_4326_PI428311958	FQ224337			-32.2
CUST_4331_PI428311958	AY429599	84015	Ttn	-17.4
CUST_4331_PI428311958	AF525411	84015	Ttn	-14.5
CUST_4331_PI428311958	AY429598	84015	Ttn	-17.4
CUST_4331_PI428311958	U82224	84015	Ttn	-17.2
CUST_4331_PI428311958	AY429600	84015	Ttn	-17.4
CUST_4331_PI428311958	AY429597	84015	Ttn	-17.4
CUST_4331_PI428311958	AY429601	84015	Ttn	-17.4
CUST_4331_PI428311958	AY434474	84015	Ttn	-15.9
CUST_4331_PI428311958	AF525412	84015	Ttn	-16.2
CUST_4351_PI428311958	FQ221618			-11.1
CUST_4367_PI428311958	FQ211897			-41
CUST_4376_PI428311958	AF272662	85490	Col5a1	-33.4
CUST_4376_PI428311958	FQ233333	85490	Col5a1	-30.6
CUST_4376_PI428311958	AJ005394	85490	Col5a1	-15.8
CUST_4377_PI428311958	AF272662	85490	Col5a1	-35.5
CUST_4377_PI428311958	AJ005394	85490	Col5a1	-15.8
CUST_4377_PI428311958	FQ233333	85490	Col5a1	-30.4
CUST_4378_PI428311958	BC098827			-29.7
CUST_4378_PI428311958	FQ229088			-23.6
CUST_4381_PI428311958	U03415	93667	Olfm1	-49.1
CUST_4381_PI428311958	U03416	93667	Olfm1	-32.9
CUST_4381_PI428311958	U03417	93667	Olfm1	-49.1
CUST_4381_PI428311958	U03414	93667	Olfm1	-32.9
CUST_4382_PI428311958	U03416	93667	Olfm1	-47.6
CUST_4382_PI428311958	U03414	93667	Olfm1	-47.3
CUST_4382_PI428311958	U03415	93667	Olfm1	-44.21
CUST_4382_PI428311958	U03417	93667	Olfm1	-44.21
CUST_4393_PI428311958	FQ232572			-35.1
CUST_4406_PI428311958	AY169317	114501	Lmx1b	-36.3
CUST_4418_PI428311958	FQ213095			-34
CUST_4435_PI428311958	FQ234221			-9.7
CUST_4445_PI428311958	FQ223322			-18.3
CUST_4445_PI428311958	X78604	117050	Arl5a	-40
CUST_4445_PI428311958	BC097294	117050	Arl5a	-38.9
CUST_4446_PI428311958	FQ232420			-26.5
CUST_4449_PI428311958	FQ218702			-15.3
CUST_4460_PI428311958	FQ231604			-19.3
CUST_4462_PI428311958	FQ231758			-15
CUST_4462_PI428311958	FQ234505			-15
CUST_4470_PI428311958	BC168937	311088	Cobll1	-18.7
CUST_4477_PI428311958	FQ229166			-14.4
CUST_4482_PI428311958	AB031229	252857	Rapgef4	-39.5
CUST_4482_PI428311958	U78517	252857	Rapgef4	-36.4
CUST_4507_PI428311958	S58528			-10.3
CUST_4517_PI428311958	BC166719	301254	Aars2	-23.8
CUST_4517_PI428311958	FQ233293			-9.2
CUST_4517_PI428311958	FQ214392			-12.1
CUST_4517_PI428311958	FQ231459			-16.4
CUST_4517_PI428311958	FQ235206	498131	N4bp2l1	-24.3
CUST_4517_PI428311958	FQ227332			-31.7
CUST_4517_PI428311958	BC166499	361541	RGD1565712	-20.3
CUST_4517_PI428311958	BC062084	84595	Nucb1	-16.6
CUST_4517_PI428311958	BC166874	360851	RGD1566099	-21.9
CUST_4517_PI428311958	FQ230598			-28.9
CUST_4517_PI428311958	FQ227689			-11.1
CUST_4517_PI428311958	FQ231517			-10.9
CUST_4517_PI428311958	FQ225039			-15.7
CUST_4517_PI428311958	FQ231023			-22.9
CUST_4517_PI428311958	FQ213373			-36
CUST_4517_PI428311958	FQ226446			-13.6
CUST_4517_PI428311958	FQ232407			-13.6
CUST_4517_PI428311958	FQ227317			-16.7
CUST_4517_PI428311958	BC088323	306252	Nek4	-25.4
CUST_4517_PI428311958	FQ230621			-14.4
CUST_4517_PI428311958	FQ233641			-16.3
CUST_4517_PI428311958	FQ213284			-16.7
CUST_4517_PI428311958	FQ233490			-24.3
CUST_4517_PI428311958	FQ234874			-13
CUST_4517_PI428311958	FQ230554			-13.4
CUST_4517_PI428311958	FQ232805			-33.3
CUST_4517_PI428311958	FQ212375			-49.2
CUST_4517_PI428311958	FQ233301			-11.8
CUST_4517_PI428311958	FQ233969			-21.8
CUST_4517_PI428311958	U39546	59105	Milr1	-16
CUST_4517_PI428311958	FQ232455			-20.6
CUST_4517_PI428311958	FQ232673			-11.5
CUST_4517_PI428311958	FQ222072			-17.4
CUST_4517_PI428311958	FQ212366	79127	Dck	-23.6
CUST_4517_PI428311958	FQ215077	498440	Myoz1	-14.9
CUST_4517_PI428311958	FQ230910			-52.6
CUST_4517_PI428311958	FQ234340			-11.3
CUST_4517_PI428311958	FQ231305			-21.9
CUST_4517_PI428311958	FQ232434			-11.4
CUST_4517_PI428311958	AB425341	316758	Lama1	-14.5
CUST_4517_PI428311958	FQ231888			-10.3
CUST_4517_PI428311958	FQ213880			-13.6
CUST_4517_PI428311958	BC088345			-17.5
CUST_4517_PI428311958	FQ233764			-18.8
CUST_4517_PI428311958	FQ217639	171092	G3bp1	-18.3
CUST_4517_PI428311958	FQ218535	365466	Cpn1	-25.9
CUST_4517_PI428311958	FQ229119			-9.2
CUST_4517_PI428311958	FQ234622			-19.8
CUST_4517_PI428311958	FQ227789			-24.9
CUST_4517_PI428311958	AB425340	316758	Lama1	-14.5
CUST_4517_PI428311958	FQ226990			-11.1
CUST_4517_PI428311958	U12268	54233	Car5a	-29.4
CUST_4517_PI428311958	FQ231266			-24.6
CUST_4517_PI428311958	FQ230966			-15.2
CUST_4517_PI428311958	FQ235185			-13.8
CUST_4517_PI428311958	AF281304	116491	Kcnk6	-34.1
CUST_4517_PI428311958	FQ227503			-28.6
CUST_4517_PI428311958	FQ233501			-21
CUST_4517_PI428311958	FQ227586			-36.2
CUST_4517_PI428311958	FQ226116			-24.6
CUST_4517_PI428311958	BC061999	79250	Aco2	-16.5
CUST_4517_PI428311958	FQ226215			-29.9
CUST_4517_PI428311958	FQ220177			-12.6
CUST_4517_PI428311958	FQ227621			-20.9
CUST_4517_PI428311958	FQ225509			-21.5
CUST_4517_PI428311958	FQ234955			-36.2
CUST_4517_PI428311958	FQ226104			-22.5
CUST_4517_PI428311958	FQ211781			-14.7
CUST_4517_PI428311958	AB118238	291211	Ggps1	-20.9
CUST_4517_PI428311958	FQ235132			-16.5
CUST_4517_PI428311958	FQ226958			-33.4
CUST_4517_PI428311958	BC081687	170672	Nphs2	-41.4
CUST_4517_PI428311958	U22062			-12.5
CUST_4517_PI428311958	FQ232967			-13.8
CUST_4517_PI428311958	FQ220940			-30.8
CUST_4517_PI428311958	FQ231083			-14.7
CUST_4517_PI428311958	BC127483	246264	Zfp382	-16.6
CUST_4517_PI428311958	BC100625	117185	Neu3	-19.5
CUST_4517_PI428311958	FQ232086			-26.9
CUST_4517_PI428311958	FQ232654			-10.1
CUST_4517_PI428311958	FQ219519	365466	Cpn1	-16.9
CUST_4517_PI428311958	BC098649	170672	Nphs2	-46.1
CUST_4517_PI428311958	FQ225453			-24.6
CUST_4517_PI428311958	FQ234594			-18.3
CUST_4517_PI428311958	FQ231420	171369	Cd40	-18.3
CUST_4517_PI428311958	FQ231964			-11.5
CUST_4517_PI428311958	FQ232564			-10.3
CUST_4517_PI428311958	AB042599	365466	Cpn1	-23.1
CUST_4517_PI428311958	FQ225810			-24.6
CUST_4517_PI428311958	BC088848	313949	RGD1311648	-24.1
CUST_4517_PI428311958	BC090327	291211	Ggps1	-20.9
CUST_4517_PI428311958	FQ234434			-32.8
CUST_4517_PI428311958	FQ226503			-18.2
CUST_4517_PI428311958	FQ225249			-16.8
CUST_4517_PI428311958	FQ235057			-22.7
CUST_4517_PI428311958	FQ233853			-21.5
CUST_4517_PI428311958	FQ217678	171092	G3bp1	-18.3
CUST_4517_PI428311958	FQ232751			-12.2
CUST_4517_PI428311958	FQ231435			-18.9
CUST_4517_PI428311958	FQ226184			-21.4
CUST_4517_PI428311958	FQ211714			-25.6
CUST_4517_PI428311958	FQ225759			-41.3
CUST_4517_PI428311958	BC098651	337920	Naglt1	-19.4
CUST_4517_PI428311958	FQ213625			-36
CUST_4517_PI428311958	FQ230802			-16.4
CUST_4517_PI428311958	FQ210061			-24.1
CUST_4517_PI428311958	FQ233250			-10.1
CUST_4517_PI428311958	FQ234817			-17.5
CUST_4517_PI428311958	FQ231891			-17.1
CUST_4517_PI428311958	BC083836			-19.5
CUST_4517_PI428311958	FQ232044			-20.2
CUST_4517_PI428311958	FQ228350			-13.6
CUST_4517_PI428311958	FQ230640			-10.1
CUST_4517_PI428311958	BC098865	310682	Pex11b	-17.7
CUST_4517_PI428311958	FQ232009			-25.4
CUST_4517_PI428311958	FQ225202			-7.9
CUST_4517_PI428311958	FQ218240	362643	Emc1	-26.1
CUST_4517_PI428311958	BC088147	54233	Car5a	-20.6
CUST_4517_PI428311958	FQ227176			-24.6
CUST_4517_PI428311958	FQ231776			-19.3
CUST_4517_PI428311958	FQ231381	498131	N4bp2l1	-24.3
CUST_4517_PI428311958	BC166924	360851	RGD1566099	-21.9
CUST_4517_PI428311958	FQ235175			-25.6
CUST_4517_PI428311958	BC127524	293674	Drap1	-26.1
CUST_4517_PI428311958	FQ218021			-19.8
CUST_4517_PI428311958	FQ234404			-17.4
CUST_4517_PI428311958	FQ212099	288478	Rsph10b	-20.4
CUST_4517_PI428311958	FQ230590			-22.2
CUST_4517_PI428311958	FQ231771			-10.7
CUST_4517_PI428311958	FQ227547			-12.4
CUST_4517_PI428311958	FQ228145			-11.1
CUST_4517_PI428311958	FQ227302			-17.5
CUST_4517_PI428311958	FQ227643			-21
CUST_4517_PI428311958	FQ233343			-12.5
CUST_4517_PI428311958	FQ225274			-7.9
CUST_4517_PI428311958	BC166876	360851	RGD1566099	-21.9
CUST_4517_PI428311958	FQ231044			-23.5
CUST_4517_PI428311958	BC089901	362746	Dnaaf2	-28.7
CUST_4517_PI428311958	FQ232474			-16.7
CUST_4517_PI428311958	FQ232117			-14.2
CUST_4517_PI428311958	FQ232875			-19.6
CUST_4517_PI428311958	FQ233063	290644	Ifi30	-24
CUST_4517_PI428311958	FQ232750			-11.8
CUST_4517_PI428311958	BC168898	298586	Mrto4	-11
CUST_4517_PI428311958	BC166509	100158225	LOC100158225	-17.1
CUST_4517_PI428311958	FQ228110			-9.7
CUST_4517_PI428311958	FQ232839			-17.7
CUST_4517_PI428311958	BC099110	302680	Txlng	-17.3
CUST_4517_PI428311958	FQ231652	498131	N4bp2l1	-24.3
CUST_4517_PI428311958	BC085817	309684	Itgb2	-29.2
CUST_4517_PI428311958	FQ225224			-16.7
CUST_4517_PI428311958	AY724535	301458	Ndufs1	-24.1
CUST_4517_PI428311958	BC167085	363551	RGD1562673	-22.1
CUST_4517_PI428311958	FQ227597			-17.8
CUST_4517_PI428311958	FQ231925			-17.4
CUST_4517_PI428311958	FQ230965			-44.2
CUST_4517_PI428311958	FQ221607			-13.4
CUST_4517_PI428311958	DQ813342			-23.7
CUST_4517_PI428311958	BC103630	498131	N4bp2l1	-24.3
CUST_4517_PI428311958	BC091396	300361	Cwc15	-25.2
CUST_4517_PI428311958	FQ226289			-16.4
CUST_4517_PI428311958	FQ228303			-11.6
CUST_4517_PI428311958	AB118240	291211	Ggps1	-20.9
CUST_4517_PI428311958	FQ233081			-11.1
CUST_4517_PI428311958	BC112385	360619	Gsdma	-12.9
CUST_4517_PI428311958	FQ220519			-18.4
CUST_4517_PI428311958	BC061533	140925	As3mt	-23.4
CUST_4517_PI428311958	FQ234918			-16.3
CUST_4517_PI428311958	FQ231508			-26.9
CUST_4517_PI428311958	BC099151	309684	Itgb2	-25.6
CUST_4517_PI428311958	FQ231262			-18.2
CUST_4517_PI428311958	BC079138	295278	Hist2h2bb	-16.4
CUST_4517_PI428311958	AJ003065	276720	Kcnj14	-22.9
CUST_4517_PI428311958	FQ231916			-11.6
CUST_4517_PI428311958	FQ217380			-14.9
CUST_4517_PI428311958	BC168658	498131	N4bp2l1	-19.6
CUST_4517_PI428311958	FQ226131			-24.6
CUST_4517_PI428311958	BC076395	89811	Vegfb	-31.6
CUST_4517_PI428311958	FQ210608			-15.9
CUST_4517_PI428311958	FQ234917			-29.9
CUST_4517_PI428311958	FQ229434			-28.7
CUST_4517_PI428311958	FQ227861			-21
CUST_4517_PI428311958	FQ232721			-11.8
CUST_4517_PI428311958	FQ222995			-24.6
CUST_4517_PI428311958	FQ217771			-21.7
CUST_4517_PI428311958	BC089872	364514	Fam35a	-25.2
CUST_4517_PI428311958	AF361490	114492	Ccl28	-15.5
CUST_4517_PI428311958	FQ232443			-21
CUST_4517_PI428311958	FQ223844			-18.2
CUST_4517_PI428311958	FQ219664	24825	Tf	-20.8
CUST_4517_PI428311958	FQ230281			-16.6
CUST_4517_PI428311958	FQ231078			-20.2
CUST_4517_PI428311958	FQ232754			-28.3
CUST_4517_PI428311958	FQ232626			-11.9
CUST_4517_PI428311958	FQ226706			-43.1
CUST_4517_PI428311958	FQ226080			-15.4
CUST_4517_PI428311958	FQ233407			-20.6
CUST_4517_PI428311958	FQ227368			-29.8
CUST_4517_PI428311958	AB089802	337920	Naglt1	-18.9
CUST_4517_PI428311958	FQ234115			-13.3
CUST_4517_PI428311958	BC168991	363081	Igdcc4	-14.4
CUST_4517_PI428311958	FQ230828			-21.7
CUST_4517_PI428311958	FQ211634			-16
CUST_4517_PI428311958	X05701			-15.1
CUST_4517_PI428311958	FQ231663	315608	Ube4a	-16.4
CUST_4517_PI428311958	AB091379	170672	Nphs2	-30.5
CUST_4517_PI428311958	FQ230528			-19.1
CUST_4517_PI428311958	FQ231238			-24.6
CUST_4517_PI428311958	BC166721	309684	Itgb2	-26.5
CUST_4517_PI428311958	FQ221669	299002	G2e3	-9.7
CUST_4517_PI428311958	FQ215632			-18
CUST_4517_PI428311958	FQ232238			-15.7
CUST_4517_PI428311958	FQ231341			-16.4
CUST_4517_PI428311958	FQ227625			-18.9
CUST_4517_PI428311958	FQ226611			-10.6
CUST_4517_PI428311958	BC087718	303350	Rnf135	-23.2
CUST_4536_PI428311958	FQ229236			-28.3
CUST_4536_PI428311958	FQ216846	25407	Cd59	-16
CUST_4536_PI428311958	FQ218491	25407	Cd59	-16
CUST_4536_PI428311958	FQ228902	25407	Cd59	-16
CUST_4536_PI428311958	BC063176	25407	Cd59	-25
CUST_4536_PI428311958	U48255	25407	Cd59	-17.4
CUST_4536_PI428311958	FQ209844			-16
CUST_4536_PI428311958	FQ231498			-14.2
CUST_4547_PI428311958	EF644500	64564	Bbox1	-16.5
CUST_4547_PI428311958	EF644503	64564	Bbox1	-16.5
CUST_4547_PI428311958	FQ211247			-34.7
CUST_4547_PI428311958	EF644497	64564	Bbox1	-16.5
CUST_4547_PI428311958	AF160958	64564	Bbox1	-30
CUST_4547_PI428311958	FQ210746	64564	Bbox1	-27.9
CUST_4547_PI428311958	EF644499	64564	Bbox1	-16.5
CUST_4547_PI428311958	EF644502	64564	Bbox1	-16.5
CUST_4547_PI428311958	EF644498			-16.5
CUST_4547_PI428311958	EF644501	64564	Bbox1	-16.5
CUST_4552_PI428311958	FQ234067			-19.5
CUST_4552_PI428311958	X91619			-69.8
CUST_4554_PI428311958	D38450	117257	Gpr176	-30.5
CUST_4554_PI428311958	S73608			-46.9
CUST_461_PI428311958	BC161859	313101	Fbxl4	-35.3
CUST_4627_PI428311958	FQ228336			-35.8
CUST_4627_PI428311958	FQ221232	25307	Cst3	-26.7
CUST_4627_PI428311958	FQ224103	25307	Cst3	-35.8
CUST_4627_PI428311958	FQ212277	25307	Cst3	-35.8
CUST_4627_PI428311958	FQ221782	25307	Cst3	-35.8
CUST_4627_PI428311958	BC087591	25307	Cst3	-32.9
CUST_4627_PI428311958	FQ212112	25307	Cst3	-35.8
CUST_4627_PI428311958	FQ211840	25307	Cst3	-35.8
CUST_4627_PI428311958	FQ228646	25307	Cst3	-26.7
CUST_4627_PI428311958	FQ222817	25307	Cst3	-26.2
CUST_4627_PI428311958	FQ234324	25307	Cst3	-30.9
CUST_4627_PI428311958	FQ214337	25307	Cst3	-35.8
CUST_4627_PI428311958	FQ211526	25307	Cst3	-35.8
CUST_4627_PI428311958	FQ212374	25307	Cst3	-35.8
CUST_4627_PI428311958	FQ228332	25307	Cst3	-35.8
CUST_4627_PI428311958	X16957	25307	Cst3	-35.9
CUST_4627_PI428311958	FQ212057	25307	Cst3	-29.1
CUST_4627_PI428311958	FQ228399	25307	Cst3	-35.8
CUST_4627_PI428311958	FQ211221	25307	Cst3	-35.8
CUST_4627_PI428311958	FQ223224	25307	Cst3	-35.8
CUST_4627_PI428311958	FQ212367	25307	Cst3	-35.8
CUST_4627_PI428311958	FQ232124			-17.8
CUST_4627_PI428311958	FQ218053	25307	Cst3	-29.1
CUST_4627_PI428311958	FQ222820	25307	Cst3	-35.8
CUST_4627_PI428311958	FQ212298			-35.8
CUST_4627_PI428311958	FQ222268	25307	Cst3	-27.7
CUST_4627_PI428311958	FQ210306	25307	Cst3	-35.8
CUST_4627_PI428311958	FQ211941	25307	Cst3	-35.8
CUST_4640_PI428311958	AY621350	641634	Defb19	-21.9
CUST_4650_PI428311958	AJ297794	362246	Tp53inp2	-34.6
CUST_469_PI428311958	BC166740	363160	Stt3b	-29.3
CUST_469_PI428311958	AY310157	363160	Stt3b	-11.7
CUST_469_PI428311958	FQ210494	363160	Stt3b	-28.7
CUST_4690_PI428311958	BC167085	363551	RGD1562673	-23.9
CUST_4690_PI428311958	FQ212836			-15.7
CUST_4690_PI428311958	FQ217380			-33.5
CUST_4690_PI428311958	FQ225453			-20.2
CUST_4690_PI428311958	FQ226421			-23.6
CUST_4690_PI428311958	FQ217639	171092	G3bp1	-35.3
CUST_4690_PI428311958	FQ231238			-20.2
CUST_4690_PI428311958	FQ231508			-35.9
CUST_4690_PI428311958	FQ226116			-20.2
CUST_4690_PI428311958	FQ225202			-11.1
CUST_4690_PI428311958	FQ234874			-29.3
CUST_4690_PI428311958	AY724535	301458	Ndufs1	-30.6
CUST_4690_PI428311958	BC061533	140925	As3mt	-37.2
CUST_4690_PI428311958	BC101894			-28.2
CUST_4690_PI428311958	FQ232438			-19.2
CUST_4690_PI428311958	FQ231804			-27.6
CUST_4690_PI428311958	FQ225591			-11.8
CUST_4690_PI428311958	FQ232754			-23.2
CUST_4690_PI428311958	BC078706	24422	Gsta2	-29.6
CUST_4690_PI428311958	FQ231517			-14.6
CUST_4690_PI428311958	X76453			-18.4
CUST_4690_PI428311958	X05701			-18.4
CUST_4690_PI428311958	FQ231341			-33.1
CUST_4690_PI428311958	BC168898	298586	Mrto4	-15.5
CUST_4690_PI428311958	FQ234594			-14.4
CUST_4690_PI428311958	FQ221607			-14.7
CUST_4690_PI428311958	FQ230281			-28.7
CUST_4690_PI428311958	FQ230828			-17.8
CUST_4690_PI428311958	FQ233250			-18.7
CUST_4690_PI428311958	FQ231262			-42
CUST_4690_PI428311958	BC091396	300361	Cwc15	-28.2
CUST_4690_PI428311958	FQ215632			-12.2
CUST_4690_PI428311958	FQ234115			-18.3
CUST_4690_PI428311958	FQ226104			-21.4
CUST_4690_PI428311958	U12268	54233	Car5a	-25.6
CUST_4690_PI428311958	FQ226215			-19.2
CUST_4690_PI428311958	FQ213284			-23
CUST_4690_PI428311958	BC090327	291211	Ggps1	-22.2
CUST_4690_PI428311958	FQ230885	307649	Ciapin1	-38
CUST_4690_PI428311958	BC099110	302680	Txlng	-32
CUST_4690_PI428311958	FQ232875			-27.91
CUST_4690_PI428311958	FQ218535	365466	Cpn1	-27.3
CUST_4690_PI428311958	FQ210608			-26.9
CUST_4690_PI428311958	FQ233853			-30.6
CUST_4690_PI428311958	FQ226289			-25.4
CUST_4690_PI428311958	FQ234404			-15.3
CUST_4690_PI428311958	FQ231771			-11.1
CUST_4690_PI428311958	FQ214626			-13
CUST_4690_PI428311958	BC100625	117185	Neu3	-33.7
CUST_4690_PI428311958	AB425341	316758	Lama1	-39.4
CUST_4690_PI428311958	FQ227176			-23.3
CUST_4690_PI428311958	FQ231435			-18.3
CUST_4690_PI428311958	FQ227621			-14.1
CUST_4690_PI428311958	FQ213373			-16
CUST_4690_PI428311958	BC166924	360851	RGD1566099	-35.2
CUST_4690_PI428311958	FQ227332			-14.9
CUST_4690_PI428311958	BC062084	84595	Nucb1	-31.4
CUST_4690_PI428311958	FQ230802			-25.4
CUST_4690_PI428311958	FQ235185			-13.8
CUST_4690_PI428311958	FQ233490			-24.6
CUST_4690_PI428311958	FQ225501			-26.2
CUST_4690_PI428311958	FQ228110			-10.8
CUST_4690_PI428311958	FQ222995			-20.2
CUST_4690_PI428311958	FQ216549			-19.7
CUST_4690_PI428311958	FQ230598			-24.6
CUST_4690_PI428311958	FQ227633			-24.2
CUST_4690_PI428311958	FQ232721			-11.9
CUST_4690_PI428311958	FQ225214			-14.5
CUST_4690_PI428311958	FQ233641			-12.8
CUST_4690_PI428311958	BC166499	361541	RGD1565712	-29.5
CUST_4690_PI428311958	FQ213625			-16
CUST_4690_PI428311958	FQ223872	29669	Psma2	-32.6
CUST_4690_PI428311958	BC088147	54233	Car5a	-24.5
CUST_4690_PI428311958	FQ225249			-17.5
CUST_4690_PI428311958	FQ234918			-20.4
CUST_4690_PI428311958	FQ235116			-22.1
CUST_4690_PI428311958	FQ211714			-25.6
CUST_4690_PI428311958	FQ227503			-25.5
CUST_4690_PI428311958	BC098843	500087	Fmc1	-41.2
CUST_4690_PI428311958	AY057076	252964	Lipogenin	-24
CUST_4690_PI428311958	FQ217678	171092	G3bp1	-37
CUST_4690_PI428311958	AF281304	116491	Kcnk6	-33.7
CUST_4690_PI428311958	FQ210061			-24.1
CUST_4690_PI428311958	FQ220940			-21.9
CUST_4690_PI428311958	BC061999	79250	Aco2	-37
CUST_4690_PI428311958	FQ232654			-13.9
CUST_4690_PI428311958	FQ234340			-12.1
CUST_4690_PI428311958	FQ217939			-23.2
CUST_4690_PI428311958	FQ230640			-13.9
CUST_4690_PI428311958	FQ227210			-15.5
CUST_4690_PI428311958	FQ225487			-43.9
CUST_4690_PI428311958	BC088323	306252	Nek4	-46.6
CUST_4690_PI428311958	FQ216943	114209	Phyh	-19.7
CUST_4690_PI428311958	FQ218771	300125	Ttc38	-19.6
CUST_4690_PI428311958	FQ231925			-17.8
CUST_4690_PI428311958	BC088345			-32
CUST_4690_PI428311958	BC158706	688495	Smim7	-15.7
CUST_4690_PI428311958	FQ232673			-13.5
CUST_4690_PI428311958	FQ227368			-19.4
CUST_4690_PI428311958	FQ229119			-9.2
CUST_4690_PI428311958	BC166721	309684	Itgb2	-22
CUST_4690_PI428311958	BC168991	363081	Igdcc4	-18.6
CUST_4690_PI428311958	FQ230764			-25.9
CUST_4690_PI428311958	AB091379	170672	Nphs2	-35.5
CUST_4690_PI428311958	FQ210197	300125	Ttc38	-19.6
CUST_4690_PI428311958	FQ230966			-25.8
CUST_4690_PI428311958	FQ230555			-14.7
CUST_4690_PI428311958	FQ226080			-15.6
CUST_4690_PI428311958	BC098865	310682	Pex11b	-20.5
CUST_4690_PI428311958	FQ212366	79127	Dck	-29.2
CUST_4690_PI428311958	BC127524	293674	Drap1	-29.4
CUST_4690_PI428311958	BC127483	246264	Zfp382	-28.2
CUST_4690_PI428311958	FQ226706			-40.6
CUST_4690_PI428311958	FQ219519	365466	Cpn1	-32.3
CUST_4690_PI428311958	FQ235127			-12.5
CUST_4690_PI428311958	BC089872	364514	Fam35a	-36.11
CUST_4690_PI428311958	FQ225509			-30.6
CUST_4690_PI428311958	FQ227625			-14.8
CUST_4690_PI428311958	FQ232086			-42.8
CUST_4690_PI428311958	BC097992	301431	Nif3l1	-37.2
CUST_4690_PI428311958	FQ221669	299002	G2e3	-11.8
CUST_4690_PI428311958	BC085817	309684	Itgb2	-28.6
CUST_4690_PI428311958	U39546	59105	Milr1	-26.2
CUST_4690_PI428311958	BC097331	29614	Psme2	-25.7
CUST_4690_PI428311958	FQ232739			-31.9
CUST_4690_PI428311958	FQ232009			-18.2
CUST_4690_PI428311958	BC083836			-27.1
CUST_4690_PI428311958	BC087713	498695	Idnk	-42
CUST_4690_PI428311958	DQ813342			-20.5
CUST_4690_PI428311958	FQ232751			-13
CUST_4690_PI428311958	FQ219664	24825	Tf	-18
CUST_4690_PI428311958	FQ234434			-33.3
CUST_4690_PI428311958	FQ226131			-20.2
CUST_4690_PI428311958	AB118238	291211	Ggps1	-22.7
CUST_4690_PI428311958	BC086573	114209	Phyh	-34.06
CUST_4690_PI428311958	FQ231078			-27.6
CUST_4690_PI428311958	FQ223844			-45.5
CUST_4690_PI428311958	FQ212828			-43.1
CUST_4690_PI428311958	BC079138	295278	Hist2h2bb	-17.4
CUST_4690_PI428311958	FQ233301			-12.5
CUST_4690_PI428311958	FQ231888			-22.7
CUST_4690_PI428311958	FQ211422	290564	Mettl6	-21.9
CUST_4690_PI428311958	FQ233343			-17.7
CUST_4690_PI428311958	FQ228350			-10
CUST_4690_PI428311958	FQ212268			-9.2
CUST_4690_PI428311958	FQ225880			-25.5
CUST_4690_PI428311958	FQ217034			-73.9
CUST_4690_PI428311958	FQ234955			-32.5
CUST_4690_PI428311958	FQ231044			-21.9
CUST_4690_PI428311958	FQ227846			-28.1
CUST_4690_PI428311958	FQ226446			-23.5
CUST_4690_PI428311958	FQ227586			-34.9
CUST_4690_PI428311958	FQ212099	288478	Rsph10b	-41.5
CUST_4690_PI428311958	FQ232407			-16.7
CUST_4690_PI428311958	FQ214392			-24.8
CUST_4690_PI428311958	AB118240	291211	Ggps1	-22.7
CUST_4690_PI428311958	BC166874	360851	RGD1566099	-35.2
CUST_4690_PI428311958	FQ232626			-16.4
CUST_4690_PI428311958	FQ220519			-16.1
CUST_4690_PI428311958	BC081687	170672	Nphs2	-44.3
CUST_4690_PI428311958	FQ233334			-14.2
CUST_4690_PI428311958	FQ233969			-23.6
CUST_4690_PI428311958	FQ230528			-29.2
CUST_4690_PI428311958	FQ226471			-18.4
CUST_4690_PI428311958	FQ229090			-72.2
CUST_4690_PI428311958	AJ003065	276720	Kcnj14	-28
CUST_4690_PI428311958	FQ233368			-80.3
CUST_4690_PI428311958	FQ231459			-17.7
CUST_4690_PI428311958	FQ235057			-23.8
CUST_4690_PI428311958	FQ226418			-11.1
CUST_4690_PI428311958	BC166509	100158225	LOC100158225	-34.3
CUST_4690_PI428311958	FQ226611			-7.7
CUST_4690_PI428311958	U22062			-15.3
CUST_4690_PI428311958	FQ234622			-17.8
CUST_4690_PI428311958	FQ225458			-27.7
CUST_4690_PI428311958	FQ225274			-11.1
CUST_4690_PI428311958	FQ235175			-26.9
CUST_4690_PI428311958	AB425340	316758	Lama1	-39.4
CUST_4690_PI428311958	FQ212429			-18.8
CUST_4690_PI428311958	AB089802	337920	Naglt1	-29.2
CUST_4690_PI428311958	FQ231305			-28.3
CUST_4690_PI428311958	FQ230554			-10
CUST_4690_PI428311958	BC166719	301254	Aars2	-38.51
CUST_4690_PI428311958	FQ230965			-59
CUST_4690_PI428311958	BC099151	309684	Itgb2	-32.3
CUST_4690_PI428311958	FQ211996			-33.8
CUST_4690_PI428311958	BC087685	499240	LOC499240	-35.7
CUST_4690_PI428311958	BC107923	498695	Idnk	-38.1
CUST_4690_PI428311958	FQ226219			-22.6
CUST_4690_PI428311958	FQ220177			-14.1
CUST_4690_PI428311958	FQ231452			-16.4
CUST_4690_PI428311958	BC098651	337920	Naglt1	-35.3
CUST_4690_PI428311958	FQ232434			-13.5
CUST_4690_PI428311958	AF121345	114209	Phyh	-27.2
CUST_4690_PI428311958	AB026841	117185	Neu3	-30
CUST_4690_PI428311958	FQ211606			-18.3
CUST_4690_PI428311958	AB042599	365466	Cpn1	-34.8
CUST_4690_PI428311958	FQ225810			-20.2
CUST_4690_PI428311958	FQ217771			-18.2
CUST_4690_PI428311958	BC166876	360851	RGD1566099	-35.2
CUST_4690_PI428311958	FQ231266			-20.2
CUST_4690_PI428311958	FQ230910			-68.5
CUST_4690_PI428311958	BC087718	303350	Rnf135	-34.4
CUST_4690_PI428311958	FQ234724			-32.8
CUST_4690_PI428311958	FQ234917			-19.2
CUST_4690_PI428311958	FQ233293			-14.7
CUST_4690_PI428311958	FQ232800			-19.5
CUST_4690_PI428311958	FQ231891			-15
CUST_4690_PI428311958	BC088848	313949	RGD1311648	-33.1
CUST_4690_PI428311958	FQ226958			-16
CUST_4690_PI428311958	FQ231776			-19.3
CUST_4690_PI428311958	FQ230621			-20.3
CUST_4690_PI428311958	BC089901	362746	Dnaaf2	-42.6
CUST_4690_PI428311958	BC098649	170672	Nphs2	-33.8
CUST_4690_PI428311958	FQ215077	498440	Myoz1	-30.2
CUST_4690_PI428311958	FQ231023			-12.6
CUST_4690_PI428311958	FQ231186			-11.1
CUST_4690_PI428311958	BC166413	309004	Vkorc1	-35.9
CUST_4690_PI428311958	FQ232805			-34.4
CUST_4690_PI428311958	FQ232750			-21.4
CUST_4698_PI428311958	FQ227520			-24.5
CUST_4698_PI428311958	AB074010	296374	Zmynd8	-22.7
CUST_4698_PI428311958	FQ231886	296374	Zmynd8	-24.6
CUST_4747_PI428311958	FQ231057			-20.7
CUST_4747_PI428311958	M18854			-25.2
CUST_4747_PI428311958	BC091277	24820	Tcrb	-19.1
CUST_4747_PI428311958	BC084707			-12.7
CUST_4747_PI428311958	FQ232759			-25.3
CUST_4747_PI428311958	BC098854			-21.8
CUST_4747_PI428311958	BC158832	24820	Tcrb	-26
CUST_4747_PI428311958	BC107948	24820	Tcrb	-23.2
CUST_4747_PI428311958	BC099166	24820	Tcrb	-27.8
CUST_4747_PI428311958	BC088211	24820	Tcrb	-29.8
CUST_4747_PI428311958	AY228549			-25.2
CUST_4747_PI428311958	BC091428	24820	Tcrb	-29.1
CUST_4747_PI428311958	BC105831	24820	Tcrb	-27.5
CUST_4758_PI428311958	BC091277	24820	Tcrb	-19.1
CUST_4758_PI428311958	BC105831	24820	Tcrb	-31.3
CUST_4758_PI428311958	FQ232759			-23.8
CUST_4758_PI428311958	BC098854			-21.8
CUST_4758_PI428311958	BC091428	24820	Tcrb	-33.7
CUST_4758_PI428311958	FQ231057			-16.9
CUST_4758_PI428311958	M18854			-36.3
CUST_4758_PI428311958	M23888			-20.1
CUST_4758_PI428311958	AY228549			-24.9
CUST_4758_PI428311958	BC088211	24820	Tcrb	-32.7
CUST_4758_PI428311958	BC099166	24820	Tcrb	-30.8
CUST_4758_PI428311958	BC084707			-12.7
CUST_4758_PI428311958	BC107948	24820	Tcrb	-28.5
CUST_4758_PI428311958	BC158832	24820	Tcrb	-29.8
CUST_4758_PI428311958	S49029			-15.5
CUST_4765_PI428311958	BC100148			-13.4
CUST_4765_PI428311958	FQ230459			-42
CUST_4765_PI428311958	BC166806			-34.2
CUST_4765_PI428311958	BC083591	296884	Glcci1	-31.42
CUST_4769_PI428311958	AB511909	312226	RGD1565367	-33.4
CUST_4772_PI428311958	FQ212809			-33.6
CUST_4787_PI428311958	AF468695	246237	Plekha5	-28.1
CUST_4787_PI428311958	BC092653	246237	Plekha5	-30.1
CUST_4792_PI428311958	FQ211558			-21.6
CUST_480_PI428311958	BC061768	292770	Spint2	-32
CUST_480_PI428311958	FQ221832			-37.8
CUST_480_PI428311958	FQ229514	292770	Spint2	-37.8
CUST_4808_PI428311958	FQ220567			-14.5
CUST_4810_PI428311958	FQ213806			-11.6
CUST_4821_PI428311958	FQ212844			-22.7
CUST_4821_PI428311958	BC105887			-32.6
CUST_4825_PI428311958	FQ225614			-15.2
CUST_4825_PI428311958	FQ235271			-15.2
CUST_4839_PI428311958	FQ233071			-10.3
CUST_4847_PI428311958	FQ228611			-41.7
CUST_4857_PI428311958	FQ227189			-10.1
CUST_4857_PI428311958	FQ230277			-10.1
CUST_4857_PI428311958	FQ230249			-10.1
CUST_4859_PI428311958	FQ225910			-17.2
CUST_4862_PI428311958	DQ266361			-19.9
CUST_4862_PI428311958	BC080239	286921	Akr1b8	-12.1
CUST_4863_PI428311958	AB049626	25687	Cald1	-11.1
CUST_4888_PI428311958	FQ211472	362353	Fam115a	-31.1
CUST_4899_PI428311958	AF188753			-5.4
CUST_4904_PI428311958	AY325199	312320	Igf2bp3	-18.4
CUST_4904_PI428311958	AY724479	312320	Igf2bp3	-18.5
CUST_4909_PI428311958	L03556	79241	Hoxa5	-27.7
CUST_4913_PI428311958	FQ231123			-13.3
CUST_4925_PI428311958	L01407	25321	Ghrhr	-34.2
CUST_4925_PI428311958	L07380			-26.1
CUST_4925_PI428311958	AF409106	25321	Ghrhr	-25.6
CUST_4925_PI428311958	AF122055	25321	Ghrhr	-32.6
CUST_4936_PI428311958	BC088230	362378	Fam13a	-26.3
CUST_4953_PI428311958	AF217588			-16.9
CUST_4953_PI428311958	FQ231113			-14.7
CUST_4953_PI428311958	M87786			-24.2
CUST_4953_PI428311958	AF217589			-19.5
CUST_4953_PI428311958	AF217598			-16.9
CUST_4955_PI428311958	AF217592			-16.9
CUST_4955_PI428311958	U39609			-15.5
CUST_4955_PI428311958	AF220555			-15.5
CUST_4955_PI428311958	FQ234546			-28.4
CUST_4955_PI428311958	X60291			-13.3
CUST_4955_PI428311958	AF217587			-13.7
CUST_4955_PI428311958	FQ235058			-37.3
CUST_4955_PI428311958	FQ232304			-15.5
CUST_4955_PI428311958	FQ227226			-28.4
CUST_4955_PI428311958	FQ233870			-28.4
CUST_4955_PI428311958	AF217590			-13.7
CUST_4955_PI428311958	AF217584			-16.9
CUST_4955_PI428311958	FJ156083			-15.4
CUST_4955_PI428311958	FQ228219			-37.3
CUST_4955_PI428311958	X91995			-15.5
CUST_4955_PI428311958	M62828			-27.5
CUST_4955_PI428311958	FQ227251			-37.3
CUST_4955_PI428311958	FQ234967			-37.3
CUST_4955_PI428311958	AF217596			-16.9
CUST_4955_PI428311958	S64522			-15.4
CUST_4955_PI428311958	FQ225209			-37.3
CUST_4955_PI428311958	FQ231614			-37.9
CUST_4955_PI428311958	FQ226621			-15.5
CUST_4955_PI428311958	AF217585			-16.2
CUST_4955_PI428311958	FQ230567			-15.5
CUST_4955_PI428311958	M14434			-29.5
CUST_4955_PI428311958	FQ232394			-15.5
CUST_4959_PI428311958	M87786			-28.4
CUST_4959_PI428311958	FQ211116			-36.7
CUST_4959_PI428311958	FQ231113			-18.6
CUST_4973_PI428311958	FQ231069			-16.9
CUST_4986_PI428311958	S56464			-22
CUST_5017_PI428311958	AB074424	282583	Fbln2	-38.5
CUST_5017_PI428311958	AB074423	282583	Fbln2	-38.5
CUST_5018_PI428311958	AB074424	282583	Fbln2	-38.5
CUST_5018_PI428311958	AB074423	282583	Fbln2	-38.5
CUST_503_PI428311958	FQ228961	29144	Canx	-13.6
CUST_503_PI428311958	FQ234150	29144	Canx	-15.1
CUST_503_PI428311958	FQ213499	29144	Canx	-13.6
CUST_504_PI428311958	BC088325	302248	Nid2	-42.9
CUST_504_PI428311958	BC166558			-37.9
CUST_504_PI428311958	BC169116			-40.7
CUST_504_PI428311958	BC162000	302022	LOC302022	-33.3
CUST_504_PI428311958	FQ229583			-26.8
CUST_504_PI428311958	BC169012	302248	Nid2	-33.2
CUST_5041_PI428311958	FQ226116			-27.3
CUST_5041_PI428311958	FQ231964			-11.2
CUST_5041_PI428311958	BC166499	361541	RGD1565712	-27.1
CUST_5041_PI428311958	BC167085	363551	RGD1562673	-15.8
CUST_5041_PI428311958	FQ225810			-27.3
CUST_5041_PI428311958	FQ229119			-12.9
CUST_5041_PI428311958	FQ231044			-28.6
CUST_5041_PI428311958	FQ232754			-22.4
CUST_5041_PI428311958	FQ231891			-13.3
CUST_5041_PI428311958	FQ210061			-16.8
CUST_5041_PI428311958	FQ220940			-35.21
CUST_5041_PI428311958	FQ232438			-11.2
CUST_5041_PI428311958	FQ226104			-59.4
CUST_5041_PI428311958	BC166509	100158225	LOC100158225	-18.5
CUST_5041_PI428311958	FQ235175			-25.2
CUST_5041_PI428311958	FQ231266			-27.3
CUST_5041_PI428311958	FQ225372			-11.3
CUST_5041_PI428311958	FQ225509			-30.6
CUST_5041_PI428311958	FQ226706			-23.9
CUST_5041_PI428311958	FQ232086			-14.5
CUST_5041_PI428311958	FQ233301			-13.5
CUST_5041_PI428311958	FQ231238			-27.3
CUST_5041_PI428311958	FQ226611			-6.6
CUST_5041_PI428311958	FQ230885	307649	Ciapin1	-31.8
CUST_5041_PI428311958	FQ231262			-30
CUST_5041_PI428311958	FQ210608			-18.6
CUST_5041_PI428311958	BC166721	309684	Itgb2	-17.2
CUST_5041_PI428311958	FQ229791			-27.3
CUST_5041_PI428311958	FQ230966			-24.1
CUST_5041_PI428311958	FQ217771			-11.4
CUST_5041_PI428311958	BC088848	313949	RGD1311648	-16.8
CUST_5041_PI428311958	FQ231888			-16.5
CUST_5041_PI428311958	FQ217380			-29.1
CUST_5041_PI428311958	FQ230598			-25.3
CUST_5041_PI428311958	FQ223844			-52.6
CUST_5041_PI428311958	FQ225453			-27.3
CUST_5041_PI428311958	BC062084	84595	Nucb1	-39.3
CUST_5041_PI428311958	FQ214392			-22.6
CUST_5041_PI428311958	FQ226080			-17.3
CUST_5041_PI428311958	FQ226131			-27.3
CUST_5041_PI428311958	FQ226446			-15.4
[truncated: 4,055 more rows]
